# Supplementary material for: Exploring causal correlations of inflammatory biomarkers in idiopathic normal-pressure hydrocephalus: insights from bidirectional Mendelian randomization analysis
Source: Front Aging Neurosci. 2024 Jun 21;16:1412434. doi: 10.3389/fnagi.2024.1412434 (PMC11224557; doi:10.3389/fnagi.2024.1412434)
Supplement: Supplementary file 1 [file Table_1.XLSX]

## Sheet: contents
Table	Description
Supplementary Table 1	Descriptions of genome-wide association studies and datasets included in this study.
Supplementary Table 2	Statistical characteristics of eligible instrumental variables in forward MR analysis.
Supplementary Table 3	Results of causal relationship between 132 inflammatory biomarkers and iNPH in the forward MR Analysis.
Supplementary Table 4	Meta-analyses of identical inflammatory biomarkers from both data sources in the Forward MR Analysis.
Supplementary Table 5	Results of causal relationship between iNPH and 132 inflammatory biomarkers in the reverse MR Analysis.
Supplementary Table 6	Meta-analyses of identical inflammatory biomarkers from both data sources in the Reverse MR Analysis.

## Sheet: Supplementary Table 1
Supplementary Table 1 Descriptions of genome-wide association studies and datasets included in this study
Study	Phenotype	Sample Size	Ancestry	Web Source					Reference
Ahola-Olli et al., 2017	Inflammatory cytokines and growth factors measurement	8,293 participants	Finnish	(https://gwas.mrcieu.ac.uk/)					[1]
Zhao JH et al., 2023	circulating inflammatory proteins	14,824 participants	European	(https://www.ebi.ac.uk/gwas/)					[2]
FinnGen study, 2024	Normal-pressure hydrocephalus(iNPH)	1456 cases and 409,726 controls	European	https://storage.googleapis.com/finngen-public-data-r10/summary_stats/finngen_R10_G6_HCNP.gz					-
References
[1] Ahola-Olli AV, Würtz P, Havulinna AS, Aalto K, Pitkänen N, Lehtimäki T, et al. Genome-wide Association Study Identifies 27 Loci Influencing Concentrations of Circulating Cytokines and Growth Factors. Am J Hum Genet. 2017 Jan 5;100(1):40–50.
[2]Zhao JH, Stacey D, Eriksson N, Macdonald-Dunlop E, Hedman ÅK, Kalnapenkis A, et al. Genetics of circulating inflammatory proteins identifies drivers of immune-mediated disease risk and therapeutic targets. Nat Immunol. 2023 Sep;24(9):1540–51.
41 Inflammatory biomarkers					91 Inflammatory biomarkers
Inflammatory biomarkers	Abbreviation	GWAS ID	Sample size		Inflammatory biomarkers	Abbreviation	GWAS ID	Sample size
Cutaneous T-cell attracting (CTACK)	CTACK	ebi-a-GCST004420	3631		Eukaryotic translation initiation factor 4E-binding protein 1 (4EBP1)	4EBP1	GCST90274758	14736
beta-nerve growth factor(βNGF)	βNGF	ebi-a-GCST004421	3531		Adenosine Deaminase (ADA)	ADA	GCST90274759	14736
Vascular endothelial growth factor(VEGF)	VEGF	ebi-a-GCST004422	7118		Artemin (ARTN)	ARTN	GCST90274760	11778
Macrophage Migration Inhibitory Factor(MIF)	MIF	ebi-a-GCST004423	3494		Axin-1 (AXIN1)	AXIN1	GCST90274761	11793
TNF-related apoptosis inducing ligand(TRAIL)	TRAIL	ebi-a-GCST004424	8186		Beta-nerve growth factor (βNGF)	βNGF	GCST90274762	14743
Tumor necrosis factor beta(TNFβ)	TNFβ	ebi-a-GCST004425	1559		Caspase 8 (CASP-8)	CASP-8	GCST90274763	14744
Tumor necrosis factor alpha(TNFα)	TNFα	ebi-a-GCST004426	3454		Eotaxin-1 (CCL11)	CCL11	GCST90274764	14734
Stromal-cell-derived factor 1 alpha (SDF-1α)	SDF-1α	ebi-a-GCST004427	5998		C-C motif chemokine 19 (CCL19)	CCL19	GCST90274765	14736
Stem cell growth factor beta(SCGFβ)	SCGFβ	ebi-a-GCST004428	3682		C-C motif chemokine 20 (CCL20)	CCL20	GCST90274766	14736
Stem cell factor(SCF)	SCF	ebi-a-GCST004429	8290		C-C motif chemokine 23 (CCL23)	CCL23	GCST90274767	14736
Interleukin-16(IL-16 )	IL16	ebi-a-GCST004430	3483		C-C motif chemokine 25 (CCL25)	CCL25	GCST90274768	14736
Regulated on activation, normal T cell expressed and secreted(RANTES)	RANTES	ebi-a-GCST004431	3421		C-C motif chemokine 28 (CCL28)	CCL28	GCST90274769	14734
Platelet-derived growth factor BB(PDGFbb)	PDGFbb	ebi-a-GCST004432	8293		C-C motif chemokine 4 (CCL4)	CCL4	GCST90274770	14744
Macrophage inflammatory protein 1b(MIP1β)	CCL4/MIP1β	ebi-a-GCST004433	8243		Natural killer cell receptor 2B4 (CD2B4)	CD2B4	GCST90274771	14735
Macrophage inflammatory protein 1a(MIP1α)	CCL4/MIP1α	ebi-a-GCST004434	3522		CD40L receptor (CD40)	CD40	GCST90274772	14736
Monokine induced by gamma interferon(MIG)	CXCL9/MIG	ebi-a-GCST004435	3685		T-cell surface glycoprotein CD5 (CD5)	CD5	GCST90274773	14735
Macrophage colony stimulating factor(MCSF)	MCSF	ebi-a-GCST004436	840		T-cell surface glycoprotein CD6 isoform (CD6)	CD6	GCST90274774	14735
Monocyte chemoattractant protein-3(CCL7/MCP3)	CCL7/MCP3	ebi-a-GCST004437	843		CUB domain-containing protein 1 (CDCP1)	CDCP1	GCST90274775	14734
Monocyte chemoattractant protein-1(CCL2/MCP1)	CCL2/MCP1	ebi-a-GCST004438	8293		Macrophage colony-stimulating factor 1 (CSF-1)	CSF-1	GCST90274776	14734
Interleukin-12p70(IL-12p70)	IL-12p70	ebi-a-GCST004439	8270		Cystatin D (CST5)	CST5	GCST90274777	14736
Interferon gamma-induced protein 10(IP-10)	IP-10	ebi-a-GCST004440	3685		Fractalkine (CX3CL1)	CX3CL1	GCST90274778	14743
Interleukin-18(IL-18)	IL18	ebi-a-GCST004441	3636		C-X-C motif chemokine 1 (CXCL1)	CXCL1	GCST90274779	14736
Interleukin-17(IL-17 )	IL17	ebi-a-GCST004442	7760		C-X-C motif chemokine 10 (CXCL10)	CXCL10	GCST90274780	14744
Interleukin-13(IL-13 )	IL13	ebi-a-GCST004443	3557		C-X-C motif chemokine 11 (CXCL11)	CXCL11	GCST90274781	14736
Interleukin-10(IL-10)	IL10	ebi-a-GCST004444	7681		C-X-C motif chemokine 5 (CXCL5)	CXCL5	GCST90274782	14736
Interleukin-8(IL-8)	IL8	ebi-a-GCST004445	3526		C-X-C motif chemokine 6 (CXCL6)	CXCL6	GCST90274783	14744
Interleukin-6(IL-6 )	IL6	ebi-a-GCST004446	8189		C-X-C motif chemokine 9 (CXCL9)	CXCL9	GCST90274784	14735
Interleukin-1-receptor antagonist(IL-1RA )	IL-1RA	ebi-a-GCST004447	3638		Delta and Notch-like epidermal growth factor related receptor (DNER)	DNER	GCST90274785	14735
Interleukin-1-beta(IL-1β)	IL-1β	ebi-a-GCST004448	3309		Protein S100-A12 (EN-RAGE)	EN-RAGE	GCST90274786	14743
Hepatocyte growth factor(HGF)	HGF	ebi-a-GCST004449	8292		Fibroblast growth factor 19 (FGF-19)	FGF-19	GCST90274787	14744
Interleukin-9(IL-9)	IL9	ebi-a-GCST004450	3634		Fibroblast growth factor 21 (FGF-21)	FGF-21	GCST90274788	14743
Interleukin-7(IL-7 )	IL7	ebi-a-GCST004451	3409		Fibroblast growth factor 23 (FGF-23)	FGF-23	GCST90274789	14735
Interleukin-5(IL-5 )	IL5	ebi-a-GCST004452	3364		Fibroblast growth factor 5 (FGF-5)	FGF-5	GCST90274790	11789
Interleukin-4(IL-4 )	IL4	ebi-a-GCST004453	8124		Fms-related tyrosine kinase 3 ligand (FIt3L)	FIt3L	GCST90274791	14734
Interleukin-2 receptor antagonist (IL-2RA )	IL-2RA	ebi-a-GCST004454	3677		Glial cell line-derived neutrophic factor (hGDNF)	hGDNF	GCST90274792	14736
Interleukin-2(IL-2)	IL2	ebi-a-GCST004455	3475		Hepatocyte growth factor (HGF)	HGF	GCST90274793	14734
Interferon gamma(IFN-γ)	IFN γ	ebi-a-GCST004456	7701		Interferon gamma (IFN-γ)	IFN-γ	GCST90274794	11793
Growth-regulated protein alpha(GRPα)	GRPα	ebi-a-GCST004457	3505		Interleukin-10 (IL-10)	IL-10	GCST90274795	14744
Granulocyte-colony stimulating factor(GCSF)	GCSF	ebi-a-GCST004458	7904		Interleukin-10 receptor subunit alpha (IL-10Rα)	IL-10Rα	GCST90274796	11793
Fibroblast growth factor basic	bFGF	ebi-a-GCST004459	7565		Interleukin-10 receptor subunit beta (IL10Rβ)	IL10Rβ	GCST90274797	14734
Eotaxin(Eotaxin)	Eotaxin	ebi-a-GCST004460	8153		Interleukin-12 subunit beta (IL-12β)	IL-12β	GCST90274798	14735
					Interleukin-13 (IL-13)	IL-13	GCST90274799	11792
					Interleukin-15 receptor subunit alpha (IL-15Rα)	IL-15Rα	GCST90274800	11792
					Interleukin-17A (IL-17A)	IL-17A	GCST90274801	11784
					Interleukin-17C (IL-17C)	IL-17C	GCST90274802	11793
					Interleukin-18 (IL-18)	IL-18	GCST90274803	14744
					Interleukin-18 receptor 1 (IL-18R1)	IL-18R1	GCST90274804	14743
					Interleukin-1 alpha (IL-1α)	IL-1α	GCST90274805	11788
					Interleukin-2 (IL-2)	IL-2	GCST90274806	11789
					Interleukin-20 (IL-20)	IL-20	GCST90274807	11784
					Interleukin-20 receptor subunit alpha (IL-20Rα)	IL-20Rα	GCST90274808	11792
					Interleukin-22 receptor subunit alpha-1 (IL-22Rα1)	IL-22Rα1	GCST90274809	11793
					Interleukin-24 (IL-24)	IL-24	GCST90274810	11785
					Interleukin-2 receptor subunit beta (IL-2Rβ)	IL-2Rβ	GCST90274811	11792
					Interleukin-33 (IL-33)	IL-33	GCST90274812	11793
					Interleukin-4 (IL-4)	IL-4	GCST90274813	11793
					Interleukin-5 (IL-5)	IL-5	GCST90274814	11792
					Interleukin-6 (IL-6)	IL-6	GCST90274815	14743
					Interleukin-7 (IL-7 )	IL-7	GCST90274816	14736
					Interleukin-8 (IL-8)	IL-8	GCST90274817	14744
					Latency-associated peptide transforming growth factor beta 1 (TGFβ1-LAP)	TGFβ1-LAP	GCST90274818	14736
					Leukemia inhibitory factor (LIF)	LIF	GCST90274819	11793
					Leukemia inhibitory factor receptor (LIF-R)	LIF-R	GCST90274820	11784
					Monocyte chemotactic protein 1 (MCP-1)	CCL2/MCP-1	GCST90274821	14733
					Monocyte chemotactic protein 2 (MCP-2)	CCL8/MCP-2	GCST90274822	14736
					Monocyte chemotactic protein 3 (MCP-3)	CCL7/MCP-3	GCST90274823	11783
					Monocyte chemotactic protein 4 (MCP-4)	CCL13/MCP-4	GCST90274824	14736
					Macrophage inflammatory protein 1-alpha (MIP1-α)	CCL4/MIP1-α	GCST90274825	14743
					Matrix metalloproteinase-1 (MMP-1)	MMP-1	GCST90274826	14744
					Matrix metalloproteinase-10 (MMP-10)	MMP-10	GCST90274827	14744
					Neurturin (NRTN)	NRTN	GCST90274828	11791
					Neurotrophin-3 (NT-3)	NT-3	GCST90274829	14744
					Osteoprotegerin (OPG)	OPG	GCST90274830	14733
					Oncostatin-M (OSM)	OSM	GCST90274831	14736
					Programmed cell death 1 ligand 1 (PD-L1)	PD-L1	GCST90274832	14736
					Stem cell factor (SCF)	SCF	GCST90274833	14736
					SIR2-like protein 2 (SIRT2)	SIRT2	GCST90274834	14736
					Signaling lymphocytic activation molecule (SLAMF1)	SLAMF1	GCST90274835	14734
					Sulfotransferase 1A1 (ST1A1)	ST1A1	GCST90274836	11793
					STAM-binding protein (STAMPB)	STAMPB	GCST90274837	14736
					Transforming growth factor alpha (TGFα)	TGFα	GCST90274838	14733
					Tumor necrosis factor (TNF)	TNF	GCST90274839	11785
					TNF-beta (TNFβ)	TNFβ	GCST90274840	11792
					Tumor necrosis factor receptor superfamily member 9 (TNFRSF9)	TNFRSF9	GCST90274841	11784
					Tumor necrosis factor ligand superfamily member 14 (TNFSF14)	TNFSF14	GCST90274842	11793
					TNF-related apoptosis ligand (TRAIL)	TRAIL	GCST90274843	14735
					TNF-related activation cytokine (TRANCE)	TRANCE	GCST90274844	14736
					Thymic stromal lymphopoietin (TSLP)	TSLP	GCST90274845	11793
					Tumor necrosis factor (Ligand) superfamily member 12 (TWEAK)	TWEAK	GCST90274846	14736
					Urokinase-type plasminogen activator (uPA)	uPA	GCST90274847	14734
					Vascular endothelial growth factor A (VEGF-A)	VEGF-A	GCST90274848	14744

## Sheet: Supplementary Table 2
Supplementary Table 2 Statistical characteristics of eligible instrumental variables in forward MR analysis.
SNP	effect_allele.exposure	other_allele.exposure	effect_allele.outcome	other_allele.outcome	beta.exposure	beta.outcome	eaf.exposure	eaf.outcome	remove	palindromic	ambiguous	exposure	id.exposure	outcome	se.exposure	se.outcome	pval.exposure	pval.outcome	mr_keep	F值	R2
rs10792025	T	C	T	C	-0.0593	0.0882599	0.3383	0.323935	FALSE	FALSE	FALSE	4EBP1	GCST90274758	iNPH	0.0124	0.0400394	1.73e-06	0.0275011	TRUE	22.87	0.00157435
rs10926313	A	G	A	G	-0.0884	0.129795	0.8334	0.795067	FALSE	FALSE	FALSE	4EBP1	GCST90274758	iNPH	0.0175	0.0479626	4.39e-07	0.00680644	TRUE	25.5169	0.00217002
rs137887001	C	G	C	G	0.2235	-0.122858	0.9827	0.985662	FALSE	TRUE	FALSE	4EBP1	GCST90274758	iNPH	0.0486	0.152598	4.25e-06	0.420757	TRUE	21.1486	0.00169845
rs181095999	T	C	T	C	-0.2226	0.0825858	0.0227	0.0164702	FALSE	FALSE	FALSE	4EBP1	GCST90274758	iNPH	0.0474	0.151012	2.65e-06	0.58446	TRUE	22.0543	0.00219854
rs2731672	T	C	T	C	0.0926	0.0659468	0.2679	0.259753	FALSE	FALSE	FALSE	4EBP1	GCST90274758	iNPH	0.0152	0.0430461	1.11e-09	0.125522	TRUE	37.1137	0.00336353
rs2856226	T	C	T	C	-0.0995	0.00840206	0.8975	0.927785	FALSE	FALSE	FALSE	4EBP1	GCST90274758	iNPH	0.0214	0.073532	3.33e-06	0.909029	TRUE	21.6182	0.00182152
rs356283	T	G	T	G	0.0588	-0.0283764	0.6475	0.74446	FALSE	FALSE	FALSE	4EBP1	GCST90274758	iNPH	0.0123	0.0438426	1.75e-06	0.517481	TRUE	22.8531	0.00157828
rs3733402	A	G	A	G	-0.1305	-0.0288182	0.5102	0.575346	FALSE	FALSE	FALSE	4EBP1	GCST90274758	iNPH	0.0116	0.0380308	2.32e-29	0.448596	TRUE	126.562	0.00851158
rs5030072	T	C	T	C	0.0594	-0.0486151	0.5711	0.590135	FALSE	FALSE	FALSE	4EBP1	GCST90274758	iNPH	0.0119	0.0381003	5.99e-07	0.201963	TRUE	24.916	0.00172851
rs6963617	T	C	T	C	0.0754	-0.059632	0.2938	0.286285	FALSE	FALSE	FALSE	4EBP1	GCST90274758	iNPH	0.0142	0.0434225	1.1e-07	0.16966	TRUE	28.1946	0.00235913
rs76686678	T	G	T	G	0.2607	-0.0340964	0.015	0.0246113	FALSE	FALSE	FALSE	4EBP1	GCST90274758	iNPH	0.0521	0.119406	5.62e-07	0.775222	TRUE	25.0384	0.00200835
rs10024178	T	C	T	C	-0.0925	-0.0800726	0.905	0.868205	FALSE	FALSE	FALSE	ADA	GCST90274759	iNPH	0.0199	0.0546972	3.35e-06	0.143215	TRUE	21.6061	0.00147125
rs111478357	T	C	T	C	0.2044	0.219433	0.0243	0.0156891	FALSE	FALSE	FALSE	ADA	GCST90274759	iNPH	0.044	0.159744	3.39e-06	0.169549	TRUE	21.5802	0.00198114
rs111555146	C	G	C	G	-0.8597	0.10493	0.9474	0.954253	FALSE	TRUE	FALSE	ADA	GCST90274759	iNPH	0.025	0.0898976	1e-200	0.243124	TRUE	1182.53	0.0736619
rs115657851	A	G	A	G	0.139	-0.0575193	0.0462	0.0658371	FALSE	FALSE	FALSE	ADA	GCST90274759	iNPH	0.0293	0.0753136	2.1e-06	0.445028	TRUE	22.5058	0.00170278
rs117645472	A	T	A	T	0.3494	-0.360878	0.0125	0.00181008	FALSE	TRUE	FALSE	ADA	GCST90274759	iNPH	0.0754	0.486179	3.59e-06	0.457921	TRUE	21.4735	0.00301386
rs12479560	A	G	A	G	0.12	-0.00700374	0.32	0.374436	FALSE	FALSE	FALSE	ADA	GCST90274759	iNPH	0.0147	0.0391049	3.26e-16	0.857858	TRUE	66.6389	0.00626688
rs1608554	A	G	A	G	0.0598	-0.0368653	0.656	0.685058	FALSE	FALSE	FALSE	ADA	GCST90274759	iNPH	0.0122	0.0402773	9.5e-07	0.36004	TRUE	24.0261	0.00161397
rs189104742	A	T	A	T	0.2754	-0.106686	0.9857	0.969531	FALSE	TRUE	FALSE	ADA	GCST90274759	iNPH	0.0584	0.113064	2.41e-06	0.34538	TRUE	22.2383	0.00213815
rs2527856	T	C	T	C	0.0562	-0.0382098	0.5989	0.579833	FALSE	FALSE	FALSE	ADA	GCST90274759	iNPH	0.0122	0.0382873	4.09e-06	0.318291	TRUE	21.2204	0.00151743
rs2620728	C	G	C	G	-0.0551	0.0546696	0.5267	0.57383	FALSE	TRUE	TRUE	ADA	GCST90274759	iNPH	0.0119	0.0381878	3.65e-06	0.152259	FALSE	21.4392	0.00151368
rs541944924	T	C	T	C	0.1673	-0.00301147	0.0316	0.056823	FALSE	FALSE	FALSE	ADA	GCST90274759	iNPH	0.0358	0.0781691	2.97e-06	0.969269	TRUE	21.8387	0.00171303
rs62319741	T	C	T	C	0.1281	0.0863032	0.9456	0.927269	FALSE	FALSE	FALSE	ADA	GCST90274759	iNPH	0.0258	0.0717134	6.87e-07	0.228804	TRUE	24.6524	0.00168824
rs7292320	A	G	A	G	-0.0599	0.117044	0.2529	0.206692	FALSE	FALSE	FALSE	ADA	GCST90274759	iNPH	0.0131	0.0466163	4.82e-06	0.0120459	TRUE	20.9079	0.00135585
rs75492374	A	G	A	G	0.3552	0.281477	0.9905	0.994446	FALSE	FALSE	FALSE	ADA	GCST90274759	iNPH	0.077	0.250007	3.97e-06	0.260218	TRUE	21.2796	0.0023744
rs80212763	T	C	T	C	0.9687	0.0230129	0.0189	0.0124383	FALSE	FALSE	FALSE	ADA	GCST90274759	iNPH	0.0448	0.18851	1.1e-103	0.902837	TRUE	467.544	0.0348004
rs118115625	T	C	T	C	0.1703	-0.126103	0.0344	0.0147101	FALSE	FALSE	FALSE	ARTN	GCST90274760	iNPH	0.0362	0.175057	2.55e-06	0.471306	TRUE	22.1316	0.0019267
rs1329733	A	G	A	G	-0.0674	-0.022008	0.5323	0.50593	FALSE	FALSE	FALSE	ARTN	GCST90274760	iNPH	0.0136	0.0374886	7.2e-07	0.557165	TRUE	24.5608	0.0022619
rs13303278	A	C	A	C	-0.0664	-0.0211794	0.5539	0.522148	FALSE	FALSE	FALSE	ARTN	GCST90274760	iNPH	0.0144	0.0377881	4.01e-06	0.575154	TRUE	21.2623	0.00217886
rs1370215	T	C	T	C	-0.07	0.065351	0.7417	0.708046	FALSE	FALSE	FALSE	ARTN	GCST90274760	iNPH	0.0153	0.0413813	4.76e-06	0.114281	TRUE	20.9321	0.00187749
rs138311590	A	G	A	G	-0.0811	0.00486432	0.84	0.836665	FALSE	FALSE	FALSE	ARTN	GCST90274760	iNPH	0.0176	0.0509516	4.07e-06	0.923942	TRUE	21.2332	0.00176795
rs142585779	T	C	T	C	0.2119	0.0707555	0.038	0.0394657	FALSE	FALSE	FALSE	ARTN	GCST90274760	iNPH	0.0435	0.102375	1.11e-06	0.489478	TRUE	23.7292	0.00328285
rs142970662	A	G	A	G	0.311	0.22282	0.0191	0.00980137	FALSE	FALSE	FALSE	ARTN	GCST90274760	iNPH	0.0639	0.205581	1.13e-06	0.278428	TRUE	23.6875	0.00362417
rs17340161	A	G	A	G	-0.0873	0.0774608	0.8494	0.873168	FALSE	FALSE	FALSE	ARTN	GCST90274760	iNPH	0.0189	0.0573065	3.86e-06	0.176474	TRUE	21.3356	0.00194983
rs3003450	T	G	T	G	0.0632	0.00855236	0.6627	0.657219	FALSE	FALSE	FALSE	ARTN	GCST90274760	iNPH	0.0137	0.0395424	3.97e-06	0.828767	TRUE	21.281	0.00178565
rs55885546	A	G	A	G	-0.2047	-0.18649	0.0245	0.0425078	FALSE	FALSE	FALSE	ARTN	GCST90274760	iNPH	0.044	0.0900203	3.28e-06	0.0382983	TRUE	21.6436	0.0020029
rs62277657	A	G	A	G	0.0833	0.112448	0.1972	0.166796	FALSE	FALSE	FALSE	ARTN	GCST90274760	iNPH	0.0166	0.0500876	5.22e-07	0.0247662	TRUE	25.181	0.00219702
rs6509909	C	G	C	G	-0.0881	0.0317502	0.8122	0.788684	FALSE	TRUE	FALSE	ARTN	GCST90274760	iNPH	0.0176	0.045981	5.57e-07	0.489875	TRUE	25.0569	0.00236777
rs76672219	A	C	A	C	-0.3226	-0.178857	0.9882	0.988568	FALSE	FALSE	FALSE	ARTN	GCST90274760	iNPH	0.0682	0.170837	2.24e-06	0.295125	TRUE	22.3748	0.00242709
rs77502336	C	G	C	G	0.0679	-0.0125132	0.318	0.313124	FALSE	TRUE	FALSE	ARTN	GCST90274760	iNPH	0.0141	0.040925	1.47e-06	0.759787	TRUE	23.19	0.00199977
rs9496445	T	C	T	C	0.0853	0.138587	0.1545	0.134571	FALSE	FALSE	FALSE	ARTN	GCST90274760	iNPH	0.0181	0.0543613	2.44e-06	0.010792	TRUE	22.2096	0.00190095
rs9684768	C	G	C	G	0.0692	0.0238893	0.626	0.64471	FALSE	TRUE	FALSE	ARTN	GCST90274760	iNPH	0.014	0.0395767	7.7e-07	0.546095	TRUE	24.4318	0.00224227
rs9941952	T	C	T	C	0.0765	0.00926495	0.7151	0.74844	FALSE	FALSE	FALSE	ARTN	GCST90274760	iNPH	0.0167	0.0439712	4.63e-06	0.833118	TRUE	20.9841	0.00238458
rs115455827	A	G	A	G	0.1447	-0.0194306	0.9489	0.926438	FALSE	FALSE	FALSE	AXIN1	GCST90274761	iNPH	0.0305	0.0717142	2.09e-06	0.786433	TRUE	22.508	0.00203053
rs117097664	A	C	A	C	0.2444	-0.147647	0.0197	0.0182091	FALSE	FALSE	FALSE	AXIN1	GCST90274761	iNPH	0.0522	0.133534	2.84e-06	0.268864	TRUE	21.9211	0.00230705
rs148317708	A	G	A	G	-0.212	0.0189111	0.0295	0.010181	FALSE	FALSE	FALSE	AXIN1	GCST90274761	iNPH	0.042	0.190434	4.47e-07	0.920896	TRUE	25.4785	0.00257347
rs2470622	A	G	A	G	-0.1229	-0.0957597	0.9127	0.921764	FALSE	FALSE	FALSE	AXIN1	GCST90274761	iNPH	0.0242	0.0696628	3.8e-07	0.16925	TRUE	25.7913	0.002407
rs2691530	T	C	T	C	-0.067	-0.0443341	0.5969	0.560083	FALSE	FALSE	FALSE	AXIN1	GCST90274761	iNPH	0.0133	0.0379174	4.71e-07	0.242311	TRUE	25.3774	0.0021602
rs2712427	A	G	A	G	0.0626	-0.0164147	0.4935	0.466144	FALSE	FALSE	FALSE	AXIN1	GCST90274761	iNPH	0.0134	0.0381474	2.99e-06	0.666979	TRUE	21.8242	0.00195905
rs428324	T	C	T	C	0.0692	0.0212439	0.6047	0.554918	FALSE	FALSE	FALSE	AXIN1	GCST90274761	iNPH	0.0148	0.0380176	2.93e-06	0.576304	TRUE	21.8619	0.00228933
rs7171268	T	C	T	C	0.1554	-0.188757	0.9514	0.961422	FALSE	FALSE	FALSE	AXIN1	GCST90274761	iNPH	0.0329	0.0977897	2.32e-06	0.0535784	TRUE	22.3105	0.00223322
rs13412535	A	G	A	G	-0.1129	-0.0174057	0.1856	0.205337	FALSE	FALSE	FALSE	bFGF	ebi-a-GCST004459	iNPH	0.0224	0.04725	4.763e-07	0.712594	TRUE	25.4034	0.00385331
rs145577605	A	G	A	G	0.2043	-0.0190924	0.0378	0.0355922	FALSE	FALSE	FALSE	bFGF	ebi-a-GCST004459	iNPH	0.0427	0.0977129	1.672e-06	0.845085	TRUE	22.8919	0.00303615
rs61990749	C	G	C	G	0.1124	0.0904247	0.1545	0.151019	FALSE	TRUE	FALSE	bFGF	ebi-a-GCST004459	iNPH	0.0228	0.0520593	8.225e-07	0.0823948	TRUE	24.3032	0.00330069
rs75168112	T	C	T	C	-0.1024	0.0217335	0.8097	0.801818	FALSE	FALSE	FALSE	bFGF	ebi-a-GCST004459	iNPH	0.0214	0.0473344	1.637e-06	0.646129	TRUE	22.8967	0.00323142
rs78873483	A	G	A	G	0.1286	0.0117324	0.1025	0.113032	FALSE	FALSE	FALSE	bFGF	ebi-a-GCST004459	iNPH	0.0282	0.0592949	4.98e-06	0.84315	TRUE	20.7962	0.00304278
rs9903590	T	C	T	C	0.1281	0.139884	0.8953	0.893877	FALSE	FALSE	FALSE	bFGF	ebi-a-GCST004459	iNPH	0.0267	0.0609609	1.622e-06	0.0217525	TRUE	23.0184	0.00307641
rs117164089	T	C	T	C	-0.271	-0.0772633	0.014	0.00406428	FALSE	FALSE	FALSE	bFGF	GCST90274762	iNPH	0.0565	0.334088	1.61e-06	0.817108	TRUE	23.006	0.00202756
rs12188775	T	G	T	G	0.1213	0.00575389	0.9435	0.948311	FALSE	FALSE	FALSE	bFGF	GCST90274762	iNPH	0.0247	0.0839515	9.06e-07	0.945357	TRUE	24.1172	0.00156871
rs12259196	A	G	A	G	-0.075	-0.0757743	0.1928	0.149962	FALSE	FALSE	FALSE	bFGF	GCST90274762	iNPH	0.0148	0.0535608	4.03e-07	0.157146	TRUE	25.6802	0.00175082
rs12533747	A	G	A	G	0.1389	0.121407	0.0802	0.0647975	FALSE	FALSE	FALSE	bFGF	GCST90274762	iNPH	0.0276	0.0754393	4.84e-07	0.107544	TRUE	25.3272	0.00284644
rs12539643	C	G	C	G	0.1867	0.126946	0.966	0.95086	FALSE	TRUE	FALSE	bFGF	GCST90274762	iNPH	0.0408	0.0886996	4.74e-06	0.152375	TRUE	20.9396	0.00228968
rs13058191	C	G	C	G	-0.2164	-0.0789517	0.0256	0.013655	FALSE	TRUE	FALSE	bFGF	GCST90274762	iNPH	0.0467	0.16188	3.59e-06	0.62575	TRUE	21.4724	0.00233626
rs140072192	A	G	A	G	0.2773	-0.209504	0.0196	0.00389327	FALSE	FALSE	FALSE	bFGF	GCST90274762	iNPH	0.0602	0.326417	4.1e-06	0.520984	TRUE	21.2181	0.00295522
rs148834134	T	C	T	C	0.2541	0.260992	0.0235	0.00459437	FALSE	FALSE	FALSE	bFGF	GCST90274762	iNPH	0.0556	0.30412	4.87e-06	0.390789	TRUE	20.8862	0.00296333
rs17647697	A	C	A	C	-0.1617	0.262548	0.9727	0.974409	FALSE	FALSE	FALSE	bFGF	GCST90274762	iNPH	0.0352	0.119005	4.35e-06	0.027371	TRUE	21.1025	0.00138865
rs17689534	A	G	A	G	0.2208	-0.182822	0.0229	0.00367215	FALSE	FALSE	FALSE	bFGF	GCST90274762	iNPH	0.0462	0.326413	1.76e-06	0.575416	TRUE	22.841	0.00218174
rs1878359	A	G	A	G	0.0626	-0.0481024	0.719	0.687868	FALSE	FALSE	FALSE	bFGF	GCST90274762	iNPH	0.0126	0.0404183	6.76e-07	0.234001	TRUE	24.6835	0.00158348
rs3128517	T	C	T	C	-0.0775	0.0341958	0.4965	0.470551	FALSE	FALSE	FALSE	bFGF	GCST90274762	iNPH	0.0118	0.0377153	5.11e-11	0.364575	TRUE	43.136	0.00300298
rs34559191	T	C	T	C	0.0607	-0.0342783	0.3088	0.297116	FALSE	FALSE	FALSE	bFGF	GCST90274762	iNPH	0.0124	0.0417333	9.82e-07	0.411439	TRUE	23.9626	0.00157285
rs397081	T	C	T	C	0.1203	0.0433885	0.9514	0.965126	FALSE	FALSE	FALSE	bFGF	GCST90274762	iNPH	0.0262	0.101518	4.4e-06	0.669089	TRUE	21.0828	0.00133832
rs4017	T	C	T	C	-0.1187	0.172666	0.9491	0.974133	FALSE	FALSE	FALSE	bFGF	GCST90274762	iNPH	0.0258	0.12479	4.21e-06	0.166465	TRUE	21.1671	0.00136132
rs4899264	C	G	C	G	-0.055	-0.0257871	0.5283	0.514431	FALSE	TRUE	TRUE	bFGF	GCST90274762	iNPH	0.0117	0.0376255	2.59e-06	0.493115	FALSE	22.098	0.00150765
rs62092633	T	C	T	C	-0.1249	-0.000553949	0.1005	0.141137	FALSE	FALSE	FALSE	bFGF	GCST90274762	iNPH	0.0259	0.0542068	1.42e-06	0.991846	TRUE	23.2555	0.00282047
rs62494116	T	C	T	C	0.0578	-0.0550204	0.6636	0.698151	FALSE	FALSE	FALSE	bFGF	GCST90274762	iNPH	0.0117	0.0412241	7.81e-07	0.181986	TRUE	24.4053	0.00149159
rs6328	A	C	A	C	-0.0797	-0.015763	0.3498	0.328714	FALSE	FALSE	FALSE	bFGF	GCST90274762	iNPH	0.0122	0.0400449	6.46e-11	0.693851	TRUE	42.6773	0.00288944
rs72673086	A	G	A	G	0.0584	0.00631545	0.3152	0.357732	FALSE	FALSE	FALSE	bFGF	GCST90274762	iNPH	0.0126	0.0393552	3.57e-06	0.872509	TRUE	21.4825	0.00147233
rs77493302	T	C	T	C	0.0853	0.0520344	0.8904	0.887074	FALSE	FALSE	FALSE	bFGF	GCST90274762	iNPH	0.0185	0.0586409	4.01e-06	0.374896	TRUE	21.2596	0.00142012
rs9479501	T	G	T	G	0.0629	-0.0194904	0.2135	0.216772	FALSE	FALSE	FALSE	bFGF	GCST90274762	iNPH	0.0137	0.0457477	4.41e-06	0.670077	TRUE	21.0795	0.0013287
rs1032417	C	G	C	G	-0.0858	0.0109573	0.1545	0.123841	FALSE	TRUE	FALSE	CASP-8	GCST90274763	iNPH	0.0165	0.0583758	1.99e-07	0.85111	TRUE	27.04	0.0019233
rs1034059	A	G	A	G	0.0681	0.0211036	0.6981	0.701734	FALSE	FALSE	FALSE	CASP-8	GCST90274763	iNPH	0.0145	0.0419449	2.65e-06	0.614875	TRUE	22.0576	0.00195481
rs111764025	C	G	C	G	0.1095	0.0609673	0.9304	0.947561	FALSE	TRUE	FALSE	CASP-8	GCST90274763	iNPH	0.0238	0.0862586	4.21e-06	0.479694	TRUE	21.1677	0.00155288
rs11695193	A	T	A	T	-0.0806	0.0182829	0.1582	0.108923	FALSE	TRUE	FALSE	CASP-8	GCST90274763	iNPH	0.0162	0.0601148	6.51e-07	0.761027	TRUE	24.7537	0.00173028
rs11709039	T	C	T	C	0.0781	0.0530996	0.856	0.88032	FALSE	FALSE	FALSE	CASP-8	GCST90274763	iNPH	0.0168	0.0590114	3.34e-06	0.368216	TRUE	21.6114	0.00150372
rs12073499	A	C	A	C	-0.0812	-0.0190354	0.8466	0.812208	FALSE	FALSE	FALSE	CASP-8	GCST90274763	iNPH	0.0167	0.0477987	1.16e-06	0.690453	TRUE	23.6417	0.00171256
rs137887001	C	G	C	G	0.2318	-0.122858	0.9827	0.985662	FALSE	TRUE	FALSE	CASP-8	GCST90274763	iNPH	0.0486	0.152598	1.85e-06	0.420757	TRUE	22.7486	0.00182694
rs140844269	C	G	C	G	-0.3615	0.389652	0.0099	0.0112427	FALSE	TRUE	FALSE	CASP-8	GCST90274763	iNPH	0.0776	0.190862	3.19e-06	0.0411974	TRUE	21.7017	0.00256189
rs148608719	A	G	A	G	0.3474	0.0415383	0.0145	0.0344511	FALSE	FALSE	FALSE	CASP-8	GCST90274763	iNPH	0.0683	0.107106	3.65e-07	0.698147	TRUE	25.8713	0.00344917
rs187405204	T	C	T	C	0.4195	0.0689802	0.9851	0.987851	FALSE	FALSE	FALSE	CASP-8	GCST90274763	iNPH	0.0912	0.173589	4.23e-06	0.691091	TRUE	21.158	0.00516607
rs34154371	T	C	T	C	-0.2016	-0.0365919	0.9714	0.985605	FALSE	FALSE	FALSE	CASP-8	GCST90274763	iNPH	0.0422	0.155256	1.78e-06	0.813675	TRUE	22.8221	0.00225827
rs56328050	C	G	C	G	-0.1987	0.123865	0.8696	0.894482	FALSE	TRUE	FALSE	CASP-8	GCST90274763	iNPH	0.0173	0.0617344	1.56e-30	0.0448116	TRUE	131.918	0.00895412
rs73306603	T	C	T	C	0.2044	0.286546	0.978	0.993209	FALSE	FALSE	FALSE	CASP-8	GCST90274763	iNPH	0.0412	0.25052	7.01e-07	0.252705	TRUE	24.6132	0.00179785
rs78449258	A	G	A	G	-0.2001	-0.44784	0.9804	0.992083	FALSE	FALSE	FALSE	CASP-8	GCST90274763	iNPH	0.0428	0.223642	2.94e-06	0.0452324	TRUE	21.8578	0.0015388
rs10140592	A	G	A	G	0.2704	-0.00902477	0.0209	0.0265312	FALSE	FALSE	FALSE	CCL13	GCST90274824	iNPH	0.0553	0.109776	1.01e-06	0.934479	TRUE	23.9091	0.00299238
rs115511138	A	G	A	G	0.1956	-0.217578	0.9694	0.991148	FALSE	FALSE	FALSE	CCL13	GCST90274824	iNPH	0.042	0.214222	3.21e-06	0.309789	TRUE	21.689	0.00226982
rs12075	A	G	A	G	0.189	-0.0193103	0.5553	0.532318	FALSE	FALSE	FALSE	CCL13	GCST90274824	iNPH	0.0114	0.0377786	9.89e-62	0.609252	TRUE	274.861	0.017642
rs144118870	A	G	A	G	0.1749	0.112365	0.963	0.960054	FALSE	FALSE	FALSE	CCL13	GCST90274824	iNPH	0.0368	0.0962581	2.01e-06	0.243076	TRUE	22.5883	0.00217991
rs2497351	T	C	T	C	0.0668	-0.0549377	0.2018	0.195659	FALSE	FALSE	FALSE	CCL13	GCST90274824	iNPH	0.0145	0.0477373	4.09e-06	0.2498	TRUE	21.2235	0.00143753
rs2631360	A	G	A	G	0.0609	0.0476524	0.5448	0.655351	FALSE	FALSE	FALSE	CCL13	GCST90274824	iNPH	0.0131	0.0399188	3.34e-06	0.232582	TRUE	21.6119	0.00183952
rs2721961	T	G	T	G	-0.1201	-0.0405436	0.7293	0.691256	FALSE	FALSE	FALSE	CCL13	GCST90274824	iNPH	0.0133	0.0404571	1.72e-19	0.316276	TRUE	81.5423	0.00569522
rs3136676	A	G	A	G	0.3903	-0.133113	0.9384	0.945403	FALSE	FALSE	FALSE	CCL13	GCST90274824	iNPH	0.0251	0.0826003	1.6e-54	0.107064	TRUE	241.796	0.0176115
rs3917900	A	G	A	G	0.1557	-0.0482331	0.6401	0.663822	FALSE	FALSE	FALSE	CCL13	GCST90274824	iNPH	0.012	0.0398347	1.7e-38	0.225961	TRUE	168.351	0.0111696
rs55842014	A	G	A	G	-0.0638	-0.0184753	0.3598	0.293091	FALSE	FALSE	FALSE	CCL13	GCST90274824	iNPH	0.0131	0.041471	1.11e-06	0.655958	TRUE	23.7191	0.0018752
rs62201455	A	C	A	C	-0.2136	-0.0164256	0.9807	0.949197	FALSE	FALSE	FALSE	CCL13	GCST90274824	iNPH	0.0451	0.0865714	2.18e-06	0.849517	TRUE	22.431	0.00172713
rs62336911	T	C	T	C	0.1569	-0.187022	0.0417	0.0357349	FALSE	FALSE	FALSE	CCL13	GCST90274824	iNPH	0.0332	0.104377	2.29e-06	0.0731644	TRUE	22.3342	0.00196749
rs72825017	T	G	T	G	-0.1997	0.0389412	0.0594	0.0538804	FALSE	FALSE	FALSE	CCL13	GCST90274824	iNPH	0.0251	0.0835269	1.77e-15	0.641065	TRUE	63.3007	0.00445633
rs74794857	T	C	T	C	0.0674	0.00770608	0.4123	0.375666	FALSE	FALSE	FALSE	CCL13	GCST90274824	iNPH	0.0139	0.0392912	1.24e-06	0.844511	TRUE	23.512	0.0022015
rs7612912	T	C	T	C	0.1281	-0.00962135	0.6276	0.656138	FALSE	FALSE	FALSE	CCL13	GCST90274824	iNPH	0.012	0.0394639	1.33e-26	0.807384	TRUE	113.956	0.00767045
rs8112014	A	G	A	G	-0.0578	-0.052266	0.2923	0.247784	FALSE	FALSE	FALSE	CCL13	GCST90274824	iNPH	0.0126	0.0435891	4.49e-06	0.230504	TRUE	21.0433	0.00138218
rs847767	A	G	A	G	0.077	0.0141585	0.8533	0.833032	FALSE	FALSE	FALSE	CCL13	GCST90274824	iNPH	0.0168	0.0504085	4.58e-06	0.778807	TRUE	21.0069	0.00148437
rs926646	T	C	T	C	0.1432	-0.054081	0.9545	0.964018	FALSE	FALSE	FALSE	CCL13	GCST90274824	iNPH	0.0304	0.102037	2.47e-06	0.596103	TRUE	22.1891	0.00178116
rs10242459	A	G	A	G	0.0729	0.0407262	0.8219	0.844654	FALSE	FALSE	FALSE	CCL19	GCST90274765	iNPH	0.0154	0.0522766	2.2e-06	0.435949	TRUE	22.4085	0.00155585
rs10496135	C	G	C	G	0.1856	-0.0602673	0.9689	0.96743	FALSE	TRUE	FALSE	CCL19	GCST90274765	iNPH	0.0384	0.10906	1.34e-06	0.580534	TRUE	23.3611	0.00207599
rs113539352	C	G	C	G	0.4485	0.198248	0.992	0.999465	FALSE	TRUE	FALSE	CCL19	GCST90274765	iNPH	0.0922	1.01479	1.15e-06	0.845113	TRUE	23.6626	0.00319269
rs11574915	A	C	A	C	-0.1464	-0.11498	0.8639	0.845843	FALSE	FALSE	FALSE	CCL19	GCST90274765	iNPH	0.017	0.0522628	7.19e-18	0.0278042	TRUE	74.1625	0.00504004
rs13010492	C	G	C	G	-0.0803	-0.0316796	0.4754	0.365746	FALSE	TRUE	TRUE	CCL19	GCST90274765	iNPH	0.0123	0.0394172	6.65e-11	0.42157	FALSE	42.6207	0.00321624
rs138108512	A	G	A	G	-0.2939	0.668747	0.0119	0.00563096	FALSE	FALSE	FALSE	CCL19	GCST90274765	iNPH	0.0616	0.221988	1.83e-06	0.00259072	TRUE	22.7634	0.00203131
rs138440733	A	G	A	G	-0.1724	-0.0736613	0.0585	0.0625001	FALSE	FALSE	FALSE	CCL19	GCST90274765	iNPH	0.036	0.0784731	1.68e-06	0.347894	TRUE	22.9335	0.00327402
rs1415763	C	G	C	G	0.0757	-0.0415825	0.1687	0.196838	FALSE	TRUE	FALSE	CCL19	GCST90274765	iNPH	0.0157	0.0470964	1.42e-06	0.377278	TRUE	23.2484	0.00160729
rs147708384	T	C	T	C	-0.2707	0.149723	0.0151	0.00603182	FALSE	FALSE	FALSE	CCL19	GCST90274765	iNPH	0.0574	0.255045	2.4e-06	0.557174	TRUE	22.2409	0.00217959
rs34791102	A	G	A	G	0.1238	-0.00416892	0.0534	0.0276303	FALSE	FALSE	FALSE	CCL19	GCST90274765	iNPH	0.0265	0.122622	2.99e-06	0.972879	TRUE	21.8248	0.00154946
rs3792790	A	C	A	C	0.0551	0.0471569	0.4736	0.454535	FALSE	FALSE	FALSE	CCL19	GCST90274765	iNPH	0.012	0.0377575	4.4e-06	0.211686	TRUE	21.0834	0.00151377
rs4554017	T	C	T	C	0.0596	0.0145133	0.3904	0.436883	FALSE	FALSE	FALSE	CCL19	GCST90274765	iNPH	0.0122	0.0379343	1.03e-06	0.702022	TRUE	23.8656	0.00169074
rs4766578	A	T	A	T	-0.0801	-0.0407349	0.5095	0.570086	FALSE	TRUE	TRUE	CCL19	GCST90274765	iNPH	0.0132	0.0379798	1.29e-09	0.283476	FALSE	36.8228	0.00320685
rs4907572	A	G	A	G	-0.0671	-0.0254761	0.2653	0.281775	FALSE	FALSE	FALSE	CCL19	GCST90274765	iNPH	0.0137	0.0418941	9.69e-07	0.543117	TRUE	23.9885	0.00175518
rs62292952	T	G	T	G	0.2346	-0.100026	0.8822	0.869923	FALSE	FALSE	FALSE	CCL19	GCST90274765	iNPH	0.0185	0.0551335	7.53e-37	0.0696402	TRUE	160.81	0.0114393
rs6486995	A	T	A	T	-0.0697	-0.00138922	0.2452	0.244057	FALSE	TRUE	FALSE	CCL19	GCST90274765	iNPH	0.0135	0.0438944	2.43e-07	0.974752	TRUE	26.6562	0.00179824
rs6870560	T	C	T	C	0.0863	-0.100119	0.8559	0.839014	FALSE	FALSE	FALSE	CCL19	GCST90274765	iNPH	0.0169	0.0517692	3.28e-07	0.053119	TRUE	26.0764	0.00183712
rs73257451	T	C	T	C	-0.3645	0.062662	0.989	0.978428	FALSE	FALSE	FALSE	CCL19	GCST90274765	iNPH	0.0756	0.12082	1.43e-06	0.604013	TRUE	23.2462	0.00289077
rs74764632	A	T	A	T	0.1349	0.0473836	0.9557	0.937794	FALSE	TRUE	FALSE	CCL19	GCST90274765	iNPH	0.0294	0.0770094	4.47e-06	0.538359	TRUE	21.0537	0.00154092
rs7595241	C	G	C	G	0.0615	-0.0043769	0.6941	0.650682	FALSE	TRUE	FALSE	CCL19	GCST90274765	iNPH	0.013	0.0392104	2.24e-06	0.91112	TRUE	22.3802	0.00160613
rs79086127	T	C	T	C	-0.2096	0.0187685	0.0195	0.00501546	FALSE	FALSE	FALSE	CCL19	GCST90274765	iNPH	0.045	0.296109	3.2e-06	0.949461	TRUE	21.6949	0.00167994
rs9469127	C	G	C	G	-0.4884	0.0906328	0.9365	0.903338	FALSE	TRUE	FALSE	CCL19	GCST90274765	iNPH	0.0277	0.062062	1.41e-69	0.144192	TRUE	310.879	0.0283702
rs117265389	C	G	C	G	0.1734	-0.177695	0.0256	0.0299001	FALSE	TRUE	FALSE	CCL2/MCP-1	GCST90274821	iNPH	0.0377	0.112598	4.24e-06	0.114534	TRUE	21.1551	0.00150005
rs117317477	T	G	T	G	-0.3227	-0.0231366	0.0125	0.0491819	FALSE	FALSE	FALSE	CCL2/MCP-1	GCST90274821	iNPH	0.0704	0.0826608	4.57e-06	0.779555	TRUE	21.0113	0.00257084
rs117510656	T	C	T	C	-0.2587	-0.0348442	0.9806	0.976603	FALSE	FALSE	FALSE	CCL2/MCP-1	GCST90274821	iNPH	0.0562	0.126331	4.16e-06	0.782689	TRUE	21.1895	0.00254634
rs11870164	T	C	T	C	0.0751	-0.010078	0.2772	0.28879	FALSE	FALSE	FALSE	CCL2/MCP-1	GCST90274821	iNPH	0.013	0.041383	7.61e-09	0.807594	TRUE	33.3728	0.00226007
rs12075	A	G	A	G	0.1694	-0.0193103	0.5552	0.532318	FALSE	FALSE	FALSE	CCL2/MCP-1	GCST90274821	iNPH	0.0113	0.0377786	8.39e-51	0.609252	TRUE	224.735	0.0141733
rs12133241	T	G	T	G	0.0728	0.115115	0.8345	0.844354	FALSE	FALSE	FALSE	CCL2/MCP-1	GCST90274821	iNPH	0.0157	0.0516549	3.54e-06	0.0258452	TRUE	21.5012	0.00146392
rs12367122	A	G	A	G	0.0739	0.0370403	0.1756	0.174275	FALSE	FALSE	FALSE	CCL2/MCP-1	GCST90274821	iNPH	0.0159	0.0494419	3.35e-06	0.453756	TRUE	21.602	0.00158118
rs146186562	T	G	T	G	-0.2293	0.0778715	0.9789	0.966811	FALSE	FALSE	FALSE	CCL2/MCP-1	GCST90274821	iNPH	0.0497	0.104139	3.96e-06	0.454604	TRUE	21.2861	0.002172
rs148307902	A	G	A	G	0.2553	-0.255451	0.0243	0.0117949	FALSE	FALSE	FALSE	CCL2/MCP-1	GCST90274821	iNPH	0.0538	0.197935	2.08e-06	0.196848	TRUE	22.5184	0.00309068
rs149604038	C	G	C	G	-0.2813	0.0114296	0.9851	0.988903	FALSE	TRUE	FALSE	CCL2/MCP-1	GCST90274821	iNPH	0.0556	0.18557	4.21e-07	0.950888	TRUE	25.597	0.00232293
rs181998213	T	C	T	C	0.3723	0.0933593	0.9872	0.954002	FALSE	FALSE	FALSE	CCL2/MCP-1	GCST90274821	iNPH	0.0695	0.0886795	8.47e-08	0.292446	TRUE	28.6957	0.00350293
rs1846616	A	T	A	T	0.0856	0.0551993	0.362	0.353175	FALSE	TRUE	FALSE	CCL2/MCP-1	GCST90274821	iNPH	0.0119	0.0394503	6.33e-13	0.16175	TRUE	51.7432	0.0033846
rs190108694	A	G	A	G	-0.2084	-0.0207237	0.0286	0.0180843	FALSE	FALSE	FALSE	CCL2/MCP-1	GCST90274821	iNPH	0.0455	0.143517	4.64e-06	0.885186	TRUE	20.9784	0.00241318
rs207311	T	C	T	C	0.0579	0.0484092	0.6697	0.640787	FALSE	FALSE	FALSE	CCL2/MCP-1	GCST90274821	iNPH	0.0126	0.039321	4.32e-06	0.218276	TRUE	21.1162	0.00148312
rs34292320	T	C	T	C	-0.0684	0.0506706	0.2742	0.261085	FALSE	FALSE	FALSE	CCL2/MCP-1	GCST90274821	iNPH	0.0134	0.0431417	3.32e-07	0.240189	TRUE	26.0557	0.0018622
rs35728689	A	G	A	G	0.3004	-0.0246039	0.0959	0.0792411	FALSE	FALSE	FALSE	CCL2/MCP-1	GCST90274821	iNPH	0.0198	0.0723228	5.44e-52	0.733709	TRUE	230.181	0.0156482
rs4682862	A	G	A	G	0.0576	-0.0184986	0.6154	0.651689	FALSE	FALSE	FALSE	CCL2/MCP-1	GCST90274821	iNPH	0.0122	0.0393523	2.34e-06	0.6383	TRUE	22.2908	0.00157051
rs7619350	A	G	A	G	0.0986	-0.101831	0.118	0.124649	FALSE	FALSE	FALSE	CCL2/MCP-1	GCST90274821	iNPH	0.0201	0.0568784	9.32e-07	0.0734024	TRUE	24.0637	0.00202365
rs77128226	T	C	T	C	-0.1063	0.0102127	0.0875	0.0550308	FALSE	FALSE	FALSE	CCL2/MCP-1	GCST90274821	iNPH	0.0218	0.0848157	1.08e-06	0.904158	TRUE	23.7768	0.00180442
rs77344300	T	C	T	C	-0.1381	0.0511595	0.0491	0.0452104	FALSE	FALSE	FALSE	CCL2/MCP-1	GCST90274821	iNPH	0.0293	0.0896219	2.44e-06	0.568109	TRUE	22.2153	0.00178088
rs79697698	T	C	T	C	-0.348	0.00569794	0.0136	0.0501999	FALSE	FALSE	FALSE	CCL2/MCP-1	GCST90274821	iNPH	0.0653	0.0840683	9.86e-08	0.945963	TRUE	28.4009	0.00324923
rs9942602	T	C	T	C	0.0618	-0.126872	0.4922	0.398861	FALSE	FALSE	FALSE	CCL2/MCP-1	GCST90274821	iNPH	0.0117	0.0383529	1.28e-07	0.000939593	TRUE	27.9001	0.00190916
rs10207134	C	T	C	T	0.0996	0.0379849	0.674	0.770402	FALSE	FALSE	FALSE	CCL20	GCST90274766	iNPH	0.0128	0.0447898	7.18e-15	0.396398	TRUE	60.5479	0.00435939
rs10837780	T	C	T	C	0.1191	0.0401913	0.9413	0.944195	FALSE	FALSE	FALSE	CCL20	GCST90274766	iNPH	0.026	0.0809056	4.63e-06	0.619353	TRUE	20.9834	0.00156754
rs111674022	T	C	T	C	-0.0953	0.0523345	0.0967	0.0906446	FALSE	FALSE	FALSE	CCL20	GCST90274766	iNPH	0.0208	0.0642771	4.61e-06	0.41553	TRUE	20.9923	0.00158662
rs11242693	T	C	T	C	0.0637	0.0652683	0.3674	0.433932	FALSE	FALSE	FALSE	CCL20	GCST90274766	iNPH	0.0135	0.0381145	2.38e-06	0.086818	TRUE	22.2644	0.00188615
rs1129474	C	T	C	T	-0.0573	0.0584353	0.4604	0.45196	FALSE	FALSE	FALSE	CCL20	GCST90274766	iNPH	0.012	0.0378545	1.8e-06	0.122666	TRUE	22.8006	0.00163135
rs11582772	C	T	C	T	-0.2585	0.0880145	0.0141	0.00445602	FALSE	FALSE	FALSE	CCL20	GCST90274766	iNPH	0.0548	0.27766	2.39e-06	0.751253	TRUE	22.2515	0.00185782
rs117753190	G	C	G	C	0.185	0.0894158	0.0312	0.0106882	FALSE	TRUE	FALSE	CCL20	GCST90274766	iNPH	0.0359	0.200845	2.56e-07	0.656177	TRUE	26.5555	0.00206901
rs117900576	G	C	G	C	0.2256	0.115752	0.0306	0.0101745	FALSE	TRUE	FALSE	CCL20	GCST90274766	iNPH	0.0429	0.193978	1.45e-07	0.550691	TRUE	27.6544	0.00301948
rs13049624	G	A	G	A	0.1315	0.132703	0.0524	0.071185	FALSE	FALSE	FALSE	CCL20	GCST90274766	iNPH	0.0276	0.0729373	1.89e-06	0.0688494	TRUE	22.7004	0.00171727
rs151092565	T	C	T	C	-0.1512	0.0442705	0.0376	0.0248986	FALSE	FALSE	FALSE	CCL20	GCST90274766	iNPH	0.0328	0.11778	4.03e-06	0.707011	TRUE	21.2499	0.00165454
rs2003431	A	T	A	T	-0.1602	0.107265	0.0632	0.0479279	FALSE	TRUE	FALSE	CCL20	GCST90274766	iNPH	0.0344	0.0914259	3.21e-06	0.240697	TRUE	21.6874	0.00303892
rs2796032	C	T	C	T	-0.0636	-0.02481	0.6841	0.679596	FALSE	FALSE	FALSE	CCL20	GCST90274766	iNPH	0.0127	0.0403422	5.5e-07	0.538561	TRUE	25.0788	0.00174829
rs35833676	T	C	T	C	0.0804	-0.0276338	0.1452	0.124329	FALSE	FALSE	FALSE	CCL20	GCST90274766	iNPH	0.0166	0.056882	1.28e-06	0.627102	TRUE	23.4583	0.00160462
rs41302923	G	A	G	A	-0.1939	-0.0359914	0.0226	0.0267932	FALSE	FALSE	FALSE	CCL20	GCST90274766	iNPH	0.0414	0.11403	2.82e-06	0.752283	TRUE	21.9359	0.00166099
rs4981022	A	G	A	G	0.0635	0.0230663	0.6933	0.682593	FALSE	FALSE	FALSE	CCL20	GCST90274766	iNPH	0.0128	0.0407042	7.02e-07	0.570931	TRUE	24.6109	0.0017148
rs5769672	G	T	G	T	0.1184	-0.015712	0.0594	0.0195416	FALSE	FALSE	FALSE	CCL20	GCST90274766	iNPH	0.0257	0.146383	4.09e-06	0.914523	TRUE	21.2245	0.00156648
rs6420556	C	T	C	T	0.0736	-0.00903606	0.8245	0.821553	FALSE	FALSE	FALSE	CCL20	GCST90274766	iNPH	0.0158	0.049569	3.19e-06	0.855353	TRUE	21.6991	0.00156767
rs6498926	T	A	T	A	-0.0616	-0.0621471	0.6574	0.643964	FALSE	TRUE	FALSE	CCL20	GCST90274766	iNPH	0.0134	0.0395595	4.29e-06	0.116188	TRUE	21.1325	0.00170926
rs73072893	G	A	G	A	-0.2057	-0.130592	0.0261	0.0344595	FALSE	FALSE	FALSE	CCL20	GCST90274766	iNPH	0.0422	0.105644	1.09e-06	0.216402	TRUE	23.7598	0.00215106
rs742493	C	T	C	T	-0.1459	-0.00525378	0.117	0.0966371	FALSE	FALSE	FALSE	CCL20	GCST90274766	iNPH	0.0185	0.0642324	3.11e-15	0.934811	TRUE	62.1967	0.00439832
rs9274623	T	G	T	G	-0.076	-0.115086	0.215	0.141365	FALSE	FALSE	FALSE	CCL20	GCST90274766	iNPH	0.0148	0.0551659	2.82e-07	0.0369615	TRUE	26.3696	0.00194969
rs1001495	T	C	T	C	0.0983	-0.0688453	0.9113	0.907256	FALSE	FALSE	FALSE	CCL23	GCST90274767	iNPH	0.0215	0.0652871	4.83e-06	0.291653	TRUE	20.904	0.00156215
rs11017721	A	G	A	G	0.0971	-0.0321958	0.1154	0.101148	FALSE	FALSE	FALSE	CCL23	GCST90274767	iNPH	0.0186	0.0642734	1.79e-07	0.616427	TRUE	27.2529	0.00192496
rs113959305	T	C	T	C	-0.1397	0.0244282	0.0559	0.0317057	FALSE	FALSE	FALSE	CCL23	GCST90274767	iNPH	0.0285	0.118116	9.5e-07	0.836153	TRUE	24.0272	0.00205993
rs116683909	A	G	A	G	-0.21	-0.0790521	0.0278	0.0271781	FALSE	FALSE	FALSE	CCL23	GCST90274767	iNPH	0.0426	0.11822	8.24e-07	0.503697	TRUE	24.3007	0.0023838
rs117639761	A	C	A	C	-0.3246	0.159748	0.9561	0.979041	FALSE	FALSE	FALSE	CCL23	GCST90274767	iNPH	0.0413	0.132623	3.85e-15	0.228386	TRUE	61.7727	0.00884494
rs12204524	C	G	C	G	0.1164	-0.0540552	0.9291	0.95002	FALSE	TRUE	FALSE	CCL23	GCST90274767	iNPH	0.0237	0.0894325	9.04e-07	0.545562	TRUE	24.1218	0.00178503
rs12949647	A	G	A	G	-0.0643	-0.002088	0.7287	0.700961	FALSE	FALSE	FALSE	CCL23	GCST90274767	iNPH	0.0137	0.0412687	2.69e-06	0.959648	TRUE	22.0283	0.00163475
rs146074782	A	G	A	G	-0.3061	0.125535	0.0116	0.01152	FALSE	FALSE	FALSE	CCL23	GCST90274767	iNPH	0.0626	0.177449	1.01e-06	0.479292	TRUE	23.9099	0.00214856
rs17735284	A	T	A	T	0.0927	0.0824964	0.0922	0.057303	FALSE	TRUE	FALSE	CCL23	GCST90274767	iNPH	0.0202	0.0849697	4.45e-06	0.331602	TRUE	21.0599	0.0014385
rs1926742	A	G	A	G	0.0574	-0.0194966	0.3093	0.314351	FALSE	FALSE	FALSE	CCL23	GCST90274767	iNPH	0.0125	0.0406509	4.39e-06	0.631504	TRUE	21.0865	0.00140774
rs2870238	T	C	T	C	0.0574	0.0373641	0.4869	0.454637	FALSE	FALSE	FALSE	CCL23	GCST90274767	iNPH	0.0114	0.0379631	4.78e-07	0.325007	TRUE	25.3521	0.00164625
rs4317138	T	C	T	C	0.0585	0.0681541	0.6736	0.662352	FALSE	FALSE	FALSE	CCL23	GCST90274767	iNPH	0.0127	0.0399507	4.1e-06	0.0880177	TRUE	21.218	0.00150485
rs438811	T	C	T	C	0.0669	0.0132587	0.2405	0.235211	FALSE	FALSE	FALSE	CCL23	GCST90274767	iNPH	0.0138	0.0451462	1.25e-06	0.768999	TRUE	23.5014	0.00163503
rs4719850	T	C	T	C	-0.0548	-0.0124002	0.5907	0.710736	FALSE	FALSE	FALSE	CCL23	GCST90274767	iNPH	0.0118	0.0425728	3.42e-06	0.770845	TRUE	21.5674	0.00145211
rs712048	A	C	A	C	-0.5147	-0.00969983	0.1497	0.121495	FALSE	FALSE	FALSE	CCL23	GCST90274767	iNPH	0.0158	0.0578971	1e-200	0.866949	TRUE	1061.19	0.0674423
rs73071153	A	G	A	G	-0.1497	-0.0733083	0.0393	0.0317344	FALSE	FALSE	FALSE	CCL23	GCST90274767	iNPH	0.0319	0.107212	2.7e-06	0.494118	TRUE	22.0223	0.00169221
rs73114426	A	G	A	G	0.0948	0.0533569	0.0846	0.10032	FALSE	FALSE	FALSE	CCL23	GCST90274767	iNPH	0.0207	0.061929	4.66e-06	0.388918	TRUE	20.9737	0.00139196
rs74127049	C	G	C	G	0.0603	-0.00566405	0.608	0.594404	FALSE	TRUE	FALSE	CCL23	GCST90274767	iNPH	0.0132	0.0397675	4.92e-06	0.886741	TRUE	20.8683	0.00173322
rs74491711	A	G	A	G	0.1273	-0.0527086	0.048	0.0551099	FALSE	FALSE	FALSE	CCL23	GCST90274767	iNPH	0.0278	0.0815791	4.67e-06	0.518211	TRUE	20.9685	0.00148103
rs77083410	C	G	C	G	0.224	0.125984	0.0223	0.0370094	FALSE	TRUE	FALSE	CCL23	GCST90274767	iNPH	0.0416	0.0978779	7.26e-08	0.198039	TRUE	28.9941	0.00218795
rs77354000	A	G	A	G	-0.2064	-0.110262	0.9788	0.978572	FALSE	FALSE	FALSE	CCL23	GCST90274767	iNPH	0.0437	0.124332	2.32e-06	0.375168	TRUE	22.3078	0.00176799
rs77527696	T	C	T	C	-0.2538	-0.144668	0.0298	0.0327585	FALSE	FALSE	FALSE	CCL23	GCST90274767	iNPH	0.0465	0.10619	4.81e-08	0.173088	TRUE	29.7905	0.0037247
rs10401186	A	G	A	G	0.1261	0.136603	0.1309	0.12418	FALSE	FALSE	FALSE	CCL25	GCST90274768	iNPH	0.0178	0.0571597	1.4e-12	0.0168554	TRUE	50.1869	0.00361801
rs10426282	T	G	T	G	-0.0733	-0.00882637	0.4919	0.500658	FALSE	FALSE	FALSE	CCL25	GCST90274768	iNPH	0.012	0.037639	1.01e-09	0.814597	TRUE	37.3117	0.00268574
rs10792444	T	C	T	C	-0.0865	0.0779272	0.8838	0.883706	FALSE	FALSE	FALSE	CCL25	GCST90274768	iNPH	0.0181	0.0582263	1.76e-06	0.180782	TRUE	22.8389	0.00153682
rs11028036	A	G	A	G	0.0546	0.0631871	0.5707	0.567882	FALSE	FALSE	FALSE	CCL25	GCST90274768	iNPH	0.0117	0.0380022	3.06e-06	0.0963696	TRUE	21.7778	0.00146078
rs11140450	A	T	A	T	-0.2681	-0.119096	0.9693	0.978348	FALSE	TRUE	FALSE	CCL25	GCST90274768	iNPH	0.0579	0.125751	3.65e-06	0.3436	TRUE	21.4406	0.0042778
rs111437511	T	C	T	C	0.1437	-0.0575891	0.0428	0.0254269	FALSE	FALSE	FALSE	CCL25	GCST90274768	iNPH	0.0297	0.120543	1.31e-06	0.632828	TRUE	23.41	0.00169196
rs11589432	C	G	C	G	0.0566	0.0434549	0.4781	0.449571	FALSE	TRUE	TRUE	CCL25	GCST90274768	iNPH	0.0119	0.0378899	1.97e-06	0.251433	FALSE	22.6224	0.00159871
rs116534774	T	C	T	C	0.3717	0.0600671	0.9916	0.99728	FALSE	FALSE	FALSE	CCL25	GCST90274768	iNPH	0.0777	0.373591	1.72e-06	0.872264	TRUE	22.8846	0.00230161
rs12114935	A	G	A	G	0.0769	0.0484975	0.7856	0.723826	FALSE	FALSE	FALSE	CCL25	GCST90274768	iNPH	0.0142	0.0418335	6.11e-08	0.246335	TRUE	29.3276	0.00199209
rs12606983	T	C	T	C	-0.0673	0.0209342	0.2475	0.297176	FALSE	FALSE	FALSE	CCL25	GCST90274768	iNPH	0.0134	0.0409131	5.1e-07	0.608879	TRUE	25.2244	0.0016871
rs143132666	A	C	A	C	-0.1934	0.242405	0.0225	0.0251627	FALSE	FALSE	FALSE	CCL25	GCST90274768	iNPH	0.0406	0.123073	1.9e-06	0.0488832	TRUE	22.6914	0.00164529
rs147851492	A	G	A	G	0.2127	-0.0493492	0.0215	0.0245666	FALSE	FALSE	FALSE	CCL25	GCST90274768	iNPH	0.0449	0.123835	2.17e-06	0.690256	TRUE	22.441	0.00190355
rs149395110	T	C	T	C	-0.2782	0.28485	0.0129	0.00470392	FALSE	FALSE	FALSE	CCL25	GCST90274768	iNPH	0.0609	0.269433	4.92e-06	0.290411	TRUE	20.8679	0.00197104
rs1705699	T	C	T	C	-0.0546	-0.00675852	0.5447	0.513168	FALSE	FALSE	FALSE	CCL25	GCST90274768	iNPH	0.0116	0.0376084	2.52e-06	0.857382	TRUE	22.1549	0.00147867
rs516316	C	G	C	G	-0.3279	-0.00517592	0.4445	0.375162	FALSE	TRUE	TRUE	CCL25	GCST90274768	iNPH	0.0114	0.0386915	6.2e-182	0.893581	FALSE	827.319	0.0530968
rs521795	T	C	T	C	-0.0624	0.0381328	0.3844	0.515894	FALSE	FALSE	FALSE	CCL25	GCST90274768	iNPH	0.0122	0.0378006	3.14e-07	0.313075	TRUE	26.1607	0.00184281
rs62124688	A	G	A	G	-0.7591	0.0872787	0.8223	0.78866	FALSE	FALSE	FALSE	CCL25	GCST90274768	iNPH	0.0145	0.0461151	1e-200	0.0584077	TRUE	2740.7	0.168401
rs62126084	A	T	A	T	-0.1775	0.000754252	0.1669	0.150067	FALSE	TRUE	FALSE	CCL25	GCST90274768	iNPH	0.0156	0.0531778	5.37e-30	0.988684	TRUE	129.464	0.00876153
rs635634	T	C	T	C	-0.2482	0.00818005	0.1875	0.202268	FALSE	FALSE	FALSE	CCL25	GCST90274768	iNPH	0.0166	0.04677	1.52e-50	0.861159	TRUE	223.557	0.0187697
rs636479	A	G	A	G	0.0548	0.00996127	0.3757	0.359968	FALSE	FALSE	FALSE	CCL25	GCST90274768	iNPH	0.0119	0.0395021	4.12e-06	0.800909	TRUE	21.2064	0.00140872
rs7137942	A	G	A	G	-0.0637	0.0387584	0.6502	0.65148	FALSE	FALSE	FALSE	CCL25	GCST90274768	iNPH	0.0133	0.0395052	1.67e-06	0.326544	TRUE	22.9391	0.00184576
rs7296588	A	G	A	G	-0.1159	0.0161135	0.4365	0.430095	FALSE	FALSE	FALSE	CCL25	GCST90274768	iNPH	0.0116	0.0379805	1.66e-23	0.671378	TRUE	99.8277	0.00660808
rs7611785	A	G	A	G	0.0941	0.031838	0.103	0.137154	FALSE	FALSE	FALSE	CCL25	GCST90274768	iNPH	0.0198	0.0540809	2.01e-06	0.556055	TRUE	22.5865	0.00163621
rs7806274	T	C	T	C	-0.0755	-0.0452773	0.1668	0.176633	FALSE	FALSE	FALSE	CCL25	GCST90274768	iNPH	0.0161	0.0494968	2.74e-06	0.360322	TRUE	21.9909	0.00158442
rs79990760	A	G	A	G	0.2192	0.0558204	0.9825	0.974431	FALSE	FALSE	FALSE	CCL25	GCST90274768	iNPH	0.0478	0.11544	4.52e-06	0.628711	TRUE	21.0293	0.00165227
rs851850	A	G	A	G	-0.0777	0.0002705	0.846	0.858473	FALSE	FALSE	FALSE	CCL25	GCST90274768	iNPH	0.0163	0.0539054	1.87e-06	0.995996	TRUE	22.7231	0.00157312
rs112641086	T	C	T	C	-0.1056	0.000940604	0.0895	0.112491	FALSE	FALSE	FALSE	CCL28	GCST90274769	iNPH	0.0198	0.0582883	9.64e-08	0.987125	TRUE	28.4444	0.00181744
rs116782490	A	C	A	C	0.2298	-0.278692	0.9815	0.996466	FALSE	FALSE	FALSE	CCL28	GCST90274769	iNPH	0.0488	0.321146	2.49e-06	0.385502	TRUE	22.1748	0.00191775
rs139902	A	C	A	C	0.0684	0.0500467	0.3659	0.366436	FALSE	FALSE	FALSE	CCL28	GCST90274769	iNPH	0.0121	0.0390837	1.58e-08	0.200369	TRUE	31.9552	0.00217101
rs143400203	T	C	T	C	0.1812	-0.2224	0.0244	0.032133	FALSE	FALSE	FALSE	CCL28	GCST90274769	iNPH	0.0392	0.10436	3.79e-06	0.0330826	TRUE	21.367	0.00156318
rs1514964	T	C	T	C	-0.1263	-0.0531675	0.9486	0.959577	FALSE	FALSE	FALSE	CCL28	GCST90274769	iNPH	0.0264	0.0964372	1.72e-06	0.581416	TRUE	22.8875	0.00155555
rs2477954	T	C	T	C	-0.058	0.0397646	0.6211	0.608384	FALSE	FALSE	FALSE	CCL28	GCST90274769	iNPH	0.012	0.0387543	1.34e-06	0.30486	TRUE	23.3611	0.00158333
rs2631360	A	G	A	G	0.0597	0.0476524	0.5481	0.655351	FALSE	FALSE	FALSE	CCL28	GCST90274769	iNPH	0.0128	0.0399188	3.1e-06	0.232582	TRUE	21.7535	0.00176555
rs2866626	C	G	C	G	-0.0597	0.0125992	0.6079	0.604052	FALSE	TRUE	FALSE	CCL28	GCST90274769	iNPH	0.0121	0.0386755	8.06e-07	0.744602	TRUE	24.3432	0.00169906
rs291084	C	G	C	G	0.0638	0.0418548	0.5279	0.580643	FALSE	TRUE	TRUE	CCL28	GCST90274769	iNPH	0.0111	0.0381303	9.04e-09	0.272345	FALSE	33.0366	0.00202888
rs4866742	T	C	T	C	0.0702	0.0258619	0.4126	0.411171	FALSE	FALSE	FALSE	CCL28	GCST90274769	iNPH	0.0122	0.0383277	8.71e-09	0.49983	TRUE	33.1096	0.00238873
rs546951873	A	G	A	G	0.3427	-0.0995027	0.0122	0.0104929	FALSE	FALSE	FALSE	CCL28	GCST90274769	iNPH	0.0672	0.183917	3.4e-07	0.588494	TRUE	26.007	0.00283066
rs55843637	C	G	C	G	0.0549	0.0354992	0.5287	0.506139	FALSE	TRUE	TRUE	CCL28	GCST90274769	iNPH	0.0119	0.0377711	3.96e-06	0.347295	FALSE	21.2839	0.00150204
rs6580980	A	G	A	G	-0.0688	0.0988339	0.4015	0.321206	FALSE	FALSE	FALSE	CCL28	GCST90274769	iNPH	0.0118	0.040412	5.53e-09	0.0144587	TRUE	33.9948	0.00227487
rs6671688	T	C	T	C	0.0534	0.00514649	0.5411	0.546114	FALSE	FALSE	FALSE	CCL28	GCST90274769	iNPH	0.0116	0.0378028	4.16e-06	0.89171	TRUE	21.1917	0.00141615
rs71363004	C	G	C	G	0.2181	0.0827807	0.9802	0.99097	FALSE	TRUE	FALSE	CCL28	GCST90274769	iNPH	0.0466	0.215622	2.87e-06	0.70104	TRUE	21.9048	0.00184638
rs73000929	A	G	A	G	-0.1935	-0.18452	0.0347	0.0302078	FALSE	FALSE	FALSE	CCL28	GCST90274769	iNPH	0.0355	0.112189	5.02e-08	0.100026	TRUE	29.7102	0.00250832
rs76291845	A	G	A	G	0.2696	-0.0637527	0.9859	0.985151	FALSE	FALSE	FALSE	CCL28	GCST90274769	iNPH	0.0542	0.157198	6.55e-07	0.685069	TRUE	24.7424	0.00202079
rs7661151	T	C	T	C	0.0531	-0.00165853	0.6323	0.626591	FALSE	FALSE	FALSE	CCL28	GCST90274769	iNPH	0.0116	0.0389581	4.7e-06	0.966042	TRUE	20.9543	0.0013111
rs76669782	A	C	A	C	-0.2853	0.350308	0.0176	0.00181349	FALSE	FALSE	FALSE	CCL28	GCST90274769	iNPH	0.0513	0.479331	2.68e-08	0.464885	TRUE	30.9292	0.00281472
rs77569365	T	G	T	G	0.129	0.117552	0.9561	0.968817	FALSE	FALSE	FALSE	CCL28	GCST90274769	iNPH	0.0282	0.108334	4.77e-06	0.277879	TRUE	20.9258	0.00139694
rs78552613	T	C	T	C	-0.1844	0.202001	0.0271	0.0216379	FALSE	FALSE	FALSE	CCL28	GCST90274769	iNPH	0.0395	0.137337	3.04e-06	0.141334	TRUE	21.7935	0.00179304
rs78843608	A	G	A	G	-0.1684	0.130339	0.0376	0.0224816	FALSE	FALSE	FALSE	CCL28	GCST90274769	iNPH	0.0323	0.127575	1.85e-07	0.306938	TRUE	27.1819	0.00205238
rs10990301	A	T	A	T	0.085	-0.050269	0.8839	0.890978	FALSE	TRUE	FALSE	CCL4	GCST90274770	iNPH	0.0186	0.0597439	4.88e-06	0.400119	TRUE	20.8839	0.00148287
rs111476793	A	G	A	G	0.0869	0.015128	0.1344	0.104896	FALSE	FALSE	FALSE	CCL4	GCST90274770	iNPH	0.019	0.0623151	4.79e-06	0.808187	TRUE	20.9186	0.00175706
rs112315344	T	G	T	G	0.2123	-0.0596512	0.0284	0.0121994	FALSE	FALSE	FALSE	CCL4	GCST90274770	iNPH	0.0455	0.178054	3.07e-06	0.737612	TRUE	21.7709	0.00248734
rs113341849	A	G	A	G	0.5651	0.0390843	0.1268	0.1267	FALSE	FALSE	FALSE	CCL4	GCST90274770	iNPH	0.0184	0.0564964	1e-200	0.489062	TRUE	943.224	0.0707153
rs1161092	A	G	A	G	-0.0635	-0.0672315	0.6742	0.630395	FALSE	FALSE	FALSE	CCL4	GCST90274770	iNPH	0.0125	0.0388193	3.77e-07	0.0832895	TRUE	25.8064	0.0017714
rs116193969	A	T	A	T	0.2915	0.0624653	0.0134	0.0170351	FALSE	TRUE	FALSE	CCL4	GCST90274770	iNPH	0.0617	0.157228	2.31e-06	0.691153	TRUE	22.3206	0.00224674
rs116309267	C	G	C	G	0.1956	-0.017213	0.0299	0.0414781	FALSE	TRUE	FALSE	CCL4	GCST90274770	iNPH	0.0405	0.096396	1.37e-06	0.858279	TRUE	23.3253	0.0022195
rs137896358	T	C	T	C	0.2797	0.120031	0.0186	0.0173681	FALSE	FALSE	FALSE	CCL4	GCST90274770	iNPH	0.0551	0.15095	3.85e-07	0.426515	TRUE	25.7681	0.0028561
rs140505982	T	C	T	C	-0.2294	-0.188461	0.0248	0.009666	FALSE	FALSE	FALSE	CCL4	GCST90274770	iNPH	0.0415	0.209684	3.24e-08	0.368765	TRUE	30.5556	0.00254544
rs143960014	A	G	A	G	0.1953	0.575611	0.0228	0.0035097	FALSE	FALSE	FALSE	CCL4	GCST90274770	iNPH	0.0416	0.363715	2.67e-06	0.113516	TRUE	22.0403	0.00169962
rs1634503	A	G	A	G	-0.0745	-0.00376771	0.2416	0.178888	FALSE	FALSE	FALSE	CCL4	GCST90274770	iNPH	0.0138	0.0504192	6.72e-08	0.940431	TRUE	29.1443	0.00203394
rs17692864	T	C	T	C	0.2321	0.00876904	0.9406	0.952689	FALSE	FALSE	FALSE	CCL4	GCST90274770	iNPH	0.0283	0.0907275	2.38e-16	0.923002	TRUE	67.2632	0.00601966
rs42279	T	C	T	C	0.0743	-0.056118	0.1598	0.150672	FALSE	FALSE	FALSE	CCL4	GCST90274770	iNPH	0.0162	0.0525768	4.51e-06	0.285812	TRUE	21.0352	0.00148241
rs56131468	A	G	A	G	0.0833	-0.00348611	0.1323	0.175827	FALSE	FALSE	FALSE	CCL4	GCST90274770	iNPH	0.0178	0.0488318	2.87e-06	0.943087	TRUE	21.9003	0.00159312
rs5743614	T	C	T	C	0.0728	-0.0261421	0.2565	0.130113	FALSE	FALSE	FALSE	CCL4	GCST90274770	iNPH	0.0143	0.0581165	3.56e-07	0.652837	TRUE	25.9174	0.00202144
rs72800563	T	G	T	G	-0.1765	0.135387	0.9693	0.990425	FALSE	FALSE	FALSE	CCL4	GCST90274770	iNPH	0.0374	0.198989	2.37e-06	0.496267	TRUE	22.2713	0.00185403
rs78044056	A	G	A	G	-0.2607	0.0932506	0.0138	0.00813097	FALSE	FALSE	FALSE	CCL4	GCST90274770	iNPH	0.0552	0.198108	2.33e-06	0.637851	TRUE	22.3051	0.00184993
rs8064426	A	G	A	G	-0.4104	-0.00803461	0.1459	0.217257	FALSE	FALSE	FALSE	CCL4	GCST90274770	iNPH	0.0173	0.0452361	2.11e-124	0.859025	TRUE	562.759	0.0419767
rs12075	A	G	A	G	-0.0899	-0.0193103	0.5624	0.532318	FALSE	FALSE	FALSE	CCL7/MCP3	GCST90274823	iNPH	0.013	0.0377786	4.67e-12	0.609252	TRUE	47.8225	0.00397807
rs139796674	A	G	A	G	0.2334	0.0650179	0.0249	0.02658	FALSE	FALSE	FALSE	CCL7/MCP3	GCST90274823	iNPH	0.0492	0.116745	2.1e-06	0.57758	TRUE	22.5046	0.00264533
rs146174820	A	G	A	G	0.2663	0.101043	0.0247	0.00773766	FALSE	FALSE	FALSE	CCL7/MCP3	GCST90274823	iNPH	0.0547	0.228475	1.13e-06	0.658308	TRUE	23.7011	0.00341671
rs147793446	A	G	A	G	0.1941	-0.0287691	0.0345	0.0202431	FALSE	FALSE	FALSE	CCL7/MCP3	GCST90274823	iNPH	0.0413	0.137485	2.6e-06	0.834251	TRUE	22.0877	0.00250988
rs148859911	A	G	A	G	0.1507	0.0493376	0.05	0.048287	FALSE	FALSE	FALSE	CCL7/MCP3	GCST90274823	iNPH	0.0328	0.0908243	4.34e-06	0.586978	TRUE	21.1095	0.0021575
rs153473	C	G	C	G	-0.0638	0.00893602	0.4563	0.460716	FALSE	TRUE	TRUE	CCL7/MCP3	GCST90274823	iNPH	0.0134	0.0379017	1.92e-06	0.813612	FALSE	22.669	0.00201967
rs16947053	A	G	A	G	0.2264	0.0584242	0.9779	0.984722	FALSE	FALSE	FALSE	CCL7/MCP3	GCST90274823	iNPH	0.0487	0.153257	3.34e-06	0.703043	TRUE	21.612	0.00221549
rs182239847	T	G	T	G	-0.1716	0.0390182	0.9096	0.90122	FALSE	FALSE	FALSE	CCL7/MCP3	GCST90274823	iNPH	0.0359	0.0623257	1.75e-06	0.53129	TRUE	22.8479	0.00484265
rs2228467	T	C	T	C	-0.3169	0.0324673	0.9268	0.923724	FALSE	FALSE	FALSE	CCL7/MCP3	GCST90274823	iNPH	0.0252	0.071286	2.88e-36	0.648785	TRUE	158.141	0.0136261
rs28667091	T	G	T	G	-0.0613	0.0376073	0.4117	0.446629	FALSE	FALSE	FALSE	CCL7/MCP3	GCST90274823	iNPH	0.0133	0.0379553	4.05e-06	0.321768	TRUE	21.2431	0.00182025
rs4146770	T	C	T	C	-0.0933	-0.0195038	0.7978	0.820098	FALSE	FALSE	FALSE	CCL7/MCP3	GCST90274823	iNPH	0.0165	0.0492802	1.56e-08	0.692272	TRUE	31.9739	0.00280846
rs481267	A	G	A	G	-0.0754	-0.0341918	0.3263	0.363368	FALSE	FALSE	FALSE	CCL7/MCP3	GCST90274823	iNPH	0.015	0.0390764	4.99e-07	0.381574	TRUE	25.2674	0.00249952
rs7116054	T	C	T	C	-0.0998	0.030021	0.1822	0.104228	FALSE	FALSE	FALSE	CCL7/MCP3	GCST90274823	iNPH	0.0179	0.0628873	2.47e-08	0.633094	TRUE	31.0853	0.00296815
rs7213460	A	G	A	G	0.0942	0.0133588	0.4161	0.391465	FALSE	FALSE	FALSE	CCL7/MCP3	GCST90274823	iNPH	0.0132	0.0385182	9.58e-13	0.728727	TRUE	50.9277	0.00431189
rs7327202	C	G	C	G	-0.0969	0.00628834	0.1497	0.165969	FALSE	TRUE	FALSE	CCL7/MCP3	GCST90274823	iNPH	0.0194	0.0504648	5.89e-07	0.900834	TRUE	24.9485	0.00239041
rs74157668	T	C	T	C	0.1574	0.0245232	0.0404	0.0247661	FALSE	FALSE	FALSE	CCL7/MCP3	GCST90274823	iNPH	0.0343	0.121388	4.46e-06	0.839899	TRUE	21.0582	0.00192093
rs78848134	T	C	T	C	0.2441	-0.147542	0.0198	0.0135008	FALSE	FALSE	FALSE	CCL7/MCP3	GCST90274823	iNPH	0.0514	0.161231	2.04e-06	0.360139	TRUE	22.5533	0.00231284
rs9968876	T	G	T	G	-0.1046	-0.158651	0.8991	0.930854	FALSE	FALSE	FALSE	CCL7/MCP3	GCST90274823	iNPH	0.0221	0.0737647	2.21e-06	0.0314942	TRUE	22.4016	0.00198515
rs112168535	T	C	T	C	-0.1553	0.211566	0.9555	0.961093	FALSE	FALSE	FALSE	CCL8	GCST90274822	iNPH	0.0316	0.100654	8.9e-07	0.0355607	TRUE	24.1529	0.00205099
rs11652256	A	G	A	G	-0.9051	-0.0636871	0.0323	0.0301868	FALSE	FALSE	FALSE	CCL8	GCST90274822	iNPH	0.0354	0.111548	3.48e-144	0.568041	TRUE	653.712	0.0512114
rs12075	A	G	A	G	-0.0973	-0.0193103	0.5553	0.532318	FALSE	FALSE	FALSE	CCL8	GCST90274822	iNPH	0.0116	0.0377786	4.95e-17	0.609252	TRUE	70.3574	0.00467574
rs12523126	A	T	A	T	0.1121	-0.00602442	0.0746	0.0655797	FALSE	TRUE	FALSE	CCL8	GCST90274822	iNPH	0.0232	0.0755125	1.35e-06	0.936412	TRUE	23.3472	0.00173504
rs138884871	T	C	T	C	0.2198	-0.116297	0.0188	0.0162019	FALSE	FALSE	FALSE	CCL8	GCST90274822	iNPH	0.0473	0.157846	3.37e-06	0.461256	TRUE	21.594	0.00178238
rs144101664	T	C	T	C	-0.3694	-0.0335602	0.014	0.0132128	FALSE	FALSE	FALSE	CCL8	GCST90274822	iNPH	0.0547	0.171422	1.45e-11	0.844786	TRUE	45.6057	0.00376729
rs144618566	T	C	T	C	0.5171	0.371162	0.0169	0.00366265	FALSE	FALSE	FALSE	CCL8	GCST90274822	iNPH	0.0538	0.358343	7.15e-22	0.300309	TRUE	92.3814	0.00888512
rs145516279	A	G	A	G	0.2225	-0.0853775	0.979	0.982177	FALSE	FALSE	FALSE	CCL8	GCST90274822	iNPH	0.048	0.13749	3.56e-06	0.534619	TRUE	21.4871	0.0020356
rs16969443	T	C	T	C	-0.4966	0.156874	0.9763	0.951326	FALSE	FALSE	FALSE	CCL8	GCST90274822	iNPH	0.0757	0.0844852	5.38e-11	0.0633374	TRUE	43.035	0.0114123
rs181726805	A	G	A	G	-0.2479	-0.0136817	0.9838	0.972607	FALSE	FALSE	FALSE	CCL8	GCST90274822	iNPH	0.0536	0.118096	3.75e-06	0.907769	TRUE	21.3906	0.00195887
rs1821142	T	C	T	C	0.4013	-0.0667272	0.0184	0.009326	FALSE	FALSE	FALSE	CCL8	GCST90274822	iNPH	0.0478	0.206243	4.64e-17	0.746289	TRUE	70.4827	0.00581729
rs188234686	C	G	C	G	-0.3591	-0.0423474	0.981	0.980272	FALSE	TRUE	FALSE	CCL8	GCST90274822	iNPH	0.0509	0.128981	1.73e-12	0.742667	TRUE	49.7732	0.0048071
rs34202026	A	T	A	T	0.6652	0.159091	0.9715	0.969407	FALSE	TRUE	FALSE	CCL8	GCST90274822	iNPH	0.0371	0.113593	6.89e-72	0.161352	TRUE	321.482	0.0245032
rs35904471	T	C	T	C	0.0761	0.0183643	0.2662	0.328728	FALSE	FALSE	FALSE	CCL8	GCST90274822	iNPH	0.0165	0.0401352	3.99e-06	0.647268	TRUE	21.2717	0.00226248
rs407595	A	C	A	C	0.0697	-0.00154922	0.2073	0.239843	FALSE	FALSE	FALSE	CCL8	GCST90274822	iNPH	0.0147	0.0438982	2.12e-06	0.971847	TRUE	22.4818	0.00159663
rs4722985	T	C	T	C	-0.0626	-0.0456621	0.709	0.787952	FALSE	FALSE	FALSE	CCL8	GCST90274822	iNPH	0.0133	0.0463953	2.52e-06	0.325019	TRUE	22.1537	0.00161703
rs6685547	A	G	A	G	0.1462	-0.0715975	0.0505	0.0314788	FALSE	FALSE	FALSE	CCL8	GCST90274822	iNPH	0.0289	0.109128	4.22e-07	0.511769	TRUE	25.5917	0.0020498
rs74350159	A	G	A	G	0.2798	-0.324685	0.012	0.00941924	FALSE	FALSE	FALSE	CCL8	GCST90274822	iNPH	0.0608	0.211373	4.19e-06	0.124521	TRUE	21.1782	0.00185637
rs7538845	C	G	C	G	0.0566	0.0375284	0.6032	0.567878	FALSE	TRUE	TRUE	CCL8	GCST90274822	iNPH	0.0122	0.0380524	3.5e-06	0.324021	FALSE	21.5235	0.00153354
rs75573205	C	G	C	G	0.1906	-0.127082	0.976	0.961744	FALSE	TRUE	FALSE	CCL8	GCST90274822	iNPH	0.0408	0.092164	2.99e-06	0.167935	TRUE	21.8236	0.00170191
rs75580960	T	C	T	C	-0.0904	0.0259535	0.8703	0.853127	FALSE	FALSE	FALSE	CCL8	GCST90274822	iNPH	0.0188	0.0531831	1.52e-06	0.625547	TRUE	23.1218	0.00184491
rs76263310	A	G	A	G	0.296	-0.107695	0.0187	0.0215765	FALSE	FALSE	FALSE	CCL8	GCST90274822	iNPH	0.0455	0.134351	7.74e-11	0.422784	TRUE	42.3215	0.00321556
rs78743764	A	C	A	C	-0.2226	0.0753594	0.019	0.0173421	FALSE	FALSE	FALSE	CCL8	GCST90274822	iNPH	0.048	0.149369	3.53e-06	0.613898	TRUE	21.5064	0.00184715
rs79567569	A	C	A	C	-0.3284	0.309262	0.9877	0.996676	FALSE	FALSE	FALSE	CCL8	GCST90274822	iNPH	0.0669	0.327876	9.16e-07	0.345564	TRUE	24.0965	0.00262039
rs80131163	A	G	A	G	0.1962	-0.0329249	0.9686	0.940766	FALSE	FALSE	FALSE	CCL8	GCST90274822	iNPH	0.0399	0.0791833	8.77e-07	0.677553	TRUE	24.1798	0.00234154
rs80219280	T	G	T	G	-0.904	-0.111353	0.0365	0.0204888	FALSE	FALSE	FALSE	CCL8	GCST90274822	iNPH	0.0322	0.141339	2e-173	0.43079	TRUE	788.179	0.0574793
rs8081047	T	C	T	C	0.8196	-0.0199031	0.9492	0.948365	FALSE	FALSE	FALSE	CCL8	GCST90274822	iNPH	0.0267	0.0846525	1e-200	0.814119	TRUE	942.283	0.0647821
rs948962	A	C	A	C	0.0544	-0.036158	0.4764	0.557572	FALSE	FALSE	FALSE	CCL8	GCST90274822	iNPH	0.0119	0.0380761	4.84e-06	0.342304	TRUE	20.898	0.00147638
rs9889517	A	G	A	G	0.0609	-0.0934876	0.4783	0.40512	FALSE	FALSE	FALSE	CCL8	GCST90274822	iNPH	0.0121	0.038655	4.83e-07	0.015584	TRUE	25.3317	0.00185091
rs10903115	A	G	A	G	-0.0559	0.0406793	0.4429	0.445597	FALSE	FALSE	FALSE	CD2B4	GCST90274771	iNPH	0.0122	0.0380789	4.61e-06	0.28539	TRUE	20.9944	0.00154203
rs10992054	T	C	T	C	-0.3705	-0.184532	0.9873	0.993277	FALSE	FALSE	FALSE	CD2B4	GCST90274771	iNPH	0.0763	0.234202	1.2e-06	0.430745	TRUE	23.5791	0.00344238
rs11020961	A	G	A	G	0.0768	0.000948159	0.8167	0.776736	FALSE	FALSE	FALSE	CD2B4	GCST90274771	iNPH	0.0161	0.0449861	1.84e-06	0.983184	TRUE	22.7547	0.00176595
rs11220506	A	G	A	G	-0.0702	0.0139168	0.1876	0.259239	FALSE	FALSE	FALSE	CD2B4	GCST90274771	iNPH	0.0147	0.042444	1.79e-06	0.742999	TRUE	22.8055	0.00150213
rs11265488	A	G	A	G	-0.0624	-0.0229264	0.4675	0.441595	FALSE	FALSE	FALSE	CD2B4	GCST90274771	iNPH	0.0118	0.0380146	1.24e-07	0.546446	TRUE	27.9644	0.00193865
rs11265493	A	G	A	G	0.2122	-0.0322788	0.4066	0.395812	FALSE	FALSE	FALSE	CD2B4	GCST90274771	iNPH	0.0119	0.0384409	3.99e-71	0.401077	TRUE	317.978	0.0217288
rs114758826	A	G	A	G	-0.1804	-0.00441736	0.0393	0.034718	FALSE	FALSE	FALSE	CD2B4	GCST90274771	iNPH	0.0337	0.100952	8.65e-08	0.965098	TRUE	28.6558	0.00245744
rs139924614	A	G	A	G	0.1618	0.0153798	0.9666	0.991856	FALSE	FALSE	FALSE	CD2B4	GCST90274771	iNPH	0.0348	0.232404	3.33e-06	0.947237	TRUE	21.6172	0.00169036
rs1434219	T	C	T	C	-0.0589	0.00576718	0.4388	0.43237	FALSE	FALSE	FALSE	CD2B4	GCST90274771	iNPH	0.0123	0.0382382	1.68e-06	0.880116	TRUE	22.9309	0.00170862
rs147033439	A	G	A	G	0.2053	0.0713393	0.0249	0.0143247	FALSE	FALSE	FALSE	CD2B4	GCST90274771	iNPH	0.0411	0.165061	5.88e-07	0.665596	TRUE	24.9514	0.00204671
rs149458216	A	C	A	C	-0.2146	-0.126421	0.0182	0.0154105	FALSE	FALSE	FALSE	CD2B4	GCST90274771	iNPH	0.047	0.157031	4.97e-06	0.42078	TRUE	20.848	0.00164583
rs1574847	C	G	C	G	-0.0637	0.0509707	0.2366	0.255065	FALSE	TRUE	FALSE	CD2B4	GCST90274771	iNPH	0.0139	0.0432666	4.59e-06	0.238772	TRUE	21.0014	0.0014658
rs2554697	A	G	A	G	0.0627	0.00705368	0.6347	0.665907	FALSE	FALSE	FALSE	CD2B4	GCST90274771	iNPH	0.0134	0.040394	2.88e-06	0.861377	TRUE	21.894	0.00182299
rs3184504	T	C	T	C	0.116	0.0417357	0.4764	0.40764	FALSE	FALSE	FALSE	CD2B4	GCST90274771	iNPH	0.0128	0.0383205	1.27e-19	0.2761	TRUE	82.1289	0.00671301
rs34826779	T	G	T	G	0.063	-0.023573	0.248	0.217989	FALSE	FALSE	FALSE	CD2B4	GCST90274771	iNPH	0.0138	0.0458803	4.99e-06	0.607396	TRUE	20.8412	0.00148041
rs3828139	T	C	T	C	0.0744	-0.0807824	0.4677	0.517016	FALSE	FALSE	FALSE	CD2B4	GCST90274771	iNPH	0.0119	0.0378294	4.05e-10	0.032725	TRUE	39.0888	0.00275613
rs4672486	A	G	A	G	0.0661	0.0391641	0.4329	0.450481	FALSE	FALSE	FALSE	CD2B4	GCST90274771	iNPH	0.0117	0.0377979	1.61e-08	0.300135	TRUE	31.9177	0.00214526
rs56272634	T	C	T	C	0.0704	0.000287748	0.6994	0.709456	FALSE	FALSE	FALSE	CD2B4	GCST90274771	iNPH	0.0126	0.0413394	2.31e-08	0.994446	TRUE	31.2179	0.00208396
rs6928352	A	G	A	G	-0.1074	0.0406107	0.0794	0.081368	FALSE	FALSE	FALSE	CD2B4	GCST90274771	iNPH	0.0215	0.0692068	5.87e-07	0.557336	TRUE	24.9535	0.00168628
rs72837690	T	C	T	C	-0.0776	-0.0241544	0.6405	0.577058	FALSE	FALSE	FALSE	CD2B4	GCST90274771	iNPH	0.0125	0.0381779	5.37e-10	0.526942	TRUE	38.5393	0.00277314
rs78142752	T	C	T	C	0.2288	-0.0829546	0.0184	0.0245143	FALSE	FALSE	FALSE	CD2B4	GCST90274771	iNPH	0.0497	0.119926	4.15e-06	0.489115	TRUE	21.1933	0.00189101
rs117191103	T	C	T	C	0.3553	-0.0735332	0.0208	0.027903	FALSE	FALSE	FALSE	CD40	GCST90274772	iNPH	0.0437	0.110306	4.28e-16	0.505011	TRUE	66.104	0.00514227
rs12152184	A	G	A	G	0.1085	-0.0190443	0.8849	0.88576	FALSE	FALSE	FALSE	CD40	GCST90274772	iNPH	0.0205	0.0590399	1.21e-07	0.747023	TRUE	28.0125	0.00239805
rs12500563	T	G	T	G	0.3143	0.0490039	0.9875	0.997579	FALSE	FALSE	FALSE	CD40	GCST90274772	iNPH	0.0687	0.393473	4.76e-06	0.900886	TRUE	20.9303	0.00243874
rs138897138	A	G	A	G	0.109	0.0597639	0.914	0.915216	FALSE	FALSE	FALSE	CD40	GCST90274772	iNPH	0.0216	0.0679301	4.5e-07	0.378975	TRUE	25.4651	0.00186779
rs3967170	A	G	A	G	0.0789	0.000971872	0.1353	0.158514	FALSE	FALSE	FALSE	CD40	GCST90274772	iNPH	0.017	0.0515567	3.46e-06	0.98496	TRUE	21.5405	0.00145662
rs404842	A	G	A	G	-0.0599	0.058786	0.6433	0.595269	FALSE	FALSE	FALSE	CD40	GCST90274772	iNPH	0.0123	0.0384031	1.12e-06	0.125828	TRUE	23.7161	0.00164665
rs4278412	C	G	C	G	0.1978	-0.00984674	0.0203	0.039598	FALSE	TRUE	FALSE	CD40	GCST90274772	iNPH	0.0413	0.0926559	1.67e-06	0.915366	TRUE	22.9378	0.00155622
rs4664334	T	C	T	C	0.0541	0.0718359	0.5003	0.484233	FALSE	FALSE	FALSE	CD40	GCST90274772	iNPH	0.0118	0.0378254	4.55e-06	0.0575453	TRUE	21.0199	0.0014634
rs6032663	T	G	T	G	-0.4505	-0.00283528	0.256	0.272964	FALSE	FALSE	FALSE	CD40	GCST90274772	iNPH	0.0126	0.0420767	1e-200	0.946276	TRUE	1278.35	0.0773094
rs7250371	T	C	T	C	0.0686	0.0357162	0.3648	0.312063	FALSE	FALSE	FALSE	CD40	GCST90274772	iNPH	0.0116	0.0409537	3.34e-09	0.383148	TRUE	34.9729	0.00218094
rs73128569	A	T	A	T	-0.1788	0.12226	0.9406	0.943951	FALSE	TRUE	FALSE	CD40	GCST90274772	iNPH	0.0268	0.0828956	2.53e-11	0.140248	TRUE	44.5108	0.00357237
rs75626299	C	G	C	G	0.1458	0.0927488	0.9638	0.968281	FALSE	TRUE	FALSE	CD40	GCST90274772	iNPH	0.0316	0.107373	3.95e-06	0.387698	TRUE	21.2883	0.00148334
rs8024256	A	G	A	G	-0.0562	-0.00118226	0.3092	0.293554	FALSE	FALSE	FALSE	CD40	GCST90274772	iNPH	0.0121	0.041304	3.41e-06	0.977165	TRUE	21.5726	0.00134926
rs9526031	A	C	A	C	0.064	0.0082591	0.4882	0.593235	FALSE	FALSE	FALSE	CD40	GCST90274772	iNPH	0.012	0.038222	9.64e-08	0.828923	TRUE	28.4444	0.00204686
rs9993874	A	G	A	G	-0.0582	-0.025531	0.4883	0.486386	FALSE	FALSE	FALSE	CD40	GCST90274772	iNPH	0.0125	0.0376438	3.22e-06	0.497628	TRUE	21.6783	0.00169269
rs11622090	T	C	T	C	-0.0588	-6.64994e-05	0.3206	0.258179	FALSE	FALSE	FALSE	CD5	GCST90274773	iNPH	0.0128	0.0430879	4.35e-06	0.998769	TRUE	21.1025	0.00150617
rs117276991	A	G	A	G	-0.1261	-0.0282791	0.0751	0.0961479	FALSE	FALSE	FALSE	CD5	GCST90274773	iNPH	0.0256	0.0631491	8.4e-07	0.654288	TRUE	24.2633	0.002209
rs117516652	A	G	A	G	0.2374	-0.0340963	0.9826	0.983701	FALSE	FALSE	FALSE	CD5	GCST90274773	iNPH	0.0476	0.145452	6.12e-07	0.814662	TRUE	24.8741	0.00192716
rs12416520	A	G	A	G	-0.0629	0.00050764	0.7492	0.783844	FALSE	FALSE	FALSE	CD5	GCST90274773	iNPH	0.0132	0.0459888	1.89e-06	0.991193	TRUE	22.7067	0.00148681
rs1259355	A	G	A	G	0.0569	-0.00661092	0.4361	0.373906	FALSE	FALSE	FALSE	CD5	GCST90274773	iNPH	0.0119	0.0388397	1.74e-06	0.864845	TRUE	22.8629	0.00159237
rs13010492	C	G	C	G	-0.0589	-0.0316796	0.4754	0.365746	FALSE	TRUE	TRUE	CD5	GCST90274773	iNPH	0.0122	0.0394172	1.38e-06	0.42157	FALSE	23.3083	0.00173041
rs17345759	A	C	A	C	-0.1134	0.142534	0.9301	0.934218	FALSE	FALSE	FALSE	CD5	GCST90274773	iNPH	0.0245	0.0784464	3.68e-06	0.0692229	TRUE	21.4237	0.0016721
rs17769062	T	C	T	C	0.1638	-0.0116489	0.9589	0.971536	FALSE	FALSE	FALSE	CD5	GCST90274773	iNPH	0.0334	0.112929	9.38e-07	0.917842	TRUE	24.0511	0.00211482
rs192582121	A	T	A	T	-0.4169	0.375379	0.9916	0.997046	FALSE	TRUE	FALSE	CD5	GCST90274773	iNPH	0.0806	0.363988	2.31e-07	0.302403	TRUE	26.7543	0.00289541
rs2237450	T	C	T	C	0.0623	0.0240865	0.6389	0.647909	FALSE	FALSE	FALSE	CD5	GCST90274773	iNPH	0.0124	0.0395543	5.06e-07	0.542559	TRUE	25.2425	0.00179088
rs3104373	T	C	T	C	0.0973	0.070408	0.1469	0.137677	FALSE	FALSE	FALSE	CD5	GCST90274773	iNPH	0.0165	0.0552058	3.7e-09	0.202177	TRUE	34.7743	0.00237289
rs3184504	T	C	T	C	0.1427	0.0417357	0.4764	0.40764	FALSE	FALSE	FALSE	CD5	GCST90274773	iNPH	0.0128	0.0383205	7.29e-29	0.2761	TRUE	124.288	0.010159
rs4073745	A	G	A	G	-0.0683	0.0279729	0.7003	0.701597	FALSE	FALSE	FALSE	CD5	GCST90274773	iNPH	0.0131	0.0413272	1.85e-07	0.498492	TRUE	27.1831	0.00195813
rs4893	A	G	A	G	0.1471	-0.0250049	0.9627	0.96173	FALSE	FALSE	FALSE	CD5	GCST90274773	iNPH	0.0313	0.0968216	2.61e-06	0.796208	TRUE	22.087	0.00155401
rs4939490	C	G	C	G	0.1083	0.0112147	0.6328	0.714587	FALSE	TRUE	FALSE	CD5	GCST90274773	iNPH	0.012	0.0417445	1.8e-19	0.788199	TRUE	81.4506	0.00545075
rs563284470	A	G	A	G	0.1833	-0.0583254	0.9694	0.976146	FALSE	FALSE	FALSE	CD5	GCST90274773	iNPH	0.0391	0.128004	2.76e-06	0.648639	TRUE	21.9772	0.00199333
rs60562286	A	T	A	T	-0.1681	-0.260661	0.0327	0.0168679	FALSE	TRUE	FALSE	CD5	GCST90274773	iNPH	0.0352	0.14773	1.79e-06	0.0776569	TRUE	22.8061	0.00178762
rs61747728	T	C	T	C	0.1841	0.0145924	0.0399	0.0628349	FALSE	FALSE	FALSE	CD5	GCST90274773	iNPH	0.0313	0.0754538	4.06e-09	0.84665	TRUE	34.5954	0.00259673
rs61768480	A	G	A	G	0.0695	-0.00544278	0.2776	0.31938	FALSE	FALSE	FALSE	CD5	GCST90274773	iNPH	0.0147	0.0406746	2.27e-06	0.893551	TRUE	22.353	0.0019373
rs674379	C	G	C	G	0.1193	-0.0120404	0.6395	0.67364	FALSE	TRUE	FALSE	CD5	GCST90274773	iNPH	0.0126	0.0403252	2.85e-21	0.765258	TRUE	89.6478	0.00656231
rs7242462	A	G	A	G	-0.1199	-0.0204384	0.8853	0.859629	FALSE	FALSE	FALSE	CD5	GCST90274773	iNPH	0.0187	0.0543362	1.44e-10	0.706809	TRUE	41.1107	0.00291959
rs72821405	T	C	T	C	-0.1014	0.0822875	0.0833	0.0888499	FALSE	FALSE	FALSE	CD5	GCST90274773	iNPH	0.0217	0.0653651	2.97e-06	0.20807	TRUE	21.8352	0.00157028
rs11230282	A	G	A	G	0.0613	0.0407443	0.261	0.305772	FALSE	FALSE	FALSE	CD6	GCST90274774	iNPH	0.0132	0.0407899	3.42e-06	0.317852	TRUE	21.5662	0.00144956
rs12074680	A	G	A	G	-0.1855	-0.172355	0.0301	0.023065	FALSE	FALSE	FALSE	CD6	GCST90274774	iNPH	0.0392	0.131274	2.22e-06	0.189203	TRUE	22.3932	0.00200914
rs143374617	T	C	T	C	0.1766	0.0169369	0.0397	0.0370612	FALSE	FALSE	FALSE	CD6	GCST90274774	iNPH	0.0329	0.0962536	7.97e-08	0.860325	TRUE	28.8131	0.00237798
rs2241002	T	C	T	C	0.0848	-0.00701741	0.1739	0.0937333	FALSE	FALSE	FALSE	CD6	GCST90274774	iNPH	0.0155	0.0669773	4.48e-08	0.916556	TRUE	29.9315	0.00206611
rs35086654	T	C	T	C	-0.2416	0.247393	0.017	0.00351805	FALSE	FALSE	FALSE	CD6	GCST90274774	iNPH	0.0517	0.347303	2.97e-06	0.476263	TRUE	21.838	0.00195086
rs35634144	C	G	C	G	0.1752	0.153859	0.9711	0.990837	FALSE	TRUE	FALSE	CD6	GCST90274774	iNPH	0.0376	0.217799	3.17e-06	0.479921	TRUE	21.7116	0.0017229
rs534268736	T	C	T	C	0.2909	-0.428875	0.0166	0.00556079	FALSE	FALSE	FALSE	CD6	GCST90274774	iNPH	0.0584	0.247775	6.32e-07	0.083468	TRUE	24.812	0.00276284
rs550421	A	G	A	G	0.3	-0.0201973	0.5559	0.616569	FALSE	FALSE	FALSE	CD6	GCST90274774	iNPH	0.0115	0.0388905	5.13e-150	0.603526	TRUE	680.529	0.0444375
rs574143589	T	C	T	C	-0.3481	0.0339693	0.9886	0.981406	FALSE	FALSE	FALSE	CD6	GCST90274774	iNPH	0.0733	0.136768	2.04e-06	0.803847	TRUE	22.5528	0.00273126
rs597808	A	G	A	G	0.116	0.0448199	0.4779	0.413634	FALSE	FALSE	FALSE	CD6	GCST90274774	iNPH	0.0134	0.038226	4.86e-18	0.240998	TRUE	74.9387	0.00671486
rs60988380	T	C	T	C	0.0955	-0.0758294	0.1058	0.109843	FALSE	FALSE	FALSE	CD6	GCST90274774	iNPH	0.0193	0.0608523	7.49e-07	0.21272	TRUE	24.4845	0.00172567
rs7119502	A	G	A	G	-0.2482	0.0189623	0.0439	0.0517513	FALSE	FALSE	FALSE	CD6	GCST90274774	iNPH	0.0303	0.0835389	2.58e-16	0.820434	TRUE	67.0993	0.00517132
rs72969761	A	T	A	T	-0.1796	0.092585	0.97	0.945919	FALSE	TRUE	FALSE	CD6	GCST90274774	iNPH	0.0376	0.0838621	1.78e-06	0.269587	TRUE	22.8159	0.00187731
rs7396422	T	C	T	C	0.4025	0.0029215	0.3408	0.296702	FALSE	FALSE	FALSE	CD6	GCST90274774	iNPH	0.0118	0.041378	1e-200	0.943712	TRUE	1163.5	0.0727911
rs74886615	A	T	A	T	0.0688	0.00845893	0.6149	0.655357	FALSE	TRUE	FALSE	CD6	GCST90274774	iNPH	0.0129	0.0395846	9.64e-08	0.830787	TRUE	28.4444	0.00224174
rs8051133	A	G	A	G	-0.1079	0.0200283	0.0691	0.0460496	FALSE	FALSE	FALSE	CD6	GCST90274774	iNPH	0.0236	0.0945144	4.83e-06	0.832179	TRUE	20.9035	0.0014978
rs841332	A	G	A	G	-0.0721	0.0931036	0.8286	0.80458	FALSE	FALSE	FALSE	CD6	GCST90274774	iNPH	0.0154	0.0467025	2.84e-06	0.0462019	TRUE	21.9194	0.00147658
rs9691968	A	C	A	C	0.0646	-0.077928	0.2505	0.215253	FALSE	FALSE	FALSE	CD6	GCST90274774	iNPH	0.0134	0.0460287	1.43e-06	0.0904503	TRUE	23.241	0.00156702
rs10044847	C	G	C	G	-0.0781	-0.00491579	0.8283	0.8213	FALSE	TRUE	FALSE	CDCP1	GCST90274775	iNPH	0.0156	0.0496217	5.55e-07	0.921086	TRUE	25.0641	0.00173496
rs10964983	C	G	C	G	-0.0616	-0.0470299	0.5862	0.587829	FALSE	TRUE	FALSE	CDCP1	GCST90274775	iNPH	0.0114	0.0382639	6.53e-08	0.219038	TRUE	29.1979	0.00184089
rs111476793	A	G	A	G	0.0895	0.015128	0.1339	0.104896	FALSE	FALSE	FALSE	CDCP1	GCST90274775	iNPH	0.0182	0.0623151	8.76e-07	0.808187	TRUE	24.1826	0.00185791
rs118116993	A	T	A	T	0.0957	-0.0354065	0.0969	0.131381	FALSE	TRUE	FALSE	CDCP1	GCST90274775	iNPH	0.0197	0.0559782	1.19e-06	0.527056	TRUE	23.5989	0.00160293
rs12290068	A	G	A	G	0.1221	-0.0648956	0.3187	0.297672	FALSE	FALSE	FALSE	CDCP1	GCST90274775	iNPH	0.0122	0.0417253	1.4e-23	0.119874	TRUE	100.164	0.00647414
rs12928188	A	T	A	T	-0.0658	-0.0619849	0.2312	0.178486	FALSE	TRUE	FALSE	CDCP1	GCST90274775	iNPH	0.0134	0.0491742	9.09e-07	0.207483	TRUE	24.1125	0.00153916
rs146583535	A	G	A	G	0.4557	-0.0286313	0.0265	0.0334843	FALSE	FALSE	FALSE	CDCP1	GCST90274775	iNPH	0.0968	0.103514	2.51e-06	0.782092	TRUE	22.1619	0.0107145
rs17078000	A	G	A	G	0.0609	-0.0381877	0.7179	0.76506	FALSE	FALSE	FALSE	CDCP1	GCST90274775	iNPH	0.0128	0.0454891	1.96e-06	0.401194	TRUE	22.6368	0.00150221
rs191929998	A	G	A	G	-0.1938	0.100265	0.9581	0.978581	FALSE	FALSE	FALSE	CDCP1	GCST90274775	iNPH	0.0409	0.131085	2.15e-06	0.444341	TRUE	22.4523	0.00301552
rs2276862	C	G	C	G	0.303	0.0438342	0.8212	0.806624	FALSE	TRUE	FALSE	CDCP1	GCST90274775	iNPH	0.0146	0.0476505	1.14e-95	0.357619	TRUE	430.705	0.0269607
rs28535751	T	C	T	C	-0.0541	-0.0679924	0.6294	0.651414	FALSE	FALSE	FALSE	CDCP1	GCST90274775	iNPH	0.0118	0.0394665	4.55e-06	0.0849278	TRUE	21.0199	0.00136539
rs2990246	C	G	C	G	-0.0566	0.00168085	0.4028	0.498782	FALSE	TRUE	TRUE	CDCP1	GCST90274775	iNPH	0.012	0.0379002	2.4e-06	0.964626	FALSE	22.2469	0.00154125
rs34027772	T	C	T	C	0.0757	0.0531958	0.2607	0.310318	FALSE	FALSE	FALSE	CDCP1	GCST90274775	iNPH	0.0143	0.0409905	1.2e-07	0.19437	TRUE	28.0233	0.00220894
rs35478654	T	C	T	C	-0.148	0.0279672	0.0367	0.0417291	FALSE	FALSE	FALSE	CDCP1	GCST90274775	iNPH	0.0312	0.0937468	2.1e-06	0.765454	TRUE	22.5016	0.00154875
rs4804148	T	C	T	C	-0.0619	-0.0468575	0.7187	0.698275	FALSE	FALSE	FALSE	CDCP1	GCST90274775	iNPH	0.0125	0.0408601	7.35e-07	0.251473	TRUE	24.5223	0.00154928
rs544425471	C	G	C	G	0.3879	-0.0623656	0.9894	0.970283	FALSE	TRUE	FALSE	CDCP1	GCST90274775	iNPH	0.084	0.105561	3.88e-06	0.554655	TRUE	21.3246	0.00315608
rs573808300	A	G	A	G	-0.2998	0.249312	0.0121	0.00463067	FALSE	FALSE	FALSE	CDCP1	GCST90274775	iNPH	0.0599	0.276734	5.59e-07	0.367635	TRUE	25.0501	0.00214878
rs59872649	A	G	A	G	-0.1093	0.119848	0.0652	0.0932158	FALSE	FALSE	FALSE	CDCP1	GCST90274775	iNPH	0.0232	0.0629661	2.46e-06	0.0569915	TRUE	22.1955	0.00145625
rs61782461	T	C	T	C	-0.2176	0.159427	0.9829	0.993438	FALSE	FALSE	FALSE	CDCP1	GCST90274775	iNPH	0.0471	0.23509	3.84e-06	0.497675	TRUE	21.344	0.00159167
rs6452820	A	G	A	G	-0.0738	0.0267499	0.8367	0.796963	FALSE	FALSE	FALSE	CDCP1	GCST90274775	iNPH	0.0159	0.047245	3.46e-06	0.571262	TRUE	21.5436	0.00148833
rs672806	A	G	A	G	0.0816	0.0262485	0.4097	0.396171	FALSE	FALSE	FALSE	CDCP1	GCST90274775	iNPH	0.0116	0.0385797	2e-12	0.49627	TRUE	49.4839	0.00322069
rs6991332	T	C	T	C	-0.0579	0.0133937	0.6455	0.646764	FALSE	FALSE	FALSE	CDCP1	GCST90274775	iNPH	0.0119	0.0392355	1.14e-06	0.732828	TRUE	23.6735	0.00153426
rs74811341	T	C	T	C	-0.1323	-0.0043626	0.0513	0.0538252	FALSE	FALSE	FALSE	CDCP1	GCST90274775	iNPH	0.0277	0.0842145	1.79e-06	0.958685	TRUE	22.8118	0.00170371
rs7506429	A	C	A	C	0.0737	0.0538917	0.7965	0.800254	FALSE	FALSE	FALSE	CDCP1	GCST90274775	iNPH	0.0144	0.0471263	3.09e-07	0.252807	TRUE	26.1945	0.00176082
rs7618923	T	C	T	C	-0.1738	0.0589928	0.1811	0.186602	FALSE	FALSE	FALSE	CDCP1	GCST90274775	iNPH	0.0151	0.0484903	1.18e-30	0.22376	TRUE	132.479	0.0089594
rs9272226	T	C	T	C	-0.0933	-0.0165854	0.6505	0.660931	FALSE	FALSE	FALSE	CDCP1	GCST90274775	iNPH	0.0118	0.0399661	2.64e-15	0.678152	TRUE	62.5172	0.00395811
rs10042665	C	G	C	G	0.0583	0.0192578	0.3043	0.328303	FALSE	TRUE	FALSE	CSF-1	GCST90274776	iNPH	0.0122	0.039981	1.76e-06	0.630037	TRUE	22.8359	0.0014391
rs115370595	A	G	A	G	-0.2277	-0.0422366	0.9815	0.990102	FALSE	FALSE	FALSE	CSF-1	GCST90274776	iNPH	0.0496	0.212785	4.42e-06	0.842658	TRUE	21.0748	0.00188286
rs116443177	T	C	T	C	0.0827	-0.0692735	0.1595	0.176107	FALSE	FALSE	FALSE	CSF-1	GCST90274776	iNPH	0.0173	0.0497375	1.75e-06	0.163686	TRUE	22.8517	0.00183375
rs11685487	T	C	T	C	0.0944	-0.0469979	0.1197	0.121763	FALSE	FALSE	FALSE	CSF-1	GCST90274776	iNPH	0.0196	0.0583365	1.46e-06	0.420454	TRUE	23.197	0.00187801
rs117591817	C	G	C	G	-0.1989	-0.145	0.0348	0.0287719	FALSE	TRUE	FALSE	CSF-1	GCST90274776	iNPH	0.0435	0.113276	4.82e-06	0.200522	TRUE	20.907	0.00265764
rs142421172	A	G	A	G	0.1439	0.0257854	0.044	0.0660035	FALSE	FALSE	FALSE	CSF-1	GCST90274776	iNPH	0.031	0.0742507	3.45e-06	0.728385	TRUE	21.5476	0.00174206
rs1605333	C	G	C	G	-0.0601	-0.035515	0.6484	0.620282	FALSE	TRUE	FALSE	CSF-1	GCST90274776	iNPH	0.0124	0.038789	1.25e-06	0.359879	TRUE	23.4912	0.00164691
rs17610659	T	C	T	C	0.1684	-0.0146914	0.4821	0.509234	FALSE	FALSE	FALSE	CSF-1	GCST90274776	iNPH	0.0118	0.0376699	3.31e-46	0.696533	TRUE	203.667	0.0141611
rs17734417	T	C	T	C	-0.1225	0.112606	0.9466	0.954231	FALSE	FALSE	FALSE	CSF-1	GCST90274776	iNPH	0.0265	0.0919837	3.79e-06	0.220878	TRUE	21.3688	0.00151709
rs563284470	A	G	A	G	0.2087	-0.0583254	0.9696	0.976146	FALSE	FALSE	FALSE	CSF-1	GCST90274776	iNPH	0.0385	0.128004	5.93e-08	0.648639	TRUE	29.3848	0.00256768
rs7227917	A	G	A	G	-0.0872	-0.0204435	0.8823	0.859622	FALSE	FALSE	FALSE	CSF-1	GCST90274776	iNPH	0.0185	0.0543398	2.43e-06	0.706757	TRUE	22.2172	0.00157927
rs72783071	T	C	T	C	-0.199	0.16658	0.0231	0.0155388	FALSE	FALSE	FALSE	CSF-1	GCST90274776	iNPH	0.0414	0.151043	1.53e-06	0.270085	TRUE	23.105	0.0017873
rs74849049	T	G	T	G	-0.0914	-0.117047	0.8992	0.896779	FALSE	FALSE	FALSE	CSF-1	GCST90274776	iNPH	0.02	0.0614244	4.88e-06	0.0567087	TRUE	20.8849	0.0015144
rs7538029	A	C	A	C	0.0775	0.059227	0.2211	0.277849	FALSE	FALSE	FALSE	CSF-1	GCST90274776	iNPH	0.0165	0.0416804	2.64e-06	0.155323	TRUE	22.0615	0.00206873
rs75869070	A	G	A	G	0.1151	0.0307815	0.936	0.963567	FALSE	FALSE	FALSE	CSF-1	GCST90274776	iNPH	0.0239	0.105583	1.47e-06	0.770641	TRUE	23.1929	0.00158722
rs76421506	A	G	A	G	0.0778	0.0427121	0.853	0.852833	FALSE	FALSE	FALSE	CSF-1	GCST90274776	iNPH	0.0168	0.0537685	3.64e-06	0.426979	TRUE	21.4457	0.00151794
rs11054069	T	C	T	C	0.1674	0.0431096	0.7421	0.724273	FALSE	FALSE	FALSE	CST5	GCST90274777	iNPH	0.013	0.0421895	6.07e-38	0.306872	TRUE	165.815	0.0107264
rs12294339	T	C	T	C	0.0702	0.0410064	0.3671	0.325161	FALSE	FALSE	FALSE	CST5	GCST90274777	iNPH	0.0118	0.0399981	2.7e-09	0.305264	TRUE	35.3924	0.00228994
rs12625710	T	C	T	C	-0.0591	-0.0185274	0.5968	0.656772	FALSE	FALSE	FALSE	CST5	GCST90274777	iNPH	0.0118	0.0398403	5.49e-07	0.641902	TRUE	25.0848	0.00168095
rs13127297	A	G	A	G	0.0545	0.0312755	0.4095	0.355416	FALSE	FALSE	FALSE	CST5	GCST90274777	iNPH	0.0117	0.0395702	3.19e-06	0.429305	TRUE	21.6981	0.00143647
rs13397003	T	G	T	G	0.0701	0.0460374	0.7748	0.829882	FALSE	FALSE	FALSE	CST5	GCST90274777	iNPH	0.0141	0.0512351	6.64e-07	0.368891	TRUE	24.7171	0.00171484
rs139918398	T	C	T	C	0.3373	0.346626	0.0111	0.00490568	FALSE	FALSE	FALSE	CST5	GCST90274777	iNPH	0.0676	0.260181	6.05e-07	0.182778	TRUE	24.8966	0.00249769
rs140505821	A	G	A	G	0.3276	-0.0723868	0.0089	0.0140493	FALSE	FALSE	FALSE	CST5	GCST90274777	iNPH	0.0691	0.16526	2.13e-06	0.661372	TRUE	22.4767	0.00189333
rs141192864	T	C	T	C	0.1016	-0.0217631	0.0812	0.0884098	FALSE	FALSE	FALSE	CST5	GCST90274777	iNPH	0.0213	0.0679337	1.84e-06	0.748697	TRUE	22.7525	0.00154026
rs150547	A	C	A	C	0.0548	0.0336964	0.4071	0.379548	FALSE	FALSE	FALSE	CST5	GCST90274777	iNPH	0.0119	0.0388401	4.12e-06	0.385631	TRUE	21.2064	0.00144969
rs1536565	A	G	A	G	-0.1244	0.00213167	0.9481	0.917486	FALSE	FALSE	FALSE	CST5	GCST90274777	iNPH	0.0264	0.0674903	2.45e-06	0.974803	TRUE	22.2041	0.00152297
rs17154027	A	G	A	G	-0.0558	-0.00379715	0.6302	0.62862	FALSE	FALSE	FALSE	CST5	GCST90274777	iNPH	0.0121	0.0389839	4e-06	0.922406	TRUE	21.2666	0.00145125
rs3889401	A	G	A	G	0.0885	0.0280897	0.8624	0.818543	FALSE	FALSE	FALSE	CST5	GCST90274777	iNPH	0.0191	0.0484791	3.6e-06	0.562308	TRUE	21.4694	0.00185885
rs4507745	T	C	T	C	0.057	0.050379	0.6482	0.661027	FALSE	FALSE	FALSE	CST5	GCST90274777	iNPH	0.0122	0.0398855	2.98e-06	0.206557	TRUE	21.8288	0.00148178
rs470841	T	C	T	C	0.0568	-0.0442996	0.6369	0.650899	FALSE	FALSE	FALSE	CST5	GCST90274777	iNPH	0.0119	0.0393681	1.81e-06	0.260476	TRUE	22.7826	0.00149219
rs4756151	A	C	A	C	-0.094	-0.0102944	0.1273	0.130849	FALSE	FALSE	FALSE	CST5	GCST90274777	iNPH	0.0172	0.0557618	4.63e-08	0.853532	TRUE	29.8675	0.00196327
rs4766797	A	G	A	G	-0.0574	0.0708594	0.4935	0.489148	FALSE	FALSE	FALSE	CST5	GCST90274777	iNPH	0.0117	0.0375917	9.3e-07	0.0594333	TRUE	24.0687	0.0016471
rs516316	C	G	C	G	0.0845	-0.00517592	0.4441	0.375162	FALSE	TRUE	TRUE	CST5	GCST90274777	iNPH	0.0115	0.0386915	2.01e-13	0.893581	FALSE	53.9905	0.0035255
rs6049191	T	G	T	G	0.6649	0.00446346	0.19	0.156828	FALSE	FALSE	FALSE	CST5	GCST90274777	iNPH	0.0137	0.0521784	1e-200	0.93183	TRUE	2355.44	0.136076
rs60586299	T	C	T	C	-0.0654	-0.00226257	0.3077	0.243866	FALSE	FALSE	FALSE	CST5	GCST90274777	iNPH	0.0134	0.0443907	1.06e-06	0.95935	TRUE	23.8202	0.00182225
rs6083489	A	G	A	G	0.2365	-0.24272	0.9818	0.995065	FALSE	FALSE	FALSE	CST5	GCST90274777	iNPH	0.0474	0.288338	6.06e-07	0.399906	TRUE	24.8946	0.00199888
rs62436191	A	G	A	G	0.1194	-0.0360532	0.0762	0.0445579	FALSE	FALSE	FALSE	CST5	GCST90274777	iNPH	0.0234	0.0919656	3.35e-07	0.695037	TRUE	26.0362	0.00200711
rs67020211	T	G	T	G	0.079	0.0137635	0.4609	0.408086	FALSE	FALSE	FALSE	CST5	GCST90274777	iNPH	0.0115	0.0384642	6.44e-12	0.720473	TRUE	47.1909	0.00310142
rs697699	A	C	A	C	0.1098	0.0861638	0.0675	0.068596	FALSE	FALSE	FALSE	CST5	GCST90274777	iNPH	0.0237	0.0747018	3.61e-06	0.248731	TRUE	21.4639	0.0015177
rs7275493	T	C	T	C	-0.0572	-0.0691008	0.6243	0.676344	FALSE	FALSE	FALSE	CST5	GCST90274777	iNPH	0.0119	0.0406497	1.53e-06	0.0891477	TRUE	23.1046	0.00153482
rs72980022	A	G	A	G	0.0607	-0.0963023	0.2813	0.295577	FALSE	FALSE	FALSE	CST5	GCST90274777	iNPH	0.0126	0.0414465	1.45e-06	0.0201507	TRUE	23.2079	0.00148979
rs77121303	A	G	A	G	-0.2516	-0.125917	0.983	0.991796	FALSE	FALSE	FALSE	CST5	GCST90274777	iNPH	0.0532	0.207618	2.25e-06	0.544193	TRUE	22.3665	0.0021157
rs79359257	T	C	T	C	0.073	-0.0867052	0.8152	0.835654	FALSE	FALSE	FALSE	CST5	GCST90274777	iNPH	0.0156	0.0511419	2.88e-06	0.0900016	TRUE	21.8976	0.00160562
rs930735	A	G	A	G	0.0579	0.029708	0.547	0.506958	FALSE	FALSE	FALSE	CST5	GCST90274777	iNPH	0.0114	0.0377113	3.8e-07	0.430827	TRUE	25.7957	0.00166139
rs9327707	T	C	T	C	0.059	-0.0278091	0.3955	0.43313	FALSE	FALSE	FALSE	CST5	GCST90274777	iNPH	0.0118	0.0379671	5.73e-07	0.463892	TRUE	25	0.00166447
rs9455923	A	G	A	G	0.0537	0.0100524	0.4261	0.488451	FALSE	FALSE	FALSE	CST5	GCST90274777	iNPH	0.0115	0.0376743	3.02e-06	0.789603	TRUE	21.8048	0.00141035
rs962720	T	C	T	C	0.0558	-0.0090424	0.5837	0.550026	FALSE	FALSE	FALSE	CST5	GCST90274777	iNPH	0.0119	0.0378037	2.74e-06	0.810956	TRUE	21.9874	0.00151319
rs116303454	A	G	A	G	0.3754	-0.00390985	0.0218	0.0267994	FALSE	FALSE	FALSE	CTACK	ebi-a-GCST004420	iNPH	0.081	0.117569	3.579e-06	0.973471	TRUE	21.4792	0.00601039
rs118084576	A	G	A	G	0.5675	0.103358	0.0112	0.00838519	FALSE	FALSE	FALSE	CTACK	ebi-a-GCST004420	iNPH	0.1226	0.214477	3.66e-06	0.629873	TRUE	21.4265	0.00713326
rs135564	A	G	A	G	-0.1672	-0.0493666	0.2632	0.265237	FALSE	FALSE	FALSE	CTACK	ebi-a-GCST004420	iNPH	0.0267	0.0428476	3.593e-10	0.249261	TRUE	39.2148	0.0108427
rs141331414	A	G	A	G	0.1977	-0.103707	0.0914	0.0805288	FALSE	FALSE	FALSE	CTACK	ebi-a-GCST004420	iNPH	0.0415	0.0691506	1.886e-06	0.133685	TRUE	22.6943	0.00649176
rs2070074	A	G	A	G	0.4401	-0.0187896	0.891	0.888287	FALSE	FALSE	FALSE	CTACK	ebi-a-GCST004420	iNPH	0.0372	0.0596516	2.596e-32	0.752769	TRUE	139.964	0.0376216
rs55764737	T	C	T	C	0.5424	0.055531	0.9846	0.984818	FALSE	FALSE	FALSE	CTACK	ebi-a-GCST004420	iNPH	0.0967	0.155776	2.012e-08	0.721481	TRUE	31.462	0.00892175
rs57338032	A	G	A	G	0.1443	-0.00732258	0.8287	0.832018	FALSE	FALSE	FALSE	CTACK	ebi-a-GCST004420	iNPH	0.0316	0.0505789	4.831e-06	0.884888	TRUE	20.8525	0.00591177
rs60247384	T	C	T	C	0.1128	0.0311762	0.3512	0.350316	FALSE	FALSE	FALSE	CTACK	ebi-a-GCST004420	iNPH	0.0245	0.0394881	4.302e-06	0.429814	TRUE	21.1976	0.00579847
rs62578137	T	C	T	C	-0.1311	0.0124914	0.2421	0.247564	FALSE	FALSE	FALSE	CTACK	ebi-a-GCST004420	iNPH	0.0286	0.0436637	4.658e-06	0.774815	TRUE	21.0123	0.00630728
rs72729450	T	C	T	C	-0.5123	-0.357116	0.0123	0.0143569	FALSE	FALSE	FALSE	CTACK	ebi-a-GCST004420	iNPH	0.1094	0.154221	2.814e-06	0.0205793	TRUE	21.9288	0.00637689
rs7333764	T	C	T	C	0.2811	0.0751059	0.0412	0.0386592	FALSE	FALSE	FALSE	CTACK	ebi-a-GCST004420	iNPH	0.0591	0.0981173	2.002e-06	0.443991	TRUE	22.6228	0.00624276
rs76395525	A	G	A	G	0.5193	-0.183447	0.0118	0.0101096	FALSE	FALSE	FALSE	CTACK	ebi-a-GCST004420	iNPH	0.1081	0.19281	1.553e-06	0.341382	TRUE	23.0773	0.00628917
rs10778675	A	C	A	C	0.0792	0.0404043	0.1687	0.152217	FALSE	FALSE	FALSE	CX3CL1	GCST90274778	iNPH	0.0158	0.0519186	5.37e-07	0.436437	TRUE	25.1267	0.00175935
rs111472651	C	G	C	G	-0.1191	-0.00735928	0.9355	0.950345	FALSE	TRUE	FALSE	CX3CL1	GCST90274778	iNPH	0.0248	0.0883156	1.57e-06	0.93359	TRUE	23.0632	0.00171182
rs114359340	A	G	A	G	-0.1881	0.202412	0.9747	0.987544	FALSE	FALSE	FALSE	CX3CL1	GCST90274778	iNPH	0.0405	0.182493	3.41e-06	0.267365	TRUE	21.5709	0.00174501
rs11682107	A	G	A	G	-0.0675	-0.0364429	0.5568	0.544083	FALSE	FALSE	FALSE	CX3CL1	GCST90274778	iNPH	0.0126	0.0380275	8.45e-08	0.337897	TRUE	28.699	0.00224873
rs117698194	A	G	A	G	-0.1996	-0.111231	0.0224	0.0126278	FALSE	FALSE	FALSE	CX3CL1	GCST90274778	iNPH	0.0432	0.175805	3.83e-06	0.526934	TRUE	21.3478	0.00174486
rs12331618	A	G	A	G	-0.0582	0.0268654	0.4914	0.425034	FALSE	FALSE	FALSE	CX3CL1	GCST90274778	iNPH	0.0114	0.0380547	3.3e-07	0.480209	TRUE	26.0637	0.00169312
rs13167439	T	C	T	C	-0.0903	0.022338	0.89	0.882017	FALSE	FALSE	FALSE	CX3CL1	GCST90274778	iNPH	0.0193	0.0574438	2.89e-06	0.697376	TRUE	21.8908	0.00159657
rs1976172	C	G	C	G	-0.0569	-0.0638297	0.3525	0.379897	FALSE	TRUE	FALSE	CX3CL1	GCST90274778	iNPH	0.012	0.0389061	2.12e-06	0.100879	TRUE	22.4834	0.00147793
rs2442752	T	C	T	C	-0.0589	-0.0202047	0.6177	0.654786	FALSE	FALSE	FALSE	CX3CL1	GCST90274778	iNPH	0.0117	0.039648	4.8e-07	0.610329	TRUE	25.343	0.00163849
rs2731674	T	G	T	G	-0.0681	0.0639951	0.274	0.260215	FALSE	FALSE	FALSE	CX3CL1	GCST90274778	iNPH	0.0128	0.0427526	1.04e-07	0.134427	TRUE	28.3057	0.00184506
rs2736723	A	T	A	T	0.0597	0.0971119	0.4243	0.386285	FALSE	TRUE	TRUE	CX3CL1	GCST90274778	iNPH	0.012	0.0384891	6.52e-07	0.0116324	FALSE	24.7506	0.0017412
rs35026817	T	G	T	G	0.0633	0.0617901	0.3327	0.301671	FALSE	FALSE	FALSE	CX3CL1	GCST90274778	iNPH	0.0122	0.0411424	2.12e-07	0.133134	TRUE	26.9208	0.00177914
rs3732378	A	G	A	G	0.0941	-0.00634371	0.1671	0.159016	FALSE	FALSE	FALSE	CX3CL1	GCST90274778	iNPH	0.0154	0.0508874	9.94e-10	0.900791	TRUE	37.3369	0.00246478
rs55896747	T	C	T	C	0.1129	-0.0960126	0.9372	0.961117	FALSE	FALSE	FALSE	CX3CL1	GCST90274778	iNPH	0.0244	0.0981753	3.71e-06	0.328089	TRUE	21.4096	0.00150041
rs56397903	A	G	A	G	0.1968	0.138983	0.9744	0.955349	FALSE	FALSE	FALSE	CX3CL1	GCST90274778	iNPH	0.0424	0.0907153	3.46e-06	0.125504	TRUE	21.5436	0.00193222
rs571946532	A	C	A	C	-0.2404	0.099577	0.981	0.984716	FALSE	FALSE	FALSE	CX3CL1	GCST90274778	iNPH	0.0512	0.150201	2.66e-06	0.507356	TRUE	22.046	0.00215438
rs635634	T	C	T	C	-0.1145	0.00818005	0.1884	0.202268	FALSE	FALSE	FALSE	CX3CL1	GCST90274778	iNPH	0.0166	0.04677	5.29e-12	0.861159	TRUE	47.5768	0.00400926
rs671623	C	G	C	G	0.2041	0.0128495	0.424	0.389278	FALSE	TRUE	TRUE	CX3CL1	GCST90274778	iNPH	0.0118	0.038691	4.99e-67	0.73981	FALSE	299.173	0.0203472
rs712137	A	C	A	C	0.0563	0.0518251	0.6601	0.728065	FALSE	FALSE	FALSE	CX3CL1	GCST90274778	iNPH	0.012	0.0424238	2.71e-06	0.221857	TRUE	22.0117	0.00142235
rs73137770	C	G	C	G	0.2442	0.167974	0.9812	0.987769	FALSE	TRUE	FALSE	CX3CL1	GCST90274778	iNPH	0.0529	0.183342	3.91e-06	0.359572	TRUE	21.3098	0.00220007
rs7763262	T	C	T	C	0.0811	0.0828508	0.3484	0.355755	FALSE	FALSE	FALSE	CX3CL1	GCST90274778	iNPH	0.012	0.0395512	1.4e-11	0.036191	TRUE	45.6751	0.00298628
rs77915710	A	G	A	G	-0.1436	-0.0368927	0.0402	0.0117673	FALSE	FALSE	FALSE	CX3CL1	GCST90274778	iNPH	0.0304	0.18853	2.32e-06	0.844856	TRUE	22.3132	0.00159128
rs8052631	A	G	A	G	-0.1511	0.145169	0.9463	0.95441	FALSE	FALSE	FALSE	CX3CL1	GCST90274778	iNPH	0.027	0.0945693	2.19e-08	0.124769	TRUE	31.3185	0.0023204
rs10734292	A	G	A	G	0.123	0.208168	0.067	0.04872	FALSE	FALSE	FALSE	CXCL1	GCST90274779	iNPH	0.0267	0.0861998	4.09e-06	0.0157377	TRUE	21.2221	0.00189146
rs11880837	A	G	A	G	0.0583	0.0195934	0.3161	0.361958	FALSE	FALSE	FALSE	CXCL1	GCST90274779	iNPH	0.0127	0.039456	4.42e-06	0.61948	TRUE	21.0732	0.00146955
rs1366946	T	C	T	C	-0.3134	0.0354031	0.7638	0.773308	FALSE	FALSE	FALSE	CXCL1	GCST90274779	iNPH	0.0134	0.0448859	5.65e-121	0.430267	TRUE	547.001	0.0354395
rs2122155	A	G	A	G	-0.0538	0.0259373	0.5637	0.538784	FALSE	FALSE	FALSE	CXCL1	GCST90274779	iNPH	0.0117	0.0379442	4.26e-06	0.49425	TRUE	21.1443	0.00142373
rs2280441	A	G	A	G	-0.1443	0.312295	0.0405	0.023295	FALSE	FALSE	FALSE	CXCL1	GCST90274779	iNPH	0.0312	0.11752	3.75e-06	0.00787499	TRUE	21.3906	0.00161831
rs2835916	C	G	C	G	-0.0564	-0.0694666	0.3876	0.394319	FALSE	TRUE	FALSE	CXCL1	GCST90274779	iNPH	0.012	0.0385494	2.6e-06	0.0715435	TRUE	22.09	0.00151011
rs4474574	T	C	T	C	-0.365	-0.526712	0.0146	0.00048	FALSE	FALSE	FALSE	CXCL1	GCST90274779	iNPH	0.0779	0.739944	2.79e-06	0.476573	TRUE	21.9539	0.00383337
rs62311721	T	C	T	C	-0.186	-0.185227	0.9588	0.940641	FALSE	FALSE	FALSE	CXCL1	GCST90274779	iNPH	0.0407	0.0821331	4.88e-06	0.0241207	TRUE	20.8851	0.00273326
rs67797811	C	G	C	G	0.0822	0.0524783	0.1691	0.119349	FALSE	TRUE	FALSE	CXCL1	GCST90274779	iNPH	0.0179	0.059785	4.39e-06	0.380062	TRUE	21.0881	0.00189874
rs10481754	T	C	T	C	-0.0548	0.000992269	0.4567	0.449526	FALSE	FALSE	FALSE	CXCL10	GCST90274780	iNPH	0.0119	0.0379709	4.12e-06	0.979152	TRUE	21.2064	0.00149026
rs1077965	A	G	A	G	-0.0546	0.0494112	0.5648	0.558245	FALSE	FALSE	FALSE	CXCL10	GCST90274780	iNPH	0.0118	0.0379132	3.71e-06	0.192482	TRUE	21.4102	0.00146554
rs112202639	A	G	A	G	-0.1609	-0.126092	0.9671	0.955946	FALSE	FALSE	FALSE	CXCL10	GCST90274780	iNPH	0.0336	0.0920709	1.68e-06	0.17084	TRUE	22.9316	0.00164744
rs115140093	T	C	T	C	-0.5186	-0.00762851	0.9732	0.981682	FALSE	FALSE	FALSE	CXCL10	GCST90274780	iNPH	0.042	0.14029	5.02e-35	0.956635	TRUE	152.464	0.0140292
rs12155428	T	C	T	C	-0.1765	-0.211259	0.0284	0.00654924	FALSE	FALSE	FALSE	CXCL10	GCST90274780	iNPH	0.0375	0.253865	2.52e-06	0.405313	TRUE	22.1527	0.0017192
rs12174864	A	G	A	G	-0.0582	-0.0248924	0.6254	0.598113	FALSE	FALSE	FALSE	CXCL10	GCST90274780	iNPH	0.0121	0.0383649	1.51e-06	0.516447	TRUE	23.1353	0.00158709
rs12476448	T	C	T	C	0.0536	-0.00593441	0.4864	0.464585	FALSE	FALSE	FALSE	CXCL10	GCST90274780	iNPH	0.0115	0.0377068	3.15e-06	0.874943	TRUE	21.7237	0.00143542
rs12629593	T	G	T	G	-0.0879	-0.0212585	0.1209	0.0837003	FALSE	FALSE	FALSE	CXCL10	GCST90274780	iNPH	0.0182	0.0693074	1.37e-06	0.759051	TRUE	23.3257	0.00164238
rs12646113	T	C	T	C	0.0977	0.029022	0.246	0.250217	FALSE	FALSE	FALSE	CXCL10	GCST90274780	iNPH	0.0136	0.0437612	6.78e-13	0.507209	TRUE	51.6073	0.003541
rs12779465	A	C	A	C	-0.0698	0.0424454	0.2969	0.261103	FALSE	FALSE	FALSE	CXCL10	GCST90274780	iNPH	0.015	0.0439202	3.27e-06	0.333834	TRUE	21.6535	0.00203408
rs143796249	C	G	C	G	-0.2858	-0.083826	0.012	0.0314791	FALSE	TRUE	FALSE	CXCL10	GCST90274780	iNPH	0.062	0.10505	4.03e-06	0.42489	TRUE	21.2491	0.00193684
rs150519056	T	C	T	C	-0.1841	0.123754	0.9688	0.966707	FALSE	FALSE	FALSE	CXCL10	GCST90274780	iNPH	0.0376	0.107435	9.77e-07	0.249365	TRUE	23.9735	0.00204893
rs1563171	A	G	A	G	0.0592	-0.0722109	0.7042	0.691826	FALSE	FALSE	FALSE	CXCL10	GCST90274780	iNPH	0.0127	0.0409899	3.14e-06	0.0781232	TRUE	21.7288	0.00146005
rs2349689	A	G	A	G	-0.0789	-0.0449269	0.2555	0.210019	FALSE	FALSE	FALSE	CXCL10	GCST90274780	iNPH	0.0164	0.0483735	1.5e-06	0.353018	TRUE	23.1455	0.00236832
rs2523495	T	C	T	C	0.1095	-0.0505849	0.1048	0.091677	FALSE	FALSE	FALSE	CXCL10	GCST90274780	iNPH	0.0196	0.0679417	2.31e-08	0.456553	TRUE	31.2116	0.00224978
rs3184504	T	C	T	C	0.1138	0.0417357	0.4756	0.40764	FALSE	FALSE	FALSE	CXCL10	GCST90274780	iNPH	0.0131	0.0383205	3.72e-18	0.2761	TRUE	75.4644	0.0064598
rs4367871	T	C	T	C	-0.0567	0.0115566	0.5587	0.54586	FALSE	FALSE	FALSE	CXCL10	GCST90274780	iNPH	0.0119	0.0379878	1.89e-06	0.76096	TRUE	22.7024	0.00158529
rs4804148	T	C	T	C	-0.0629	-0.0468575	0.7227	0.698275	FALSE	FALSE	FALSE	CXCL10	GCST90274780	iNPH	0.013	0.0408601	1.31e-06	0.251473	TRUE	23.4107	0.00158577
rs55732300	A	G	A	G	0.1175	0.0942859	0.929	0.963978	FALSE	FALSE	FALSE	CXCL10	GCST90274780	iNPH	0.025	0.106402	2.6e-06	0.375549	TRUE	22.09	0.00182129
rs72651343	T	C	T	C	-0.6096	-0.113947	0.9892	0.993118	FALSE	FALSE	FALSE	CXCL10	GCST90274780	iNPH	0.0619	0.233336	6.98e-23	0.625309	TRUE	96.9859	0.00794013
rs72682331	A	G	A	G	0.1089	0.000660107	0.0979	0.0987283	FALSE	FALSE	FALSE	CXCL10	GCST90274780	iNPH	0.0209	0.0646247	1.88e-07	0.99185	TRUE	27.1496	0.00209471
rs741344	A	G	A	G	-0.06	0.00839064	0.7036	0.620122	FALSE	FALSE	FALSE	CXCL10	GCST90274780	iNPH	0.013	0.0388284	3.92e-06	0.828913	TRUE	21.3018	0.00150154
rs74956615	A	T	A	T	-0.1358	0.11143	0.0495	0.0349081	FALSE	TRUE	FALSE	CXCL10	GCST90274780	iNPH	0.0294	0.102954	3.86e-06	0.279107	TRUE	21.3356	0.00173535
rs10733789	T	C	T	C	-0.0815	0.000389626	0.6875	0.702402	FALSE	FALSE	FALSE	CXCL11	GCST90274781	iNPH	0.0127	0.0414084	1.39e-10	0.992493	TRUE	41.182	0.00285409
rs10898158	A	G	A	G	0.0609	-0.0584746	0.6028	0.711502	FALSE	FALSE	FALSE	CXCL11	GCST90274781	iNPH	0.0121	0.0420092	4.83e-07	0.163939	TRUE	25.3317	0.00177602
rs111787182	A	C	A	C	-0.1445	-0.0560693	0.951	0.942729	FALSE	FALSE	FALSE	CXCL11	GCST90274781	iNPH	0.0314	0.0815739	4.19e-06	0.491866	TRUE	21.1776	0.001946
rs112884138	T	C	T	C	-0.0976	0.0341184	0.0892	0.0468014	FALSE	FALSE	FALSE	CXCL11	GCST90274781	iNPH	0.0209	0.0908709	3.01e-06	0.707318	TRUE	21.8076	0.00154781
rs116470923	T	C	T	C	-0.1975	-0.09705	0.0216	0.00558093	FALSE	FALSE	FALSE	CXCL11	GCST90274781	iNPH	0.0427	0.268425	3.74e-06	0.717685	TRUE	21.3933	0.00164867
rs12433317	A	G	A	G	0.0571	0.0148008	0.4282	0.42832	FALSE	FALSE	FALSE	CXCL11	GCST90274781	iNPH	0.012	0.0383179	1.95e-06	0.699301	TRUE	22.6417	0.00159659
rs2245786	A	G	A	G	-0.0599	-0.0310932	0.6525	0.660615	FALSE	FALSE	FALSE	CXCL11	GCST90274781	iNPH	0.0131	0.0397556	4.82e-06	0.43415	TRUE	20.9079	0.00162712
rs2894233	A	G	A	G	-0.2236	-0.0235248	0.9724	0.981399	FALSE	FALSE	FALSE	CXCL11	GCST90274781	iNPH	0.047	0.149487	1.96e-06	0.874953	TRUE	22.6333	0.00268366
rs3184504	T	C	T	C	0.1236	0.0417357	0.4764	0.40764	FALSE	FALSE	FALSE	CXCL11	GCST90274781	iNPH	0.0132	0.0383205	7.7e-21	0.2761	TRUE	87.6777	0.00762146
rs4748380	T	C	T	C	0.0901	-0.113813	0.1188	0.094828	FALSE	FALSE	FALSE	CXCL11	GCST90274781	iNPH	0.019	0.0644776	2.12e-06	0.0775372	TRUE	22.4876	0.00169969
rs59148364	A	G	A	G	0.1821	-0.00834743	0.0278	0.0365421	FALSE	FALSE	FALSE	CXCL11	GCST90274781	iNPH	0.0378	0.101201	1.45e-06	0.934262	TRUE	23.2079	0.00179246
rs60141220	A	G	A	G	-0.0777	-0.0344862	0.1703	0.155902	FALSE	FALSE	FALSE	CXCL11	GCST90274781	iNPH	0.0165	0.0524353	2.49e-06	0.510737	TRUE	22.1755	0.00170611
rs62291421	C	G	C	G	0.2674	0.512785	0.9763	0.994076	FALSE	TRUE	FALSE	CXCL11	GCST90274781	iNPH	0.0518	0.266285	2.44e-07	0.0541427	TRUE	26.6479	0.00330891
rs6827617	A	G	A	G	-0.1724	0.0167194	0.6041	0.559683	FALSE	FALSE	FALSE	CXCL11	GCST90274781	iNPH	0.0118	0.0379578	2.42e-48	0.659594	TRUE	213.457	0.0142167
rs7009937	T	C	T	C	0.1175	0.157289	0.9321	0.947055	FALSE	FALSE	FALSE	CXCL11	GCST90274781	iNPH	0.025	0.086486	2.6e-06	0.0689636	TRUE	22.09	0.00174758
rs7222922	T	C	T	C	-0.0882	0.0498804	0.1205	0.0948297	FALSE	FALSE	FALSE	CXCL11	GCST90274781	iNPH	0.0182	0.0638184	1.26e-06	0.43445	TRUE	23.4852	0.00164888
rs72747175	A	G	A	G	0.1535	-0.216273	0.9608	0.964418	FALSE	FALSE	FALSE	CXCL11	GCST90274781	iNPH	0.0326	0.100848	2.49e-06	0.0319897	TRUE	22.1708	0.00177487
rs72925566	A	G	A	G	-0.0973	0.0114362	0.1651	0.174042	FALSE	FALSE	FALSE	CXCL11	GCST90274781	iNPH	0.0185	0.0500384	1.44e-07	0.819219	TRUE	27.6619	0.00260998
rs7475335	A	C	A	C	-0.0646	-0.00227141	0.3172	0.300255	FALSE	FALSE	FALSE	CXCL11	GCST90274781	iNPH	0.0124	0.0410428	1.89e-07	0.955866	TRUE	27.1407	0.00180768
rs75612655	T	C	T	C	0.5352	2.88686	0.0084	0.000427658	FALSE	FALSE	FALSE	CXCL11	GCST90274781	iNPH	0.0705	1.15133	3.16e-14	0.0121621	TRUE	57.6307	0.00477175
rs7750544	T	C	T	C	-0.0773	-0.0122109	0.165	0.124878	FALSE	FALSE	FALSE	CXCL11	GCST90274781	iNPH	0.0164	0.0566553	2.44e-06	0.829355	TRUE	22.2163	0.00164649
rs78632565	T	C	T	C	0.1082	0.040923	0.9152	0.901691	FALSE	FALSE	FALSE	CXCL11	GCST90274781	iNPH	0.0214	0.0631057	4.28e-07	0.516672	TRUE	25.5639	0.00181717
rs10403201	A	G	A	G	-0.0601	-0.0514188	0.2925	0.246056	FALSE	FALSE	FALSE	CXCL5	GCST90274782	iNPH	0.0127	0.043717	2.22e-06	0.239526	TRUE	22.3945	0.00149497
rs10760022	A	C	A	C	-0.0619	0.0466389	0.6443	0.60177	FALSE	FALSE	FALSE	CXCL5	GCST90274782	iNPH	0.0121	0.0383983	3.13e-07	0.224515	TRUE	26.1704	0.00175624
rs10821552	A	C	A	C	-0.1132	-0.00758837	0.3353	0.387982	FALSE	FALSE	FALSE	CXCL5	GCST90274782	iNPH	0.0156	0.0385682	3.97e-13	0.844021	TRUE	52.6555	0.00571192
rs11734099	A	G	A	G	0.0769	-0.0253417	0.1845	0.185367	FALSE	FALSE	FALSE	CXCL5	GCST90274782	iNPH	0.0153	0.0487432	5e-07	0.603131	TRUE	25.2621	0.00177952
rs146553494	A	G	A	G	0.1844	-0.11801	0.0265	0.0131004	FALSE	FALSE	FALSE	CXCL5	GCST90274782	iNPH	0.0377	0.181121	1e-06	0.514689	TRUE	23.9243	0.00175442
rs2004100	T	C	T	C	0.0675	-0.0214772	0.2492	0.224689	FALSE	FALSE	FALSE	CXCL5	GCST90274782	iNPH	0.0147	0.0456042	4.39e-06	0.637677	TRUE	21.085	0.00170494
rs2647400	C	G	C	G	0.0631	-0.020028	0.2784	0.353009	FALSE	TRUE	FALSE	CXCL5	GCST90274782	iNPH	0.013	0.0391996	1.21e-06	0.609405	TRUE	23.5598	0.00159976
rs425535	T	C	T	C	0.5063	0.055277	0.1127	0.110953	FALSE	FALSE	FALSE	CXCL5	GCST90274782	iNPH	0.0181	0.0596744	3.52e-172	0.354285	TRUE	782.454	0.0512673
rs4279906	T	C	T	C	0.2082	-0.0194347	0.0209	0.040133	FALSE	FALSE	FALSE	CXCL5	GCST90274782	iNPH	0.042	0.0922725	7.15e-07	0.833181	TRUE	24.5733	0.00177405
rs59312158	A	G	A	G	-0.19	0.265152	0.0309	0.0174411	FALSE	FALSE	FALSE	CXCL5	GCST90274782	iNPH	0.0385	0.1506	8.01e-07	0.0782997	TRUE	24.3549	0.00216204
rs6993770	A	T	A	T	-0.1058	0.0190331	0.7312	0.776852	FALSE	TRUE	FALSE	CXCL5	GCST90274782	iNPH	0.0135	0.0455383	4.61e-15	0.675979	TRUE	61.4191	0.00440014
rs7090111	C	G	C	G	-0.1734	-0.016502	0.5834	0.615098	FALSE	TRUE	FALSE	CXCL5	GCST90274782	iNPH	0.0117	0.0389599	1.08e-49	0.671884	TRUE	219.648	0.0146155
rs7636889	A	G	A	G	-0.0768	-0.0556501	0.7593	0.799085	FALSE	FALSE	FALSE	CXCL5	GCST90274782	iNPH	0.0137	0.0469217	2.07e-08	0.235614	TRUE	31.4254	0.00215597
rs79649467	T	G	T	G	-0.1721	0.010009	0.0605	0.0919445	FALSE	FALSE	FALSE	CXCL5	GCST90274782	iNPH	0.0276	0.0653325	4.5e-10	0.87824	TRUE	38.8816	0.00336701
rs11547311	T	C	T	C	0.1285	-0.209272	0.0649	0.024809	FALSE	FALSE	FALSE	CXCL6	GCST90274783	iNPH	0.0272	0.126929	2.31e-06	0.0992019	TRUE	22.3187	0.00200419
rs117109857	C	G	C	G	0.1897	0.206571	0.0242	0.0082805	FALSE	TRUE	FALSE	CXCL6	GCST90274783	iNPH	0.0415	0.218573	4.85e-06	0.344615	TRUE	20.8948	0.00169958
rs12075	A	G	A	G	0.0816	-0.0193103	0.5554	0.532318	FALSE	FALSE	FALSE	CXCL6	GCST90274783	iNPH	0.0115	0.0377786	1.29e-12	0.609252	TRUE	50.3483	0.00328841
rs12503139	A	T	A	T	-0.3628	-0.0301854	0.5391	0.589984	FALSE	TRUE	TRUE	CXCL6	GCST90274783	iNPH	0.0117	0.038607	1e-200	0.434294	FALSE	961.53	0.0654095
rs182381042	A	G	A	G	-0.3831	0.152539	0.0074	0.00111217	FALSE	FALSE	FALSE	CXCL6	GCST90274783	iNPH	0.0799	0.624908	1.63e-06	0.807154	TRUE	22.9896	0.00215606
rs184103539	T	C	T	C	-0.1603	-0.0564418	0.039	0.0746362	FALSE	FALSE	FALSE	CXCL6	GCST90274783	iNPH	0.0351	0.0687258	4.95e-06	0.411498	TRUE	20.857	0.00192613
rs186000650	A	G	A	G	0.4281	0.0973867	0.0091	0.00263101	FALSE	FALSE	FALSE	CXCL6	GCST90274783	iNPH	0.0872	0.387542	9.14e-07	0.801587	TRUE	24.1022	0.00330515
rs2886969	T	C	T	C	-0.1069	0.039669	0.7516	0.7625	FALSE	FALSE	FALSE	CXCL6	GCST90274783	iNPH	0.0135	0.0441769	2.4e-15	0.369208	TRUE	62.7029	0.00426701
rs3184504	T	C	T	C	0.0679	0.0417357	0.4766	0.40764	FALSE	FALSE	FALSE	CXCL6	GCST90274783	iNPH	0.0131	0.0383205	2.18e-07	0.2761	TRUE	26.8656	0.00230016
rs34080302	T	G	T	G	0.0605	0.00547099	0.715	0.695013	FALSE	FALSE	FALSE	CXCL6	GCST90274783	iNPH	0.0131	0.0405759	3.87e-06	0.892743	TRUE	21.3289	0.00149173
rs35096759	T	C	T	C	0.2109	-0.0187357	0.0308	0.0614884	FALSE	FALSE	FALSE	CXCL6	GCST90274783	iNPH	0.0427	0.0754048	7.85e-07	0.803772	TRUE	24.3948	0.00265551
rs574432935	A	T	A	T	0.3432	-0.370536	0.9894	0.985795	FALSE	TRUE	FALSE	CXCL6	GCST90274783	iNPH	0.0692	0.166008	7.07e-07	0.025613	TRUE	24.597	0.0024706
rs79640485	T	C	T	C	-0.2245	0.0353357	0.0228	0.0093255	FALSE	FALSE	FALSE	CXCL6	GCST90274783	iNPH	0.0459	0.198788	1e-06	0.858915	TRUE	23.9225	0.00224585
rs9371716	T	C	T	C	-0.0919	-0.0105028	0.1328	0.14324	FALSE	FALSE	FALSE	CXCL6	GCST90274783	iNPH	0.0193	0.0533416	1.92e-06	0.843908	TRUE	22.6734	0.00194526
rs114033894	T	G	T	G	-0.2245	-0.0962739	0.981	0.960391	FALSE	FALSE	FALSE	CXCL9	GCST90274784	iNPH	0.0488	0.0912311	4.22e-06	0.2913	TRUE	21.1638	0.00187882
rs12191307	A	G	A	G	-0.1452	0.0706625	0.098	0.0881334	FALSE	FALSE	FALSE	CXCL9	GCST90274784	iNPH	0.0197	0.0660711	1.7e-13	0.284848	TRUE	54.3251	0.00372731
rs142119726	T	C	T	C	0.2705	0.175973	0.9851	0.974471	FALSE	FALSE	FALSE	CXCL9	GCST90274784	iNPH	0.0551	0.114966	9.14e-07	0.125857	TRUE	24.1008	0.00214798
rs145607633	T	C	T	C	0.0728	0.0313032	0.1625	0.166526	FALSE	FALSE	FALSE	CXCL9	GCST90274784	iNPH	0.0154	0.0503077	2.28e-06	0.533788	TRUE	22.3471	0.00144255
rs182152471	T	C	T	C	0.1861	-0.0502538	0.028	0.0425817	FALSE	FALSE	FALSE	CXCL9	GCST90274784	iNPH	0.0385	0.0904231	1.34e-06	0.578373	TRUE	23.3653	0.00188515
rs192119373	T	G	T	G	0.6177	-1.14105	0.0057	0.000117514	FALSE	FALSE	FALSE	CXCL9	GCST90274784	iNPH	0.1287	2.51132	1.59e-06	0.649569	TRUE	23.0355	0.00432491
rs3184504	T	C	T	C	0.1008	0.0417357	0.4744	0.40764	FALSE	FALSE	FALSE	CXCL9	GCST90274784	iNPH	0.013	0.0383205	8.92e-15	0.2761	TRUE	60.1221	0.005067
rs35435997	A	G	A	G	0.0915	-0.0584438	0.1125	0.0997331	FALSE	FALSE	FALSE	CXCL9	GCST90274784	iNPH	0.02	0.0621857	4.76e-06	0.347307	TRUE	20.9306	0.00167183
rs4241577	A	C	A	C	-0.1419	0.039827	0.2629	0.279978	FALSE	FALSE	FALSE	CXCL9	GCST90274784	iNPH	0.0128	0.04187	1.47e-28	0.341499	TRUE	122.898	0.0078039
rs4888966	C	G	C	G	-0.157	-0.234447	0.9683	0.96812	FALSE	TRUE	FALSE	CXCL9	GCST90274784	iNPH	0.0343	0.10873	4.71e-06	0.0310656	TRUE	20.9513	0.00151321
rs61875680	A	G	A	G	-0.0758	-0.0930255	0.1611	0.167638	FALSE	FALSE	FALSE	CXCL9	GCST90274784	iNPH	0.0158	0.050858	1.61e-06	0.0673814	TRUE	23.0157	0.00155301
rs62200304	A	C	A	C	-0.115	0.101813	0.9336	0.958306	FALSE	FALSE	FALSE	CXCL9	GCST90274784	iNPH	0.0244	0.0985576	2.44e-06	0.30159	TRUE	22.2135	0.00163966
rs62272916	A	G	A	G	-0.0834	-0.0682771	0.1182	0.133518	FALSE	FALSE	FALSE	CXCL9	GCST90274784	iNPH	0.0176	0.0558487	2.15e-06	0.221505	TRUE	22.4547	0.00144994
rs656739	A	G	A	G	0.0562	0.0232385	0.6566	0.600228	FALSE	FALSE	FALSE	CXCL9	GCST90274784	iNPH	0.0119	0.0383204	2.33e-06	0.544233	TRUE	22.3038	0.00142431
rs7149776	A	T	A	T	-0.0574	-0.0359312	0.5236	0.542887	FALSE	TRUE	TRUE	CXCL9	GCST90274784	iNPH	0.0115	0.0379416	6e-07	0.343632	FALSE	24.9131	0.00164371
rs73194812	A	G	A	G	0.1821	0.0834315	0.9758	0.972962	FALSE	FALSE	FALSE	CXCL9	GCST90274784	iNPH	0.0391	0.111052	3.2e-06	0.452481	TRUE	21.6903	0.00156612
rs73606147	A	C	A	C	0.2792	0.0351478	0.0133	0.00854603	FALSE	FALSE	FALSE	CXCL9	GCST90274784	iNPH	0.059	0.191436	2.22e-06	0.854327	TRUE	22.3937	0.00204596
rs74956615	A	T	A	T	-0.1309	0.11143	0.049	0.0349081	FALSE	TRUE	FALSE	CXCL9	GCST90274784	iNPH	0.0286	0.102954	4.72e-06	0.279107	TRUE	20.9482	0.00159693
rs7600322	T	C	T	C	0.057	0.028189	0.5214	0.637136	FALSE	FALSE	FALSE	CXCL9	GCST90274784	iNPH	0.0118	0.0394169	1.36e-06	0.474516	TRUE	23.3338	0.00162152
rs783149	A	C	A	C	-0.0805	-0.0492648	0.1958	0.17623	FALSE	FALSE	FALSE	CXCL9	GCST90274784	iNPH	0.0144	0.049793	2.27e-08	0.322471	TRUE	31.2512	0.00204079
rs80348644	T	C	T	C	0.1546	-0.123609	0.0336	0.0349726	FALSE	FALSE	FALSE	CXCL9	GCST90274784	iNPH	0.0332	0.104389	3.21e-06	0.236367	TRUE	21.6842	0.00155219
rs9366778	A	G	A	G	-0.0605	-0.0178094	0.4075	0.50165	FALSE	FALSE	FALSE	CXCL9	GCST90274784	iNPH	0.0115	0.0376884	1.43e-07	0.636539	TRUE	27.6767	0.00176749
rs10191831	T	C	T	C	-0.0591	0.00453428	0.4361	0.552841	FALSE	FALSE	FALSE	DNER	GCST90274785	iNPH	0.0125	0.0380276	2.27e-06	0.905088	TRUE	22.354	0.00171788
rs10892466	C	G	C	G	0.0808	0.0861658	0.1236	0.115332	FALSE	TRUE	FALSE	DNER	GCST90274785	iNPH	0.0175	0.0602291	3.89e-06	0.152535	TRUE	21.318	0.0014144
rs1133851	A	G	A	G	-0.0664	-0.0117448	0.2533	0.232106	FALSE	FALSE	FALSE	DNER	GCST90274785	iNPH	0.0142	0.0457925	2.92e-06	0.797581	TRUE	21.8655	0.00166781
rs116179073	T	C	T	C	-0.2481	0.497093	0.0138	0.00491144	FALSE	FALSE	FALSE	DNER	GCST90274785	iNPH	0.0537	0.266066	3.84e-06	0.0617192	TRUE	21.3454	0.00167544
rs117343254	C	G	C	G	-0.1281	-0.00715941	0.942	0.925044	FALSE	TRUE	FALSE	DNER	GCST90274785	iNPH	0.0274	0.0692995	2.94e-06	0.917716	TRUE	21.8573	0.00179311
rs13107325	T	C	T	C	0.1066	0.226762	0.0697	0.0140641	FALSE	FALSE	FALSE	DNER	GCST90274785	iNPH	0.0233	0.173788	4.76e-06	0.191954	TRUE	20.9316	0.00147367
rs194746	T	C	T	C	0.0528	0.00916775	0.4849	0.510697	FALSE	FALSE	FALSE	DNER	GCST90274785	iNPH	0.0112	0.0376347	2.43e-06	0.807542	TRUE	22.2245	0.00139265
rs207671	A	G	A	G	0.1016	-0.0319293	0.5359	0.577812	FALSE	FALSE	FALSE	DNER	GCST90274785	iNPH	0.0117	0.0383125	3.83e-18	0.404623	TRUE	75.4077	0.00513467
rs2837988	A	C	A	C	0.0576	-0.00369121	0.3578	0.324945	FALSE	FALSE	FALSE	DNER	GCST90274785	iNPH	0.0118	0.0405157	1.05e-06	0.927409	TRUE	23.8276	0.0015247
rs28689968	T	C	T	C	0.0918	0.011256	0.1074	0.164173	FALSE	FALSE	FALSE	DNER	GCST90274785	iNPH	0.0184	0.050034	6.07e-07	0.822005	TRUE	24.8914	0.00161576
rs35032874	T	G	T	G	0.132	0.0262163	0.7027	0.6747	FALSE	FALSE	FALSE	DNER	GCST90274785	iNPH	0.0132	0.040518	1.52e-23	0.517613	TRUE	100	0.00728019
rs62193248	A	T	A	T	0.213	0.0436961	0.6507	0.716121	FALSE	TRUE	FALSE	DNER	GCST90274785	iNPH	0.0123	0.0422116	3.5e-67	0.30059	TRUE	299.881	0.0206238
rs6517655	C	G	C	G	0.0757	-0.00415493	0.289	0.281021	FALSE	TRUE	FALSE	DNER	GCST90274785	iNPH	0.0129	0.0418761	4.41e-09	0.920964	TRUE	34.436	0.00235499
rs75685422	T	C	T	C	0.0879	-0.049058	0.1139	0.0869236	FALSE	FALSE	FALSE	DNER	GCST90274785	iNPH	0.0186	0.0690521	2.29e-06	0.477426	TRUE	22.3332	0.0015596
rs9289590	T	C	T	C	-0.0652	0.0655114	0.7033	0.755338	FALSE	FALSE	FALSE	DNER	GCST90274785	iNPH	0.0142	0.0443133	4.4e-06	0.139309	TRUE	21.0823	0.00177412
rs9967959	T	G	T	G	0.0718	-0.0437703	0.1718	0.160574	FALSE	FALSE	FALSE	DNER	GCST90274785	iNPH	0.0152	0.0510003	2.32e-06	0.390762	TRUE	22.3132	0.00146702
rs112956934	T	C	T	C	0.1884	-0.0220789	0.0246	0.031462	FALSE	FALSE	FALSE	EN-RAGE	GCST90274786	iNPH	0.0407	0.107522	3.67e-06	0.837303	TRUE	21.4276	0.00170337
rs112988802	T	C	T	C	-0.1396	0.0770731	0.9492	0.9741	FALSE	FALSE	FALSE	EN-RAGE	GCST90274786	iNPH	0.0293	0.12133	1.89e-06	0.525274	TRUE	22.7005	0.00187941
rs13384799	T	C	T	C	-0.0622	0.0468674	0.7266	0.664316	FALSE	FALSE	FALSE	EN-RAGE	GCST90274786	iNPH	0.0133	0.039775	2.92e-06	0.238672	TRUE	21.8714	0.00153711
rs147302029	A	G	A	G	0.1806	-0.219535	0.0379	0.0358384	FALSE	FALSE	FALSE	EN-RAGE	GCST90274786	iNPH	0.0345	0.104242	1.65e-07	0.035203	TRUE	27.4029	0.00237862
rs150015576	A	C	A	C	0.194	0.0652069	0.0217	0.0403455	FALSE	FALSE	FALSE	EN-RAGE	GCST90274786	iNPH	0.0423	0.0953515	4.51e-06	0.494065	TRUE	21.034	0.00159796
rs174344	A	G	A	G	0.0617	-0.00135469	0.6296	0.678111	FALSE	FALSE	FALSE	EN-RAGE	GCST90274786	iNPH	0.0125	0.0405317	7.97e-07	0.973337	TRUE	24.3641	0.00177556
rs191808657	A	C	A	C	0.3059	0.204961	0.983	0.993238	FALSE	FALSE	FALSE	EN-RAGE	GCST90274786	iNPH	0.0665	0.217029	4.22e-06	0.344969	TRUE	21.16	0.00312746
rs2056031	T	C	T	G	-0.0604	-1.01778	0.613	0.000176259	TRUE	FALSE	FALSE	EN-RAGE	GCST90274786	iNPH	0.0119	3.03706	3.86e-07	0.737534	FALSE	25.762	0.00173091
rs2425640	A	G	A	G	-0.0583	-0.0487626	0.3511	0.388702	FALSE	FALSE	FALSE	EN-RAGE	GCST90274786	iNPH	0.0123	0.0387704	2.14e-06	0.20849	TRUE	22.4661	0.00154873
rs3014874	A	G	A	G	-0.1726	0.0047019	0.2623	0.253144	FALSE	FALSE	FALSE	EN-RAGE	GCST90274786	iNPH	0.0137	0.0430855	2.15e-36	0.9131	TRUE	158.723	0.0115289
rs3802266	A	G	A	G	0.0555	-0.0458407	0.5633	0.607076	FALSE	FALSE	FALSE	EN-RAGE	GCST90274786	iNPH	0.0118	0.0387035	2.56e-06	0.236252	TRUE	22.1219	0.00151544
rs55783131	T	C	T	C	0.2064	0.0819201	0.0239	0.0288651	FALSE	FALSE	FALSE	EN-RAGE	GCST90274786	iNPH	0.0425	0.117715	1.19e-06	0.486481	TRUE	23.5853	0.00198766
rs56268787	T	C	T	C	-0.0936	-0.10558	0.0955	0.0662463	FALSE	FALSE	FALSE	EN-RAGE	GCST90274786	iNPH	0.0203	0.0759104	4.01e-06	0.164269	TRUE	21.2598	0.00151354
rs59538998	C	G	C	G	-0.1188	-0.0181525	0.0622	0.0703199	FALSE	TRUE	FALSE	EN-RAGE	GCST90274786	iNPH	0.0258	0.0752134	4.13e-06	0.809287	TRUE	21.2028	0.00164651
rs61803119	T	G	T	G	0.1501	0.00620326	0.1069	0.0861536	FALSE	FALSE	FALSE	EN-RAGE	GCST90274786	iNPH	0.0194	0.0691994	1.02e-14	0.928571	TRUE	59.8629	0.00430199
rs78800546	A	G	A	G	-0.2529	-0.320961	0.0156	0.00710229	FALSE	FALSE	FALSE	EN-RAGE	GCST90274786	iNPH	0.0534	0.237166	2.18e-06	0.175954	TRUE	22.4293	0.00196437
rs11087905	A	C	A	C	0.0954	-0.0157684	0.3778	0.400248	FALSE	FALSE	FALSE	Eotaxin	ebi-a-GCST004460	iNPH	0.0188	0.0391942	4.07e-07	0.687453	TRUE	25.7502	0.00427877
rs112347425	T	C	T	C	0.1595	-0.0323254	0.0978	0.0902693	FALSE	FALSE	FALSE	Eotaxin	ebi-a-GCST004460	iNPH	0.0276	0.0655692	7.771e-09	0.622015	TRUE	33.3967	0.00448945
rs12075	A	G	A	G	0.1692	-0.0193103	0.5229	0.532318	FALSE	FALSE	FALSE	Eotaxin	ebi-a-GCST004460	iNPH	0.0155	0.0377786	1.211e-27	0.609252	TRUE	119.162	0.0142843
rs187131	C	G	C	G	0.1264	-0.0303291	0.8902	0.885851	FALSE	TRUE	FALSE	Eotaxin	ebi-a-GCST004460	iNPH	0.0253	0.0593009	5.742e-07	0.609039	TRUE	24.9605	0.0031233
rs2024050	A	G	A	G	0.164	-0.0506091	0.0739	0.072564	FALSE	FALSE	FALSE	Eotaxin	ebi-a-GCST004460	iNPH	0.0302	0.0725889	5.467e-08	0.485676	TRUE	29.4899	0.00368146
rs2027855	T	C	T	C	0.0743	-0.0151705	0.6153	0.611993	FALSE	FALSE	FALSE	Eotaxin	ebi-a-GCST004460	iNPH	0.0162	0.0386137	4.272e-06	0.694408	TRUE	21.0352	0.00261347
rs2211994	T	C	T	C	0.0876	-0.0546445	0.276	0.276418	FALSE	FALSE	FALSE	Eotaxin	ebi-a-GCST004460	iNPH	0.0177	0.0420807	6.981e-07	0.194093	TRUE	24.4941	0.0030668
rs2228467	T	C	T	C	-0.4154	0.0324673	0.9215	0.923724	FALSE	FALSE	FALSE	Eotaxin	ebi-a-GCST004460	iNPH	0.0291	0.071286	3.473e-46	0.648785	TRUE	203.773	0.0249648
rs5754733	A	C	A	C	-0.105	0.0494362	0.8306	0.826202	FALSE	FALSE	FALSE	Eotaxin	ebi-a-GCST004460	iNPH	0.0213	0.0506983	8.196e-07	0.329507	TRUE	24.3007	0.00310252
rs59808887	T	C	T	C	-0.1698	0.132952	0.0601	0.0654668	FALSE	FALSE	FALSE	Eotaxin	ebi-a-GCST004460	iNPH	0.0356	0.0761443	1.886e-06	0.0807997	TRUE	22.7497	0.00325733
rs745331	A	G	A	G	-0.0821	-0.00734577	0.6825	0.68607	FALSE	FALSE	FALSE	Eotaxin	ebi-a-GCST004460	iNPH	0.0176	0.0405405	3.036e-06	0.856214	TRUE	21.7601	0.00292121
rs75426604	A	C	A	C	-0.1371	0.0304393	0.0876	0.0928224	FALSE	FALSE	FALSE	Eotaxin	ebi-a-GCST004460	iNPH	0.0291	0.0654356	2.397e-06	0.641802	TRUE	22.1967	0.00300465
rs79722574	T	C	T	C	-0.1092	-0.0287844	0.1422	0.140357	FALSE	FALSE	FALSE	Eotaxin	ebi-a-GCST004460	iNPH	0.0227	0.0543781	1.497e-06	0.596571	TRUE	23.1416	0.00290912
rs114744647	T	C	T	C	0.2107	0.255161	0.9774	0.983202	FALSE	FALSE	FALSE	Eotaxin-1 (CCL11)	GCST90274764	iNPH	0.0451	0.145173	2.99e-06	0.0788098	TRUE	21.8261	0.00196128
rs12075	A	G	A	G	0.0749	-0.0193103	0.5547	0.532318	FALSE	FALSE	FALSE	Eotaxin-1 (CCL11)	GCST90274764	iNPH	0.0114	0.0377786	5.03e-11	0.609252	TRUE	43.1672	0.00277143
rs139476527	T	G	T	G	0.2826	-0.410796	0.0125	0.00161788	FALSE	FALSE	FALSE	Eotaxin-1 (CCL11)	GCST90274764	iNPH	0.0606	0.468697	3.11e-06	0.380778	TRUE	21.747	0.00197161
rs139597204	A	C	A	C	-0.3374	0.124392	0.0128	0.00398438	FALSE	FALSE	FALSE	Eotaxin-1 (CCL11)	GCST90274764	iNPH	0.0714	0.33674	2.3e-06	0.71183	TRUE	22.3303	0.00287697
rs1564995	A	G	A	G	-0.0609	-0.0774892	0.6155	0.557942	FALSE	FALSE	FALSE	Eotaxin-1 (CCL11)	GCST90274764	iNPH	0.0131	0.038191	3.34e-06	0.042459	TRUE	21.6119	0.00175545
rs2112920	C	G	C	G	0.0817	0.0193205	0.8362	0.835284	FALSE	TRUE	FALSE	Eotaxin-1 (CCL11)	GCST90274764	iNPH	0.016	0.0504053	3.29e-07	0.701496	TRUE	26.0738	0.00182851
rs2201150	T	C	T	C	0.0785	0.0218176	0.3561	0.383155	FALSE	FALSE	FALSE	Eotaxin-1 (CCL11)	GCST90274764	iNPH	0.0123	0.038801	1.75e-10	0.573916	TRUE	40.7314	0.00282592
rs2228467	T	C	T	C	-0.3316	0.0324673	0.9289	0.923724	FALSE	FALSE	FALSE	Eotaxin-1 (CCL11)	GCST90274764	iNPH	0.0225	0.071286	3.69e-49	0.648785	TRUE	217.202	0.0145244
rs34536806	T	G	T	G	0.1017	0.0923009	0.9023	0.92892	FALSE	FALSE	FALSE	Eotaxin-1 (CCL11)	GCST90274764	iNPH	0.0208	0.0750799	1.01e-06	0.218933	TRUE	23.9065	0.00182355
rs35543857	A	G	A	G	-0.1138	0.034916	0.9282	0.906143	FALSE	FALSE	FALSE	Eotaxin-1 (CCL11)	GCST90274764	iNPH	0.0244	0.0656617	3.1e-06	0.594896	TRUE	21.7523	0.00172616
rs55843637	C	G	C	G	0.0555	0.0354992	0.5296	0.506139	FALSE	TRUE	TRUE	Eotaxin-1 (CCL11)	GCST90274764	iNPH	0.0121	0.0377711	4.5e-06	0.347295	FALSE	21.0385	0.00153473
rs6894241	A	C	A	C	-0.0656	-0.00792653	0.2333	0.239548	FALSE	FALSE	FALSE	Eotaxin-1 (CCL11)	GCST90274764	iNPH	0.0137	0.0441767	1.68e-06	0.857602	TRUE	22.928	0.00153949
rs73171545	A	G	A	G	-0.0861	0.0202845	0.1199	0.115228	FALSE	FALSE	FALSE	Eotaxin-1 (CCL11)	GCST90274764	iNPH	0.0187	0.058813	4.14e-06	0.730172	TRUE	21.1994	0.00156454
rs73209015	A	T	A	T	-0.0913	0.0601805	0.1104	0.100392	FALSE	TRUE	FALSE	Eotaxin-1 (CCL11)	GCST90274764	iNPH	0.0189	0.064548	1.36e-06	0.351162	TRUE	23.3355	0.00163733
rs757973	A	G	A	G	0.2002	-0.0178741	0.09	0.069132	FALSE	FALSE	FALSE	Eotaxin-1 (CCL11)	GCST90274764	iNPH	0.0205	0.074101	1.58e-22	0.809391	TRUE	95.3719	0.00656511
rs79432525	T	G	T	G	0.1929	-0.443651	0.9754	0.990967	FALSE	FALSE	FALSE	Eotaxin-1 (CCL11)	GCST90274764	iNPH	0.0422	0.167864	4.85e-06	0.00821959	TRUE	20.8949	0.00178572
rs79684468	T	C	T	C	0.1502	-0.00449127	0.0433	0.0435825	FALSE	FALSE	FALSE	Eotaxin-1 (CCL11)	GCST90274764	iNPH	0.0303	0.0926412	7.16e-07	0.961334	TRUE	24.5728	0.0018691
rs79722574	T	C	T	C	-0.1215	-0.0287844	0.167	0.140357	FALSE	FALSE	FALSE	Eotaxin-1 (CCL11)	GCST90274764	iNPH	0.0156	0.0543781	6.78e-15	0.596571	TRUE	60.6601	0.00410718
rs9940390	T	C	T	C	-0.0818	0.0343467	0.7358	0.685176	FALSE	FALSE	FALSE	Eotaxin-1 (CCL11)	GCST90274764	iNPH	0.0133	0.0404806	7.73e-10	0.396174	TRUE	37.8271	0.00260153
rs9976282	A	G	A	G	-0.1678	-0.110057	0.0333	0.0203529	FALSE	FALSE	FALSE	Eotaxin-1 (CCL11)	GCST90274764	iNPH	0.0345	0.132884	1.15e-06	0.407546	TRUE	23.6562	0.0018128
rs10777251	A	G	A	G	-0.0767	-0.0668262	0.1923	0.20242	FALSE	FALSE	FALSE	FGF-19	GCST90274787	iNPH	0.0166	0.0472649	3.83e-06	0.157402	TRUE	21.3489	0.00182747
rs112126444	A	G	A	G	-0.0927	0.114433	0.1012	0.0905353	FALSE	FALSE	FALSE	FGF-19	GCST90274787	iNPH	0.0199	0.0659276	3.19e-06	0.0826095	TRUE	21.6997	0.00156327
rs11244038	C	G	C	G	0.1199	-0.0428787	0.0898	0.119964	FALSE	TRUE	FALSE	FGF-19	GCST90274787	iNPH	0.0247	0.0576254	1.21e-06	0.45682	TRUE	23.5638	0.00235007
rs117398067	T	C	T	C	0.2583	0.130535	0.0178	0.0294584	FALSE	FALSE	FALSE	FGF-19	GCST90274787	iNPH	0.0564	0.110933	4.65e-06	0.239316	TRUE	20.9745	0.00233291
rs12110436	T	C	T	C	-0.136	-0.0585616	0.0418	0.0434305	FALSE	FALSE	FALSE	FGF-19	GCST90274787	iNPH	0.0297	0.0913052	4.67e-06	0.521274	TRUE	20.9684	0.00148163
rs12407505	A	G	A	G	-0.1614	-0.140143	0.9664	0.987709	FALSE	FALSE	FALSE	FGF-19	GCST90274787	iNPH	0.0352	0.176785	4.53e-06	0.427934	TRUE	21.0243	0.00169174
rs12520287	T	C	T	C	-0.1014	0.0253956	0.9175	0.885	FALSE	FALSE	FALSE	FGF-19	GCST90274787	iNPH	0.0221	0.0589072	4.47e-06	0.666388	TRUE	21.0519	0.00155656
rs13103023	A	G	A	G	0.0837	0.021283	0.3415	0.373501	FALSE	FALSE	FALSE	FGF-19	GCST90274787	iNPH	0.0124	0.0388063	1.48e-11	0.583389	TRUE	45.5625	0.00315085
rs142067135	A	G	A	G	-0.2295	-0.383503	0.0198	0.00607438	FALSE	FALSE	FALSE	FGF-19	GCST90274787	iNPH	0.0492	0.258874	3.09e-06	0.138493	TRUE	21.7588	0.00204444
rs145274424	T	C	T	C	0.1992	0.0534759	0.9777	0.984786	FALSE	FALSE	FALSE	FGF-19	GCST90274787	iNPH	0.0421	0.151513	2.23e-06	0.724127	TRUE	22.388	0.00173029
rs1671812	T	C	T	C	0.0621	0.0495291	0.6316	0.702935	FALSE	FALSE	FALSE	FGF-19	GCST90274787	iNPH	0.0132	0.041566	2.54e-06	0.233427	TRUE	22.1327	0.00179463
rs17326790	T	C	T	C	0.2161	0.0958001	0.0209	0.0237076	FALSE	FALSE	FALSE	FGF-19	GCST90274787	iNPH	0.0471	0.120699	4.47e-06	0.427363	TRUE	21.0508	0.00191123
rs191522330	T	C	T	C	0.2325	-0.0443897	0.9812	0.962925	FALSE	FALSE	FALSE	FGF-19	GCST90274787	iNPH	0.0488	0.0977645	1.89e-06	0.649794	TRUE	22.699	0.0019943
rs2306969	A	G	A	G	0.0674	0.0133237	0.2338	0.214691	FALSE	FALSE	FALSE	FGF-19	GCST90274787	iNPH	0.0141	0.0453644	1.75e-06	0.768983	TRUE	22.8498	0.00162756
rs2906655	T	C	T	C	-0.0623	-0.0012746	0.2503	0.196645	FALSE	FALSE	FALSE	FGF-19	GCST90274787	iNPH	0.0135	0.0487287	3.93e-06	0.979132	TRUE	21.2965	0.00145665
rs35836706	A	G	A	G	0.2151	-0.207178	0.0203	0.0267375	FALSE	FALSE	FALSE	FGF-19	GCST90274787	iNPH	0.0456	0.115146	2.39e-06	0.071978	TRUE	22.2511	0.00184035
rs516246	T	C	T	C	-0.1661	-0.00652403	0.445	0.375118	FALSE	FALSE	FALSE	FGF-19	GCST90274787	iNPH	0.0118	0.0386834	5.31e-45	0.866071	TRUE	198.141	0.0136277
rs7005978	A	G	A	G	-0.1055	0.0173975	0.3458	0.384321	FALSE	FALSE	FALSE	FGF-19	GCST90274787	iNPH	0.0123	0.0387774	9.72e-18	0.653684	TRUE	73.569	0.00503582
rs76708593	T	C	T	C	0.1024	-0.0485152	0.9158	0.893839	FALSE	FALSE	FALSE	FGF-19	GCST90274787	iNPH	0.0222	0.0614773	3.98e-06	0.43002	TRUE	21.2762	0.00161712
rs79110990	A	G	A	G	0.073	0.0512434	0.1762	0.200107	FALSE	FALSE	FALSE	FGF-19	GCST90274787	iNPH	0.0156	0.0469858	2.88e-06	0.275443	TRUE	21.8976	0.00154705
rs834971	A	G	A	G	-0.0614	0.0237596	0.3002	0.28594	FALSE	FALSE	FALSE	FGF-19	GCST90274787	iNPH	0.0128	0.0416448	1.61e-06	0.568319	TRUE	23.01	0.00158399
rs10495032	T	G	T	G	-0.1557	0.0894257	0.0383	0.0721043	FALSE	FALSE	FALSE	FGF-21	GCST90274788	iNPH	0.0318	0.0714926	9.77e-07	0.210993	TRUE	23.973	0.00178585
rs12290350	T	C	T	C	-0.0689	-0.0621353	0.2168	0.178454	FALSE	FALSE	FALSE	FGF-21	GCST90274788	iNPH	0.0145	0.0498089	2.02e-06	0.212224	TRUE	22.5789	0.00161213
rs1260326	T	C	T	C	0.1323	-0.0231496	0.3977	0.349689	FALSE	FALSE	FALSE	FGF-21	GCST90274788	iNPH	0.0119	0.0394386	1.03e-28	0.557218	TRUE	123.602	0.00838529
rs13229619	A	G	A	G	-0.1609	0.0797751	0.1297	0.12792	FALSE	FALSE	FALSE	FGF-21	GCST90274788	iNPH	0.0176	0.0572878	6.13e-20	0.163762	TRUE	83.577	0.00584455
rs142603673	T	C	T	C	-0.2352	0.349476	0.0232	0.00848859	FALSE	FALSE	FALSE	FGF-21	GCST90274788	iNPH	0.0455	0.222128	2.35e-07	0.115648	TRUE	26.7209	0.00250725
rs145127946	A	G	A	G	-0.1747	-0.263191	0.037	0.00768017	FALSE	FALSE	FALSE	FGF-21	GCST90274788	iNPH	0.036	0.224738	1.22e-06	0.241558	TRUE	23.5495	0.00217492
rs188758663	A	G	A	G	-0.3801	-0.266961	0.0104	0.00503973	FALSE	FALSE	FALSE	FGF-21	GCST90274788	iNPH	0.0749	0.26244	3.88e-07	0.309046	TRUE	25.7533	0.00297385
rs2429473	A	C	A	C	-0.0812	-0.0282378	0.795	0.808239	FALSE	FALSE	FALSE	FGF-21	GCST90274788	iNPH	0.0147	0.0482305	3.32e-08	0.558228	TRUE	30.5125	0.00214913
rs4700382	T	C	T	C	-0.063	0.0774036	0.2698	0.270892	FALSE	FALSE	FALSE	FGF-21	GCST90274788	iNPH	0.0136	0.0429306	3.62e-06	0.0713888	TRUE	21.4587	0.00156385
rs60277384	T	C	T	C	-0.0881	0.0156289	0.8922	0.850418	FALSE	FALSE	FALSE	FGF-21	GCST90274788	iNPH	0.019	0.051461	3.54e-06	0.761353	TRUE	21.5003	0.00149301
rs7012637	A	G	A	G	-0.0605	-0.00986009	0.4812	0.509009	FALSE	FALSE	FALSE	FGF-21	GCST90274788	iNPH	0.012	0.0377285	4.61e-07	0.793827	TRUE	25.4184	0.00182754
rs72965996	A	G	A	G	-0.2215	-0.172838	0.031	0.0208835	FALSE	FALSE	FALSE	FGF-21	GCST90274788	iNPH	0.0444	0.134591	6.08e-07	0.199083	TRUE	24.8875	0.00294756
rs7610704	T	C	T	C	-0.0568	0.0203022	0.4644	0.526338	FALSE	FALSE	FALSE	FGF-21	GCST90274788	iNPH	0.012	0.0378933	2.21e-06	0.592115	TRUE	22.4044	0.00160494
rs838131	A	C	A	C	0.1627	0.0112184	0.501	0.430397	FALSE	FALSE	FALSE	FGF-21	GCST90274788	iNPH	0.013	0.0381066	6.15e-36	0.768456	TRUE	156.635	0.0132356
rs11150539	T	C	T	C	-0.056	0.0783621	0.4938	0.507987	FALSE	FALSE	FALSE	FGF-23	GCST90274789	iNPH	0.0119	0.0376733	2.53e-06	0.0375215	TRUE	22.1453	0.00156776
rs118177380	A	G	A	G	0.2362	0.245456	0.0187	0.00895889	FALSE	FALSE	FALSE	FGF-23	GCST90274789	iNPH	0.0507	0.223241	3.18e-06	0.271543	TRUE	21.7042	0.00204754
rs11930290	A	T	A	T	-0.1845	-0.0380422	0.9748	0.986497	FALSE	TRUE	FALSE	FGF-23	GCST90274789	iNPH	0.0389	0.169285	2.11e-06	0.822195	TRUE	22.4954	0.00167239
rs12195292	A	G	A	G	-0.0768	0.0269601	0.8634	0.866982	FALSE	FALSE	FALSE	FGF-23	GCST90274789	iNPH	0.0166	0.0555318	3.72e-06	0.627328	TRUE	21.4046	0.00139128
rs181409232	A	C	A	C	-0.2224	0.0388569	0.0191	0.0146508	FALSE	FALSE	FALSE	FGF-23	GCST90274789	iNPH	0.0479	0.151595	3.43e-06	0.797704	TRUE	21.5575	0.00185335
rs33921462	A	G	A	G	-0.0653	-0.0182025	0.2766	0.352903	FALSE	FALSE	FALSE	FGF-23	GCST90274789	iNPH	0.0135	0.0393398	1.32e-06	0.643579	TRUE	23.3969	0.00170642
rs34551523	A	G	A	G	0.1704	-0.133702	0.0295	0.0305406	FALSE	FALSE	FALSE	FGF-23	GCST90274789	iNPH	0.0348	0.10662	9.75e-07	0.20984	TRUE	23.9762	0.0016626
rs368215473	A	G	A	G	0.1228	0.0897165	0.0941	0.0721938	FALSE	FALSE	FALSE	FGF-23	GCST90274789	iNPH	0.0257	0.0743287	1.77e-06	0.227423	TRUE	22.8313	0.00257097
rs370203222	C	G	C	G	0.1059	-0.124452	0.1002	0.138688	FALSE	TRUE	FALSE	FGF-23	GCST90274789	iNPH	0.0222	0.0550836	1.84e-06	0.0238633	TRUE	22.7555	0.00202225
rs3811621	C	G	C	G	0.1163	0.00529919	0.2897	0.294999	FALSE	TRUE	FALSE	FGF-23	GCST90274789	iNPH	0.0131	0.0412375	6.82e-19	0.89775	TRUE	78.8164	0.00556647
rs6127099	A	T	A	T	0.0907	0.00146327	0.706	0.730406	FALSE	TRUE	FALSE	FGF-23	GCST90274789	iNPH	0.0134	0.0425873	1.3e-11	0.972591	TRUE	45.8147	0.00341505
rs671205	T	C	T	C	0.0708	0.0249843	0.7502	0.718746	FALSE	FALSE	FALSE	FGF-23	GCST90274789	iNPH	0.0136	0.0419559	1.93e-07	0.551516	TRUE	27.1012	0.00187874
rs6753743	T	G	T	G	0.0941	0.0345852	0.8733	0.902853	FALSE	FALSE	FALSE	FGF-23	GCST90274789	iNPH	0.0185	0.0640511	3.65e-07	0.589222	TRUE	25.8723	0.00195952
rs794007	T	C	T	C	0.0685	-0.0591611	0.2406	0.215366	FALSE	FALSE	FALSE	FGF-23	GCST90274789	iNPH	0.0144	0.0463918	1.97e-06	0.202221	TRUE	22.6285	0.00171466
rs7955866	A	G	A	G	-0.0959	-0.012458	0.1141	0.115996	FALSE	FALSE	FALSE	FGF-23	GCST90274789	iNPH	0.0178	0.0588602	7.14e-08	0.832376	TRUE	29.0267	0.00185925
rs11099098	T	G	T	G	0.5176	0.0554229	0.3175	0.34688	FALSE	FALSE	FALSE	FGF-5	GCST90274790	iNPH	0.0126	0.0399963	1e-200	0.165838	TRUE	1687.51	0.116109
rs11120686	T	C	T	C	-0.0599	0.0792043	0.6038	0.614646	FALSE	FALSE	FALSE	FGF-5	GCST90274790	iNPH	0.0127	0.0387806	2.4e-06	0.041115	TRUE	22.2457	0.00171669
rs112790107	A	G	A	G	0.509	-0.176728	0.006	0.027235	FALSE	FALSE	FALSE	FGF-5	GCST90274790	iNPH	0.1062	0.111982	1.64e-06	0.114524	TRUE	22.9714	0.00309032
rs11674185	A	G	A	G	-0.0586	0.0462408	0.364	0.351732	FALSE	FALSE	FALSE	FGF-5	GCST90274790	iNPH	0.0128	0.0395345	4.69e-06	0.24215	TRUE	20.9592	0.00158995
rs117253850	T	C	T	C	0.2266	-0.194342	0.0223	0.0116927	FALSE	FALSE	FALSE	FGF-5	GCST90274790	iNPH	0.0453	0.185066	5.67e-07	0.293662	TRUE	25.0221	0.00223903
rs12005489	T	C	T	C	0.1509	-0.189923	0.0458	0.0466854	FALSE	FALSE	FALSE	FGF-5	GCST90274790	iNPH	0.0322	0.0893231	2.78e-06	0.0334834	TRUE	21.9617	0.00199028
rs1412253	A	G	A	G	-0.0909	-0.0272331	0.8798	0.88572	FALSE	FALSE	FALSE	FGF-5	GCST90274790	iNPH	0.0192	0.0598312	2.2e-06	0.64899	TRUE	22.4143	0.00174762
rs148332905	T	C	T	C	0.2883	-0.0107079	0.0166	0.0138479	FALSE	FALSE	FALSE	FGF-5	GCST90274790	iNPH	0.0608	0.165686	2.12e-06	0.94847	TRUE	22.4844	0.00271367
rs148797749	A	G	A	G	-0.1705	0.0611772	0.036	0.047289	FALSE	FALSE	FALSE	FGF-5	GCST90274790	iNPH	0.0361	0.0897931	2.32e-06	0.495673	TRUE	22.3067	0.00201771
rs150524893	A	G	A	G	0.2554	0.0845217	0.9848	0.982798	FALSE	FALSE	FALSE	FGF-5	GCST90274790	iNPH	0.0552	0.148954	3.71e-06	0.570418	TRUE	21.4074	0.00195283
rs17004843	C	G	C	G	0.1719	-0.0331193	0.8489	0.843745	FALSE	TRUE	FALSE	FGF-5	GCST90274790	iNPH	0.0187	0.0513015	3.84e-20	0.51855	TRUE	84.5023	0.00758059
rs189846846	T	C	T	C	-0.3042	-0.259313	0.0146	0.00192347	FALSE	FALSE	FALSE	FGF-5	GCST90274790	iNPH	0.0659	0.524467	3.91e-06	0.621002	TRUE	21.3082	0.00266265
rs192746810	A	G	A	G	-0.1842	-0.14164	0.0464	0.039039	FALSE	FALSE	FALSE	FGF-5	GCST90274790	iNPH	0.0395	0.10037	3.11e-06	0.158191	TRUE	21.7463	0.00300257
rs305897	T	C	T	C	0.1185	-0.0277443	0.0828	0.070411	FALSE	FALSE	FALSE	FGF-5	GCST90274790	iNPH	0.0249	0.0745122	1.95e-06	0.709635	TRUE	22.6484	0.00213285
rs3796605	A	G	A	G	0.1629	0.0337973	0.9341	0.924793	FALSE	FALSE	FALSE	FGF-5	GCST90274790	iNPH	0.0283	0.0698876	8.6e-09	0.628673	TRUE	33.1337	0.00326701
rs4326078	A	C	A	C	-0.0728	0.0181037	0.2193	0.214575	FALSE	FALSE	FALSE	FGF-5	GCST90274790	iNPH	0.015	0.0458217	1.21e-06	0.692776	TRUE	23.5548	0.00181474
rs4970834	T	C	T	C	-0.0729	-0.00642491	0.2041	0.195989	FALSE	FALSE	FALSE	FGF-5	GCST90274790	iNPH	0.0155	0.04738	2.56e-06	0.892134	TRUE	22.1203	0.00172658
rs56391958	A	G	A	G	-0.1197	-0.058197	0.0816	0.0853609	FALSE	FALSE	FALSE	FGF-5	GCST90274790	iNPH	0.0249	0.0655772	1.53e-06	0.374832	TRUE	23.1094	0.00214754
rs62302222	A	T	A	T	0.1406	-0.0213534	0.0656	0.0652383	FALSE	TRUE	FALSE	FGF-5	GCST90274790	iNPH	0.0289	0.0775667	1.14e-06	0.783092	TRUE	23.6687	0.00242347
rs624605	T	G	T	G	0.0619	-0.0437555	0.4196	0.43871	FALSE	FALSE	FALSE	FGF-5	GCST90274790	iNPH	0.0133	0.037925	3.25e-06	0.248607	TRUE	21.661	0.00186627
rs66613644	T	C	T	C	-0.0826	-0.0431372	0.1699	0.166735	FALSE	FALSE	FALSE	FGF-5	GCST90274790	iNPH	0.0165	0.0505249	5.56e-07	0.393226	TRUE	25.0606	0.00192448
rs77210320	A	T	A	T	0.1673	-0.176282	0.9648	0.951982	FALSE	TRUE	FALSE	FGF-5	GCST90274790	iNPH	0.0356	0.0887101	2.61e-06	0.046904	TRUE	22.0847	0.00190109
rs9433760	A	G	A	G	0.1023	-0.0510112	0.0841	0.0828189	FALSE	FALSE	FALSE	FGF-5	GCST90274790	iNPH	0.0224	0.0678911	4.95e-06	0.452431	TRUE	20.8572	0.00161222
rs10164255	T	G	T	G	0.0556	-0.0375238	0.408	0.449352	FALSE	FALSE	FALSE	FIt3L	GCST90274791	iNPH	0.0121	0.0380294	4.33e-06	0.323787	TRUE	21.1144	0.00149335
rs11212636	A	G	A	G	-0.0772	0.0172953	0.4171	0.395256	FALSE	FALSE	FALSE	FIt3L	GCST90274791	iNPH	0.0117	0.038411	4.16e-11	0.652516	TRUE	43.5374	0.002898
rs12338549	T	C	T	C	-0.0851	0.0563282	0.1096	0.148389	FALSE	FALSE	FALSE	FIt3L	GCST90274791	iNPH	0.0186	0.0522355	4.76e-06	0.280878	TRUE	20.9331	0.00141346
rs1277312	A	T	A	T	0.0539	-0.0360321	0.4587	0.46996	FALSE	TRUE	TRUE	FIt3L	GCST90274791	iNPH	0.0117	0.0377927	4.09e-06	0.34038	FALSE	21.223	0.00144269
rs1321859	T	C	T	C	0.0676	0.00176232	0.3278	0.238797	FALSE	FALSE	FALSE	FIt3L	GCST90274791	iNPH	0.0128	0.0445462	1.28e-07	0.968443	TRUE	27.8916	0.00201387
rs1379304	T	C	T	C	0.0603	0.0297155	0.3741	0.383931	FALSE	FALSE	FALSE	FIt3L	GCST90274791	iNPH	0.0127	0.0385522	2.05e-06	0.440833	TRUE	22.5438	0.00170278
rs141117375	T	C	T	C	-0.1519	-0.0938895	0.0364	0.0159114	FALSE	FALSE	FALSE	FIt3L	GCST90274791	iNPH	0.0331	0.165376	4.45e-06	0.570215	TRUE	21.0601	0.00161862
rs142870956	T	C	T	C	-0.4307	-1.18906	0.0075	0.000417872	FALSE	FALSE	FALSE	FIt3L	GCST90274791	iNPH	0.0883	1.07168	1.07e-06	0.267201	TRUE	23.7919	0.00276167
rs144317085	A	T	A	T	0.2206	0.00280581	0.9647	0.942929	FALSE	TRUE	FALSE	FIt3L	GCST90274791	iNPH	0.0324	0.0802979	9.85e-12	0.972126	TRUE	46.3576	0.00331442
rs17272847	A	G	A	G	0.1179	0.00988081	0.0907	0.121944	FALSE	FALSE	FALSE	FIt3L	GCST90274791	iNPH	0.022	0.0571916	8.36e-08	0.862835	TRUE	28.7199	0.00229283
rs185979634	T	C	T	C	0.1483	0.216457	0.9513	0.98356	FALSE	FALSE	FALSE	FIt3L	GCST90274791	iNPH	0.0306	0.150923	1.26e-06	0.15151	TRUE	23.4876	0.00203779
rs1866051	T	C	T	C	-0.0746	0.040699	0.4771	0.44229	FALSE	FALSE	FALSE	FIt3L	GCST90274791	iNPH	0.0115	0.038063	8.76e-11	0.284955	TRUE	42.0806	0.00277674
rs186975	C	G	C	G	0.0554	0.0317484	0.382	0.3568	FALSE	TRUE	FALSE	FIt3L	GCST90274791	iNPH	0.0119	0.039462	3.23e-06	0.421091	TRUE	21.6733	0.00144911
rs192857133	T	C	T	C	0.1812	0.0566964	0.026	0.0173701	FALSE	FALSE	FALSE	FIt3L	GCST90274791	iNPH	0.0386	0.145715	2.68e-06	0.697209	TRUE	22.0365	0.00166295
rs218265	T	C	T	C	0.0833	-0.0292037	0.8361	0.835368	FALSE	FALSE	FALSE	FIt3L	GCST90274791	iNPH	0.016	0.0505585	1.93e-07	0.56352	TRUE	27.105	0.00190177
rs28533776	A	G	A	G	-0.0749	-0.0427523	0.1924	0.164138	FALSE	FALSE	FALSE	FIt3L	GCST90274791	iNPH	0.0147	0.0510977	3.48e-07	0.402775	TRUE	25.9615	0.00174339
rs55633025	A	G	A	G	0.0725	0.0337522	0.4738	0.455398	FALSE	FALSE	FALSE	FIt3L	GCST90274791	iNPH	0.0129	0.0378168	1.91e-08	0.372114	TRUE	31.5861	0.00262091
rs57191857	A	G	A	G	-0.1429	-0.0140038	0.9571	0.972157	FALSE	FALSE	FALSE	FIt3L	GCST90274791	iNPH	0.0299	0.118529	1.76e-06	0.905952	TRUE	22.8414	0.00167691
rs61792394	A	G	A	G	-0.1569	-0.0262364	0.9624	0.962112	FALSE	FALSE	FALSE	FIt3L	GCST90274791	iNPH	0.0338	0.0990227	3.45e-06	0.791045	TRUE	21.5483	0.00178164
rs6453962	T	C	T	C	-0.0559	0.00583874	0.4699	0.522383	FALSE	FALSE	FALSE	FIt3L	GCST90274791	iNPH	0.0117	0.0377501	1.77e-06	0.877083	TRUE	22.8272	0.00155674
rs72681653	A	G	A	G	0.1302	0.122065	0.9447	0.964893	FALSE	FALSE	FALSE	FIt3L	GCST90274791	iNPH	0.0266	0.100437	9.84e-07	0.224238	TRUE	23.9584	0.00177121
rs73000965	A	T	A	T	0.0588	-0.0427412	0.3111	0.376566	FALSE	TRUE	FALSE	FIt3L	GCST90274791	iNPH	0.0125	0.0386557	2.55e-06	0.268861	TRUE	22.1276	0.00148197
rs74722523	T	C	T	C	0.3529	-0.941786	0.9914	0.998054	FALSE	FALSE	FALSE	FIt3L	GCST90274791	iNPH	0.076	0.341323	3.43e-06	0.00579389	TRUE	21.5614	0.00212364
rs7624160	T	G	T	G	-0.1061	-0.0354921	0.6093	0.614198	FALSE	FALSE	FALSE	FIt3L	GCST90274791	iNPH	0.0119	0.0387271	4.84e-19	0.359422	TRUE	79.4945	0.00535964
rs7625643	A	G	A	G	0.0611	0.0478829	0.5605	0.540278	FALSE	FALSE	FALSE	FIt3L	GCST90274791	iNPH	0.0129	0.0377348	2.18e-06	0.204465	TRUE	22.4338	0.00183928
rs76428106	T	C	T	C	-1.1019	0.0398206	0.9832	0.987291	FALSE	FALSE	FALSE	FIt3L	GCST90274791	iNPH	0.0524	0.180962	3.59e-98	0.825832	TRUE	442.203	0.0401112
rs7726159	A	C	A	C	-0.1191	0.0238846	0.3326	0.324711	FALSE	FALSE	FALSE	FIt3L	GCST90274791	iNPH	0.0128	0.0404866	1.34e-20	0.555231	TRUE	86.5772	0.00629741
rs78429945	T	G	T	G	0.0884	-0.0417999	0.1818	0.277377	FALSE	FALSE	FALSE	FIt3L	GCST90274791	iNPH	0.016	0.0417825	3.29e-08	0.317109	TRUE	30.5256	0.00232481
rs9381118	T	C	T	C	0.0643	0.0444693	0.2577	0.226391	FALSE	FALSE	FALSE	FIt3L	GCST90274791	iNPH	0.0136	0.045528	2.27e-06	0.328695	TRUE	22.3534	0.00158178
rs9554186	A	T	A	T	0.0821	-0.0337719	0.3602	0.404974	FALSE	TRUE	FALSE	FIt3L	GCST90274791	iNPH	0.0128	0.038411	1.42e-10	0.379279	TRUE	41.1402	0.00310674
rs117261691	T	C	T	C	0.1318	0.0148036	0.0894	0.0833015	FALSE	FALSE	FALSE	GCSF	ebi-a-GCST004458	iNPH	0.0288	0.0664889	4.669e-06	0.82381	TRUE	20.9433	0.0028283
rs11903143	A	G	A	G	0.0889	-0.0620557	0.7066	0.71208	FALSE	FALSE	FALSE	GCSF	ebi-a-GCST004458	iNPH	0.0175	0.0413842	3.784e-07	0.133744	TRUE	25.8064	0.00327693
rs2324653	C	G	C	G	-0.0812	-0.0533806	0.574	0.575341	FALSE	TRUE	TRUE	GCSF	ebi-a-GCST004458	iNPH	0.016	0.0381482	4.168e-07	0.161725	FALSE	25.7556	0.00322451
rs2671444	A	G	A	G	-0.0776	-0.0203643	0.6506	0.653205	FALSE	FALSE	FALSE	GCSF	ebi-a-GCST004458	iNPH	0.0166	0.039556	2.861e-06	0.606678	TRUE	21.8528	0.00273773
rs586313	T	C	T	C	-0.0883	-0.0320684	0.2417	0.245136	FALSE	FALSE	FALSE	GCSF	ebi-a-GCST004458	iNPH	0.0187	0.0436829	2.355e-06	0.462876	TRUE	22.2966	0.00285805
rs74148555	T	C	T	C	-0.3771	0.184823	0.0144	0.0216906	FALSE	FALSE	FALSE	GCSF	ebi-a-GCST004458	iNPH	0.0753	0.130854	5.591e-07	0.157823	TRUE	25.0797	0.00403651
rs76287671	T	C	T	C	0.0894	-0.0360617	0.2333	0.238375	FALSE	FALSE	FALSE	GCSF	ebi-a-GCST004458	iNPH	0.0189	0.044636	2.191e-06	0.419145	TRUE	22.3744	0.0028592
rs77318030	T	C	T	C	-0.2031	0.118106	0.9563	0.957894	FALSE	FALSE	FALSE	GCSF	ebi-a-GCST004458	iNPH	0.0427	0.0951726	2.017e-06	0.214618	TRUE	22.6237	0.00344767
rs1113500	T	G	T	G	0.1162	-0.0226474	0.5981	0.592403	FALSE	FALSE	FALSE	GRPa	ebi-a-GCST004457	iNPH	0.0243	0.0381939	1.721e-06	0.553209	TRUE	22.8665	0.00649134
rs114991247	T	C	T	C	-0.2202	0.100072	0.9226	0.902797	FALSE	FALSE	FALSE	GRPa	ebi-a-GCST004457	iNPH	0.0463	0.0621025	1.971e-06	0.107091	TRUE	22.619	0.00692499
rs12075	A	G	A	G	0.3724	-0.0193103	0.5354	0.532318	FALSE	FALSE	FALSE	GRPa	ebi-a-GCST004457	iNPH	0.0236	0.0377786	3.459e-56	0.609252	TRUE	248.998	0.0689933
rs185768063	A	G	A	G	0.4038	-0.0911527	0.9735	0.972974	FALSE	FALSE	FALSE	GRPa	ebi-a-GCST004457	iNPH	0.076	0.113614	1.055e-07	0.422377	TRUE	28.2296	0.00841288
rs188345231	T	C	T	C	0.6177	0.136057	0.0102	0.00777072	FALSE	FALSE	FALSE	GRPa	ebi-a-GCST004457	iNPH	0.1322	0.232307	2.968e-06	0.558092	TRUE	21.8319	0.00770429
rs508977	T	G	T	G	-0.3838	0.0437423	0.7566	0.759963	FALSE	FALSE	FALSE	GRPa	ebi-a-GCST004457	iNPH	0.0279	0.0439912	4.566e-43	0.320056	TRUE	189.235	0.0542534
rs62024303	A	G	A	G	-0.3013	0.0101375	0.9617	0.957419	FALSE	FALSE	FALSE	GRPa	ebi-a-GCST004457	iNPH	0.066	0.0949289	4.908e-06	0.914956	TRUE	20.8406	0.00668754
rs112594435	T	C	T	C	0.1531	0.137129	0.0371	0.0187758	FALSE	FALSE	FALSE	hGDNF	GCST90274792	iNPH	0.0333	0.141671	4.27e-06	0.333074	TRUE	21.1379	0.00167469
rs11740708	A	G	A	G	-0.3888	-0.0514458	0.0906	0.076138	FALSE	FALSE	FALSE	hGDNF	GCST90274792	iNPH	0.0198	0.0701669	7.56e-86	0.463442	TRUE	385.587	0.0249095
rs138691533	A	G	A	G	0.2584	0.388986	0.0148	0.00630191	FALSE	FALSE	FALSE	hGDNF	GCST90274792	iNPH	0.0539	0.254319	1.63e-06	0.126136	TRUE	22.983	0.00194716
rs144181640	A	T	A	T	0.3366	0.0881145	0.9898	0.986282	FALSE	TRUE	FALSE	hGDNF	GCST90274792	iNPH	0.0697	0.160682	1.37e-06	0.583432	TRUE	23.3218	0.00228774
rs2093446	C	G	C	G	0.0606	0.0166416	0.3	0.349577	FALSE	TRUE	FALSE	hGDNF	GCST90274792	iNPH	0.0129	0.0394395	2.63e-06	0.673059	TRUE	22.0681	0.00154239
rs2194229	A	T	A	T	-0.1683	-0.00828488	0.1296	0.136941	FALSE	TRUE	FALSE	hGDNF	GCST90274792	iNPH	0.0179	0.0550665	5.34e-21	0.880408	TRUE	88.402	0.00639031
rs2453338	A	T	A	T	0.0829	-0.0652619	0.352	0.489602	FALSE	TRUE	TRUE	hGDNF	GCST90274792	iNPH	0.0124	0.0377729	2.3e-11	0.084035	FALSE	44.6957	0.00313514
rs35740453	A	G	A	G	-0.0718	-0.0382636	0.7373	0.684142	FALSE	FALSE	FALSE	hGDNF	GCST90274792	iNPH	0.0154	0.0407435	3.13e-06	0.347663	TRUE	21.7374	0.00199702
rs57104839	A	G	A	G	0.0915	0.0485774	0.903	0.931109	FALSE	FALSE	FALSE	hGDNF	GCST90274792	iNPH	0.0196	0.0743552	3.04e-06	0.513553	TRUE	21.7937	0.00146667
rs62243355	T	C	T	C	-0.0981	0.0549563	0.0997	0.10921	FALSE	FALSE	FALSE	hGDNF	GCST90274792	iNPH	0.0196	0.0601457	5.58e-07	0.360864	TRUE	25.051	0.00172763
rs77671113	A	C	A	C	-0.1194	0.0485254	0.0859	0.0723232	FALSE	FALSE	FALSE	hGDNF	GCST90274792	iNPH	0.0208	0.072664	9.45e-09	0.504258	TRUE	32.952	0.00223885
rs79953230	T	C	T	C	0.1918	-0.0704538	0.0254	0.037713	FALSE	FALSE	FALSE	hGDNF	GCST90274792	iNPH	0.042	0.093334	4.96e-06	0.450335	TRUE	20.8544	0.00182132
rs9303102	T	G	T	G	0.2096	0.28529	0.0231	0.00547053	FALSE	FALSE	FALSE	hGDNF	GCST90274792	iNPH	0.0453	0.269255	3.71e-06	0.289348	TRUE	21.4085	0.00198278
rs11060254	A	G	A	G	-0.0765	-0.00949552	0.3306	0.325006	FALSE	FALSE	FALSE	HGF	ebi-a-GCST004449	iNPH	0.0166	0.0403336	3.974e-06	0.813879	TRUE	21.2377	0.00259025
rs13412535	A	G	A	G	-0.1043	-0.0174057	0.1892	0.205337	FALSE	FALSE	FALSE	HGF	ebi-a-GCST004449	iNPH	0.0213	0.04725	9.671e-07	0.712594	TRUE	23.9778	0.00333759
rs1617833	C	G	C	G	-0.0749	0.0383194	0.6189	0.624133	FALSE	TRUE	FALSE	HGF	ebi-a-GCST004449	iNPH	0.016	0.0389004	2.925e-06	0.324594	TRUE	21.9141	0.00264639
rs180840563	A	T	A	T	-0.2022	0.064023	0.0402	0.0350307	FALSE	TRUE	FALSE	HGF	ebi-a-GCST004449	iNPH	0.0416	0.10452	1.153e-06	0.540178	TRUE	23.6252	0.003155
rs2003620	T	C	T	C	0.2277	0.145712	0.027	0.0291469	FALSE	FALSE	FALSE	HGF	ebi-a-GCST004449	iNPH	0.0487	0.119106	2.978e-06	0.221186	TRUE	21.8609	0.00272416
rs3748034	T	G	T	G	0.1529	0.0639203	0.1278	0.125545	FALSE	FALSE	FALSE	HGF	ebi-a-GCST004449	iNPH	0.0233	0.0570002	5.21e-11	0.262116	TRUE	43.0629	0.00521185
rs4245058	T	C	T	C	-0.1552	0.192867	0.0619	0.063347	FALSE	FALSE	FALSE	HGF	ebi-a-GCST004449	iNPH	0.0331	0.0781337	2.683e-06	0.0135709	TRUE	21.985	0.00279739
rs5745687	T	C	T	C	-0.3008	-0.0139362	0.0375	0.0417495	FALSE	FALSE	FALSE	HGF	ebi-a-GCST004449	iNPH	0.0404	0.0962436	9.922e-14	0.884868	TRUE	55.4361	0.00653157
rs113903858	A	G	A	G	0.3666	-0.612331	0.014	0.00178716	FALSE	FALSE	FALSE	HGF	GCST90274793	iNPH	0.0747	0.467363	9.22e-07	0.190134	TRUE	24.0848	0.00371039
rs115009171	A	G	A	G	0.4297	-0.10285	0.0078	0.000274493	FALSE	FALSE	FALSE	HGF	GCST90274793	iNPH	0.0934	1.41231	4.21e-06	0.941946	TRUE	21.1659	0.00285795
rs11631440	A	T	A	T	-0.0638	-0.0104836	0.6021	0.580908	FALSE	TRUE	FALSE	HGF	GCST90274793	iNPH	0.012	0.0382007	1.06e-07	0.783749	TRUE	28.2669	0.00195036
rs138848271	T	C	T	C	-0.405	-0.762464	0.9907	0.998033	FALSE	FALSE	FALSE	HGF	GCST90274793	iNPH	0.0832	0.386323	1.13e-06	0.0484217	TRUE	23.6954	0.00302249
rs150498795	A	T	A	T	0.1566	0.192987	0.9642	0.988918	FALSE	TRUE	FALSE	HGF	GCST90274793	iNPH	0.0327	0.19605	1.68e-06	0.32493	TRUE	22.9344	0.00169303
rs1986719	T	C	T	C	-0.1954	0.26064	0.9572	0.973995	FALSE	FALSE	FALSE	HGF	GCST90274793	iNPH	0.039	0.117098	5.44e-07	0.0260262	TRUE	25.1027	0.00312842
rs2281532	T	C	T	C	-0.0698	0.0160834	0.7983	0.81319	FALSE	FALSE	FALSE	HGF	GCST90274793	iNPH	0.0151	0.0487229	3.79e-06	0.741326	TRUE	21.3677	0.00156896
rs2737756	A	G	A	G	0.2047	0.0471301	0.0276	0.0163565	FALSE	FALSE	FALSE	HGF	GCST90274793	iNPH	0.0391	0.15709	1.65e-07	0.764163	TRUE	27.4083	0.00224916
rs34219417	T	C	T	C	0.0992	-0.00991889	0.8959	0.870655	FALSE	FALSE	FALSE	HGF	GCST90274793	iNPH	0.0217	0.056727	4.84e-06	0.861195	TRUE	20.898	0.00183554
rs57193877	T	C	T	C	0.1572	-0.00171192	0.9611	0.977562	FALSE	FALSE	FALSE	HGF	GCST90274793	iNPH	0.0311	0.132807	4.31e-07	0.989715	TRUE	25.5496	0.00184779
rs5745687	T	C	T	C	-0.1943	-0.0139362	0.0608	0.0417495	FALSE	FALSE	FALSE	HGF	GCST90274793	iNPH	0.0242	0.0962436	9.83e-16	0.884868	TRUE	64.4636	0.00431159
rs5745692	C	G	C	G	-0.1545	0.130616	0.964	0.973559	FALSE	TRUE	FALSE	HGF	GCST90274793	iNPH	0.0332	0.122665	3.26e-06	0.28696	TRUE	21.6561	0.00165679
rs59950280	A	G	A	G	0.1219	0.0572059	0.328	0.244069	FALSE	FALSE	FALSE	HGF	GCST90274793	iNPH	0.0131	0.0444471	1.34e-20	0.198075	TRUE	86.5894	0.00655059
rs6709159	A	G	A	G	0.0564	0.00261489	0.4434	0.521984	FALSE	FALSE	FALSE	HGF	GCST90274793	iNPH	0.0114	0.0379095	7.52e-07	0.945008	TRUE	24.4765	0.0015701
rs74130123	T	C	T	C	-0.2429	0.0537145	0.9809	0.97177	FALSE	FALSE	FALSE	HGF	GCST90274793	iNPH	0.0489	0.115155	6.79e-07	0.640891	TRUE	24.6739	0.00221077
rs7620568	A	G	A	G	-0.0856	0.0480978	0.1397	0.159823	FALSE	FALSE	FALSE	HGF	GCST90274793	iNPH	0.0179	0.0507022	1.73e-06	0.342806	TRUE	22.8687	0.00176126
rs8106345	A	G	A	G	0.0592	-0.0101765	0.5179	0.555939	FALSE	FALSE	FALSE	HGF	GCST90274793	iNPH	0.0127	0.0381093	3.14e-06	0.789443	TRUE	21.7288	0.00175007
rs851612	A	G	A	G	-0.1182	-0.0278104	0.9405	0.963714	FALSE	FALSE	FALSE	HGF	GCST90274793	iNPH	0.0257	0.0994432	4.24e-06	0.779739	TRUE	21.1528	0.00156365
rs10481651	A	G	A	G	-0.0793	-0.0276615	0.6116	0.608843	FALSE	FALSE	FALSE	IFN _γ	ebi-a-GCST004456	iNPH	0.0168	0.0384695	2.183e-06	0.472109	TRUE	22.2806	0.0029876
rs10761731	A	T	A	T	-0.0813	-0.0150436	0.6214	0.615358	FALSE	TRUE	FALSE	IFN _γ	ebi-a-GCST004456	iNPH	0.0167	0.0389558	1.068e-06	0.69937	TRUE	23.7	0.00311002
rs113600793	A	C	A	C	0.1871	-0.0530304	0.0631	0.0591967	FALSE	FALSE	FALSE	IFN _γ	ebi-a-GCST004456	iNPH	0.0371	0.0800168	4.426e-07	0.507496	TRUE	25.4331	0.00413905
rs115729819	A	G	A	G	0.2511	0.0595368	0.9716	0.973292	FALSE	FALSE	FALSE	IFN _γ	ebi-a-GCST004456	iNPH	0.0514	0.117234	1.045e-06	0.61156	TRUE	23.8653	0.0034796
rs11843756	T	G	T	G	0.1812	-0.0737683	0.9542	0.957125	FALSE	FALSE	FALSE	IFN _γ	ebi-a-GCST004456	iNPH	0.0391	0.0899186	3.622e-06	0.411993	TRUE	21.4765	0.0028698
rs12420286	T	C	T	C	0.2357	-0.145219	0.9699	0.971837	FALSE	FALSE	FALSE	IFN _γ	ebi-a-GCST004456	iNPH	0.05	0.116612	2.452e-06	0.213014	TRUE	22.2218	0.00324371
rs2073438	A	G	A	G	0.092	0.0421801	0.2506	0.260397	FALSE	FALSE	FALSE	IFN _γ	ebi-a-GCST004456	iNPH	0.0188	0.0429869	9.551e-07	0.32648	TRUE	23.9475	0.00317907
rs2188420	C	G	C	G	0.1005	0.00787845	0.7912	0.798603	FALSE	TRUE	FALSE	IFN _γ	ebi-a-GCST004456	iNPH	0.0201	0.0467625	5.898e-07	0.866207	TRUE	25	0.00333717
rs60059008	A	G	A	G	0.0852	-0.0384385	0.6862	0.677217	FALSE	FALSE	FALSE	IFN _γ	ebi-a-GCST004456	iNPH	0.0176	0.0403283	1.301e-06	0.340519	TRUE	23.4344	0.00312617
rs74148555	T	C	T	C	-0.3771	0.184823	0.0144	0.0216906	FALSE	FALSE	FALSE	IFN _γ	ebi-a-GCST004456	iNPH	0.077	0.130854	9.858e-07	0.157823	TRUE	23.9846	0.00403651
rs78296352	T	G	T	G	0.3419	0.0295285	0.0186	0.0138085	FALSE	FALSE	FALSE	IFN _γ	ebi-a-GCST004456	iNPH	0.065	0.16054	1.42e-07	0.854067	TRUE	27.6676	0.00426763
rs140562194	T	C	T	C	0.4666	0.0514676	0.0122	0.00641681	FALSE	FALSE	FALSE	IFN-γ	GCST90274794	iNPH	0.0897	0.258396	1.97e-07	0.842121	TRUE	27.0586	0.00524745
rs146527076	C	G	C	G	0.1935	-0.0420723	0.9683	0.954194	FALSE	TRUE	FALSE	IFN-γ	GCST90274794	iNPH	0.0384	0.0886267	4.68e-07	0.634992	TRUE	25.3922	0.00229859
rs4810686	T	C	T	C	0.0671	0.0307785	0.5585	0.583512	FALSE	FALSE	FALSE	IFN-γ	GCST90274794	iNPH	0.0137	0.0383426	9.69e-07	0.422135	TRUE	23.9885	0.00222039
rs531747046	T	G	T	G	0.2684	0.0406238	0.0324	0.0214776	FALSE	FALSE	FALSE	IFN-γ	GCST90274794	iNPH	0.0573	0.139561	2.81e-06	0.770989	TRUE	21.941	0.00451685
rs61863416	A	G	A	G	0.136	-0.159929	0.9427	0.962341	FALSE	FALSE	FALSE	IFN-γ	GCST90274794	iNPH	0.0283	0.0991698	1.54e-06	0.106814	TRUE	23.0943	0.00199819
rs62230781	A	G	A	G	0.2184	0.0192147	0.0412	0.0408469	FALSE	FALSE	FALSE	IFN-γ	GCST90274794	iNPH	0.0403	0.0945169	5.98e-08	0.838906	TRUE	29.3694	0.00376843
rs6442763	A	C	A	C	0.0648	0.0303304	0.4253	0.389892	FALSE	FALSE	FALSE	IFN-γ	GCST90274794	iNPH	0.014	0.0387603	3.68e-06	0.433912	TRUE	21.4237	0.00205266
rs67101138	T	G	T	G	0.1461	-0.0602154	0.9482	0.951522	FALSE	FALSE	FALSE	IFN-γ	GCST90274794	iNPH	0.0307	0.0895567	1.95e-06	0.501348	TRUE	22.6477	0.00209682
rs704	A	G	A	G	-0.0635	0.00758468	0.4705	0.41935	FALSE	FALSE	FALSE	IFN-γ	GCST90274794	iNPH	0.0127	0.037967	5.73e-07	0.84166	TRUE	25	0.00200911
rs74903999	T	C	T	C	0.3485	0.157622	0.9882	0.988357	FALSE	FALSE	FALSE	IFN-γ	GCST90274794	iNPH	0.0708	0.178711	8.55e-07	0.377781	TRUE	24.2292	0.00283245
rs10457128	A	G	A	G	-0.0854	0.0157647	0.639	0.63532	FALSE	FALSE	FALSE	IL_10	ebi-a-GCST004444	iNPH	0.0172	0.0394333	6.956e-07	0.689319	TRUE	24.6524	0.00336476
rs10493718	A	C	A	C	-0.1081	-0.0285406	0.1603	0.158544	FALSE	FALSE	FALSE	IL_10	ebi-a-GCST004444	iNPH	0.0222	0.0523507	1.068e-06	0.585628	TRUE	23.7108	0.00314586
rs10888839	C	G	C	G	0.1203	-0.11193	0.1208	0.120301	FALSE	TRUE	FALSE	IL_10	ebi-a-GCST004444	iNPH	0.025	0.0570612	1.562e-06	0.0498115	TRUE	23.1553	0.00307408
rs1530455	T	C	T	C	0.082	-0.0143056	0.3523	0.354687	FALSE	FALSE	FALSE	IL_10	ebi-a-GCST004444	iNPH	0.0174	0.0393186	2.527e-06	0.715979	TRUE	22.209	0.00306863
rs2086656	T	C	T	C	-0.08	-0.0203957	0.6621	0.663984	FALSE	FALSE	FALSE	IL_10	ebi-a-GCST004444	iNPH	0.017	0.0395401	2.589e-06	0.605978	TRUE	22.1453	0.00286366
rs2375980	C	G	C	G	0.0844	-0.01213	0.5552	0.569522	FALSE	TRUE	TRUE	IL_10	ebi-a-GCST004444	iNPH	0.0165	0.0380459	2.974e-07	0.74986	FALSE	26.1648	0.00351827
rs282258	T	C	T	C	0.0993	-0.0311933	0.4311	0.423207	FALSE	FALSE	FALSE	IL_10	ebi-a-GCST004444	iNPH	0.0162	0.0380125	8.63e-10	0.41187	TRUE	37.5724	0.00483663
rs3002131	C	G	C	G	0.1191	0.0450601	0.1195	0.136404	FALSE	TRUE	FALSE	IL_10	ebi-a-GCST004444	iNPH	0.026	0.0559072	4.592e-06	0.420254	TRUE	20.9834	0.00298504
rs3025021	T	C	T	C	0.0913	0.0495204	0.3459	0.357665	FALSE	FALSE	FALSE	IL_10	ebi-a-GCST004444	iNPH	0.0194	0.0397774	2.609e-06	0.213154	TRUE	22.1482	0.00377195
rs383684	A	G	A	G	0.092	0.183387	0.7555	0.0875444	FALSE	FALSE	FALSE	IL_10	ebi-a-GCST004444	iNPH	0.0197	0.0632288	3.168e-06	0.00372726	TRUE	21.8094	0.00312694
rs41282660	A	G	A	G	-0.1169	-0.0649286	0.8646	0.864268	FALSE	FALSE	FALSE	IL_10	ebi-a-GCST004444	iNPH	0.0254	0.0549239	4.234e-06	0.237144	TRUE	21.1817	0.00319958
rs6085948	A	G	A	G	0.0977	-0.0421429	0.7946	0.791029	FALSE	FALSE	FALSE	IL_10	ebi-a-GCST004444	iNPH	0.0202	0.0460517	1.28e-06	0.360126	TRUE	23.393	0.00311579
rs6799107	T	C	T	C	-0.095	-0.018376	0.8089	0.81074	FALSE	FALSE	FALSE	IL_10	ebi-a-GCST004444	iNPH	0.0206	0.0482827	3.992e-06	0.703506	TRUE	21.2673	0.00279018
rs6921438	A	G	A	G	-0.2876	0.00992702	0.4815	0.483853	FALSE	FALSE	FALSE	IL_10	ebi-a-GCST004444	iNPH	0.0166	0.0377865	1.381e-67	0.792771	TRUE	300.166	0.0413003
rs7088799	T	G	T	G	-0.0815	-0.0146771	0.6191	0.61534	FALSE	FALSE	FALSE	IL_10	ebi-a-GCST004444	iNPH	0.0166	0.0389645	9.352e-07	0.706412	TRUE	24.1046	0.00313269
rs10761731	A	T	A	T	-0.0965	-0.0150436	0.6227	0.615358	FALSE	TRUE	FALSE	IL_12p70	ebi-a-GCST004439	iNPH	0.0161	0.0389558	2.119e-09	0.69937	TRUE	35.9255	0.00437573
rs13209117	A	G	A	G	0.0981	0.0111617	0.2453	0.257163	FALSE	FALSE	FALSE	IL_12p70	ebi-a-GCST004439	iNPH	0.0186	0.0435194	1.271e-07	0.797584	TRUE	27.8171	0.0035632
rs2123852	T	C	T	C	0.0942	0.024198	0.2039	0.199598	FALSE	FALSE	FALSE	IL_12p70	ebi-a-GCST004439	iNPH	0.0204	0.0470032	3.73e-06	0.60668	TRUE	21.3227	0.00288082
rs2375980	C	G	C	G	0.0952	-0.01213	0.5561	0.569522	FALSE	TRUE	TRUE	IL_12p70	ebi-a-GCST004439	iNPH	0.0159	0.0380459	1.943e-09	0.74986	FALSE	35.8492	0.00447447
rs273702	A	G	A	G	-0.127	-0.0588334	0.9015	0.900624	FALSE	FALSE	FALSE	IL_12p70	ebi-a-GCST004439	iNPH	0.027	0.0635441	2.522e-06	0.354515	TRUE	22.1248	0.00286444
rs282258	T	C	T	C	0.0726	-0.0311933	0.4279	0.423207	FALSE	FALSE	FALSE	IL_12p70	ebi-a-GCST004439	iNPH	0.0156	0.0380125	3.282e-06	0.41187	TRUE	21.6583	0.00258058
rs34291323	T	C	T	C	0.0954	0.0867014	0.6454	0.637519	FALSE	FALSE	FALSE	IL_12p70	ebi-a-GCST004439	iNPH	0.0198	0.0392875	1.487e-06	0.027325	TRUE	23.2149	0.00416576
rs41282644	A	G	A	G	0.1401	0.0817393	0.0849	0.0818891	FALSE	FALSE	FALSE	IL_12p70	ebi-a-GCST004439	iNPH	0.0303	0.0669875	3.737e-06	0.222383	TRUE	21.3792	0.00304988
rs6532374	T	C	T	C	-0.1033	-0.0333693	0.8525	0.853193	FALSE	FALSE	FALSE	IL_12p70	ebi-a-GCST004439	iNPH	0.0226	0.0529731	4.613e-06	0.528741	TRUE	20.8922	0.0026836
rs6921438	A	G	A	G	-0.3784	0.00992702	0.4834	0.483853	FALSE	FALSE	FALSE	IL_12p70	ebi-a-GCST004439	iNPH	0.016	0.0377865	5.78e-124	0.792771	TRUE	559.322	0.0715144
rs6993770	A	T	A	T	0.0918	0.0190331	0.7786	0.776852	FALSE	TRUE	FALSE	IL_12p70	ebi-a-GCST004439	iNPH	0.0188	0.0455383	1.06e-06	0.675979	TRUE	23.8435	0.00290541
rs71361173	T	G	T	G	0.1105	-0.00180274	0.878	0.873105	FALSE	FALSE	FALSE	IL_12p70	ebi-a-GCST004439	iNPH	0.0238	0.0574677	3.572e-06	0.974975	TRUE	21.5561	0.00261583
rs72831623	A	G	A	G	0.1929	-0.0208852	0.0645	0.0680817	FALSE	FALSE	FALSE	IL_12p70	ebi-a-GCST004439	iNPH	0.0367	0.0749256	1.509e-07	0.780441	TRUE	27.6269	0.00449053
rs782107	A	G	A	G	0.0765	0.0380365	0.4709	0.471376	FALSE	FALSE	FALSE	IL_12p70	ebi-a-GCST004439	iNPH	0.0156	0.0378633	9.125e-07	0.315102	TRUE	24.0477	0.00291621
rs9472183	A	G	A	G	-0.1006	-0.0147894	0.4566	0.457781	FALSE	FALSE	FALSE	IL_12p70	ebi-a-GCST004439	iNPH	0.0157	0.0376926	1.384e-10	0.694786	TRUE	41.0579	0.00502206
rs10995615	T	C	T	C	-0.1591	0.0147531	0.8577	0.852249	FALSE	FALSE	FALSE	IL_13	ebi-a-GCST004443	iNPH	0.0341	0.053859	3.118e-06	0.784146	TRUE	21.7687	0.00617889
rs117795020	A	G	A	G	-0.3584	-0.108519	0.0304	0.0294262	FALSE	FALSE	FALSE	IL_13	ebi-a-GCST004443	iNPH	0.0716	0.110914	5.479e-07	0.327873	TRUE	25.0559	0.00757238
rs12623722	A	G	A	G	-0.1189	-0.0800581	0.3054	0.305384	FALSE	FALSE	FALSE	IL_13	ebi-a-GCST004443	iNPH	0.0257	0.0408012	3.614e-06	0.0497451	TRUE	21.4041	0.00599788
rs138854806	A	G	A	G	-0.4204	0.0490672	0.0247	0.0299377	FALSE	FALSE	FALSE	IL_13	ebi-a-GCST004443	iNPH	0.0839	0.114069	5.449e-07	0.667083	TRUE	25.1074	0.00851512
rs147747784	C	G	C	G	0.369	-0.192472	0.0285	0.0468697	FALSE	TRUE	FALSE	IL_13	ebi-a-GCST004443	iNPH	0.0765	0.0930783	1.435e-06	0.0386545	TRUE	23.2664	0.00753998
rs27949	T	C	T	C	-0.1144	-0.0541171	0.667	0.679308	FALSE	FALSE	FALSE	IL_13	ebi-a-GCST004443	iNPH	0.025	0.0403611	4.827e-06	0.179977	TRUE	20.9398	0.00581369
rs6799107	T	C	T	C	-0.1472	-0.018376	0.8071	0.81074	FALSE	FALSE	FALSE	IL_13	ebi-a-GCST004443	iNPH	0.0299	0.0482827	8.661e-07	0.703506	TRUE	24.2367	0.00674691
rs6921438	A	G	A	G	-0.4139	0.00992702	0.48	0.483853	FALSE	FALSE	FALSE	IL_13	ebi-a-GCST004443	iNPH	0.0242	0.0377865	1.283e-65	0.792771	TRUE	292.523	0.0855196
rs7073807	T	C	T	C	0.1618	0.049816	0.1351	0.133069	FALSE	FALSE	FALSE	IL_13	ebi-a-GCST004443	iNPH	0.0354	0.0549074	4.77e-06	0.364263	TRUE	20.8906	0.00611798
rs75383097	C	G	C	G	-0.5369	0.131435	0.0132	0.0159092	FALSE	TRUE	FALSE	IL_13	ebi-a-GCST004443	iNPH	0.116	0.143529	3.702e-06	0.359805	TRUE	21.4225	0.00750965
rs76339001	A	T	A	T	-0.4375	0.0907449	0.9767	0.97164	FALSE	TRUE	FALSE	IL_13	ebi-a-GCST004443	iNPH	0.0886	0.112568	7.915e-07	0.420166	TRUE	24.3831	0.00871171
rs77955971	A	C	A	C	0.4408	0.117994	0.0247	0.0338912	FALSE	FALSE	FALSE	IL_13	ebi-a-GCST004443	iNPH	0.0868	0.103355	3.756e-07	0.253604	TRUE	25.7895	0.00936156
rs1255143	T	C	T	C	0.1387	0.038705	0.5695	0.559255	FALSE	FALSE	FALSE	IL_16	ebi-a-GCST004430	iNPH	0.0241	0.0378606	8.529e-09	0.306638	TRUE	33.1222	0.009433
rs144691581	A	G	A	G	0.4929	-0.0361247	0.0197	0.0220258	FALSE	FALSE	FALSE	IL_16	ebi-a-GCST004430	iNPH	0.0958	0.124615	2.668e-07	0.7719	TRUE	26.472	0.00938367
rs1801020	A	G	A	G	0.1678	0.0589344	0.2655	0.260914	FALSE	FALSE	FALSE	IL_16	ebi-a-GCST004430	iNPH	0.0271	0.0427221	5.628e-10	0.167746	TRUE	38.3394	0.0109817
rs4253283	T	C	T	C	0.1506	0.0374785	0.3087	0.303876	FALSE	FALSE	FALSE	IL_16	ebi-a-GCST004430	iNPH	0.026	0.040776	7.215e-09	0.358028	TRUE	33.5508	0.00968017
rs4778636	A	G	A	G	-0.7286	-0.181981	0.0381	0.0440129	FALSE	FALSE	FALSE	IL_16	ebi-a-GCST004430	iNPH	0.063	0.096481	6.208e-31	0.0592693	TRUE	133.751	0.0389102
rs78042619	A	G	A	G	0.55	0.190902	0.9883	0.986431	FALSE	FALSE	FALSE	IL_16	ebi-a-GCST004430	iNPH	0.1158	0.175807	2.023e-06	0.277541	TRUE	22.5584	0.00699568
rs9706053	T	C	T	C	0.4412	0.190975	0.0173	0.0164363	FALSE	FALSE	FALSE	IL_16	ebi-a-GCST004430	iNPH	0.0928	0.14793	1.976e-06	0.19671	TRUE	22.6035	0.00661863
rs117217798	T	C	T	C	-0.2064	0.0584337	0.0889	0.0854438	FALSE	FALSE	FALSE	IL_16	ebi-a-GCST004430	iNPH	0.044	0.0680067	2.772e-06	0.390211	TRUE	22.0046	0.00690108
rs117916513	A	G	A	G	-0.4713	-0.0603729	0.0173	0.0167557	FALSE	FALSE	FALSE	IL_16	ebi-a-GCST004430	iNPH	0.0982	0.141553	1.605e-06	0.66974	TRUE	23.0341	0.00755252
rs11640734	C	G	C	G	-0.115	-0.00520834	0.8673	0.868917	FALSE	TRUE	FALSE	IL_17	ebi-a-GCST004442	iNPH	0.024	0.0556386	1.612e-06	0.925419	TRUE	22.9601	0.00304415
rs117556572	T	C	T	C	-0.5256	0.075999	0.0158	0.0249786	FALSE	FALSE	FALSE	IL_17	ebi-a-GCST004442	iNPH	0.1097	0.122001	1.66e-06	0.533325	TRUE	22.9561	0.00859174
rs12735700	T	G	T	G	-0.0943	-0.0206934	0.1925	0.209751	FALSE	FALSE	FALSE	IL_17	ebi-a-GCST004442	iNPH	0.0206	0.0467408	4.5e-06	0.657964	TRUE	20.9551	0.00276456
rs148562661	C	G	C	G	0.2161	0.0882751	0.9605	0.957749	FALSE	TRUE	FALSE	IL_17	ebi-a-GCST004442	iNPH	0.0434	0.0951516	6.371e-07	0.353547	TRUE	24.7931	0.00354351
rs149738638	T	C	T	C	-0.1553	-0.0322826	0.9382	0.941577	FALSE	FALSE	FALSE	IL_17	ebi-a-GCST004442	iNPH	0.0337	0.0810553	4.106e-06	0.690426	TRUE	21.2365	0.00279677
rs1530455	T	C	T	C	0.1088	-0.0143056	0.3534	0.354687	FALSE	FALSE	FALSE	IL_17	ebi-a-GCST004442	iNPH	0.0173	0.0393186	3.294e-10	0.715979	TRUE	39.5517	0.00540991
rs17106604	T	C	T	C	0.1119	0.0965226	0.1539	0.149311	FALSE	FALSE	FALSE	IL_17	ebi-a-GCST004442	iNPH	0.0225	0.0522688	6.23e-07	0.0647963	TRUE	24.734	0.003261
rs17282552	T	C	T	C	-0.2026	0.0888148	0.952	0.949315	FALSE	FALSE	FALSE	IL_17	ebi-a-GCST004442	iNPH	0.0403	0.0830557	4.876e-07	0.284916	TRUE	25.2737	0.00375135
rs184080173	T	C	T	C	0.236	-0.0816742	0.9693	0.968496	FALSE	FALSE	FALSE	IL_17	ebi-a-GCST004442	iNPH	0.0471	0.114335	5.393e-07	0.475017	TRUE	25.1063	0.00331475
rs78296352	T	G	T	G	0.2949	0.0295285	0.0186	0.0138085	FALSE	FALSE	FALSE	IL_17	ebi-a-GCST004442	iNPH	0.0645	0.16054	4.809e-06	0.854067	TRUE	20.904	0.00317496
rs9568764	C	G	C	G	0.0825	0.0171964	0.2756	0.285221	FALSE	TRUE	FALSE	IL_17	ebi-a-GCST004442	iNPH	0.018	0.0419139	4.679e-06	0.681602	TRUE	21.0069	0.00271766
rs10414578	T	C	T	C	-0.1817	0.00657514	0.1295	0.135333	FALSE	FALSE	FALSE	IL_18	ebi-a-GCST004441	iNPH	0.0347	0.0569649	1.643e-07	0.908109	TRUE	27.419	0.00744352
rs116383510	A	C	A	C	-0.5412	-0.087628	0.9868	0.984544	FALSE	FALSE	FALSE	IL_18	ebi-a-GCST004441	iNPH	0.1052	0.149702	2.699e-07	0.558312	TRUE	26.4657	0.00763042
rs12420140	A	G	A	G	-0.2479	0.0591109	0.283	0.278548	FALSE	FALSE	FALSE	IL_18	ebi-a-GCST004441	iNPH	0.0261	0.0422273	1.949e-21	0.161565	TRUE	90.2136	0.0249396
rs143370787	C	G	C	G	-0.3447	-0.160094	0.9554	0.957582	FALSE	TRUE	FALSE	IL_18	ebi-a-GCST004441	iNPH	0.066	0.0960032	1.749e-07	0.095396	TRUE	27.2769	0.0101259
rs17229943	A	C	A	C	-0.3076	0.0187516	0.9176	0.897736	FALSE	FALSE	FALSE	IL_18	ebi-a-GCST004441	iNPH	0.0463	0.0627991	3.062e-11	0.765248	TRUE	44.1378	0.0143081
rs1979967	T	C	T	C	0.14	-0.0280636	0.2157	0.214168	FALSE	FALSE	FALSE	IL_18	ebi-a-GCST004441	iNPH	0.0285	0.0461091	8.719e-07	0.542766	TRUE	24.1305	0.0066316
rs385076	T	C	T	C	-0.2472	0.0302045	0.3444	0.355336	FALSE	FALSE	FALSE	IL_18	ebi-a-GCST004441	iNPH	0.0247	0.0393844	1.559e-23	0.443133	TRUE	100.162	0.0275949
rs4482818	A	G	A	G	0.1233	0.0259848	0.609	0.602153	FALSE	FALSE	FALSE	IL_18	ebi-a-GCST004441	iNPH	0.0243	0.0385151	4.108e-07	0.499888	TRUE	25.7462	0.00724019
rs4885797	C	G	C	G	-0.1093	0.0212242	0.4507	0.44304	FALSE	TRUE	TRUE	IL_18	ebi-a-GCST004441	iNPH	0.0238	0.037955	4.394e-06	0.576029	FALSE	21.0905	0.00591517
rs610473	A	G	A	G	0.1274	0.0165239	0.3522	0.35227	FALSE	FALSE	FALSE	IL_18	ebi-a-GCST004441	iNPH	0.0242	0.0395603	1.433e-07	0.676175	TRUE	27.7146	0.00740626
rs78716465	A	G	A	G	0.3173	-0.0565246	0.033	0.0363942	FALSE	FALSE	FALSE	IL_18	ebi-a-GCST004441	iNPH	0.0679	0.101745	2.981e-06	0.578518	TRUE	21.8374	0.00642555
rs1054402	T	C	T	C	0.1325	-0.0439801	0.2506	0.248481	FALSE	FALSE	FALSE	IL_1RA	ebi-a-GCST004447	iNPH	0.0269	0.0434884	8.201e-07	0.31187	TRUE	24.262	0.00659411
rs11627423	A	C	A	C	0.1178	-0.0782363	0.6414	0.633333	FALSE	FALSE	FALSE	IL_1RA	ebi-a-GCST004447	iNPH	0.0246	0.0390358	1.65e-06	0.0450464	TRUE	22.9309	0.00638351
rs11869294	C	G	C	G	-0.2286	-0.031498	0.9205	0.921541	FALSE	TRUE	FALSE	IL_1RA	ebi-a-GCST004447	iNPH	0.047	0.0691993	1.128e-06	0.648981	TRUE	23.6568	0.00764845
rs147747784	C	G	C	G	0.3582	-0.192472	0.0284	0.0468697	FALSE	TRUE	FALSE	IL_1RA	ebi-a-GCST004447	iNPH	0.0754	0.0930783	2.039e-06	0.0386545	TRUE	22.5688	0.00708088
rs187166731	T	C	T	C	-0.2424	-0.0595626	0.0582	0.0509104	FALSE	FALSE	FALSE	IL_1RA	ebi-a-GCST004447	iNPH	0.0504	0.0832897	1.547e-06	0.474531	TRUE	23.1315	0.00644135
rs3876037	A	G	A	G	0.1234	0.0579865	0.6783	0.370449	FALSE	FALSE	FALSE	IL_1RA	ebi-a-GCST004447	iNPH	0.027	0.0390747	4.733e-06	0.137812	TRUE	20.8883	0.00664558
rs4441609	T	C	T	C	0.1056	-0.0511858	0.4757	0.46294	FALSE	FALSE	FALSE	IL_1RA	ebi-a-GCST004447	iNPH	0.0231	0.037947	4.746e-06	0.177376	TRUE	20.898	0.00556251
rs61335305	A	C	A	C	0.4315	0.0514921	0.0182	0.0186463	FALSE	FALSE	FALSE	IL_1RA	ebi-a-GCST004447	iNPH	0.0904	0.145879	1.812e-06	0.724104	TRUE	22.7837	0.00665405
rs6699436	A	G	A	G	-0.1858	0.000863232	0.0995	0.107341	FALSE	FALSE	FALSE	IL_1RA	ebi-a-GCST004447	iNPH	0.0404	0.0619922	4.365e-06	0.98889	TRUE	21.1509	0.00618626
rs115242021	A	C	A	C	0.2795	0.0266275	0.0601	0.0703805	FALSE	FALSE	FALSE	IL_1β	ebi-a-GCST004448	iNPH	0.0553	0.0748086	4.252e-07	0.721885	TRUE	25.5454	0.00882571
rs143319329	T	C	T	C	0.4357	0.220625	0.0209	0.00705734	FALSE	FALSE	FALSE	IL_1β	ebi-a-GCST004448	iNPH	0.093	0.237422	2.835e-06	0.352758	TRUE	21.9487	0.00776924
rs61335305	A	C	A	C	0.4333	0.0514921	0.0189	0.0186463	FALSE	FALSE	FALSE	IL_1β	ebi-a-GCST004448	iNPH	0.0928	0.145879	3.015e-06	0.724104	TRUE	21.8013	0.00696278
rs62015704	A	G	A	G	0.1786	-0.0651219	0.8688	0.87496	FALSE	FALSE	FALSE	IL_1β	ebi-a-GCST004448	iNPH	0.0372	0.0572406	1.624e-06	0.255251	TRUE	23.0503	0.00727188
rs13412535	A	G	A	G	0.174	-0.0174057	0.1886	0.205337	FALSE	FALSE	FALSE	IL_2	ebi-a-GCST004455	iNPH	0.0331	0.04725	1.447e-07	0.712594	TRUE	27.6339	0.00926627
rs16836080	A	G	A	G	0.1158	0.00884377	0.3355	0.324935	FALSE	FALSE	FALSE	IL_2	ebi-a-GCST004455	iNPH	0.0253	0.0401112	4.841e-06	0.825496	TRUE	20.9496	0.00597908
rs170117	T	C	T	C	-0.1637	0.047122	0.1377	0.144197	FALSE	FALSE	FALSE	IL_2	ebi-a-GCST004455	iNPH	0.0347	0.0529427	2.442e-06	0.373435	TRUE	22.2556	0.00636385
rs4634519	A	G	A	G	-0.1249	0.059126	0.7379	0.730336	FALSE	FALSE	FALSE	IL_2	ebi-a-GCST004455	iNPH	0.0268	0.0422443	3.18e-06	0.161627	TRUE	21.7198	0.0060342
rs61335305	A	C	A	C	0.4439	0.0514921	0.0184	0.0186463	FALSE	FALSE	FALSE	IL_2	ebi-a-GCST004455	iNPH	0.0913	0.145879	1.157e-06	0.724104	TRUE	23.639	0.00711791
rs7615304	A	G	A	G	-0.1139	0.0403754	0.4531	0.447006	FALSE	FALSE	FALSE	IL_2	ebi-a-GCST004455	iNPH	0.024	0.0375921	2.161e-06	0.282805	TRUE	22.5229	0.00642953
rs11241559	T	G	T	G	-0.124	0.0537009	0.2643	0.255377	FALSE	FALSE	FALSE	IL_2RA	ebi-a-GCST004454	iNPH	0.0264	0.0429691	2.75e-06	0.211388	TRUE	22.0615	0.00597959
rs12722497	A	C	A	C	0.6287	0.00440819	0.0624	0.067356	FALSE	FALSE	FALSE	IL_2RA	ebi-a-GCST004454	iNPH	0.0482	0.0779568	7.978e-39	0.954906	TRUE	170.135	0.0462508
rs12799226	T	C	T	C	-0.1285	-0.0188367	0.2361	0.234389	FALSE	FALSE	FALSE	IL_2RA	ebi-a-GCST004454	iNPH	0.0277	0.0444082	3.561e-06	0.671441	TRUE	21.5202	0.00595619
rs28441585	A	T	A	T	0.1269	-0.00439833	0.7688	0.75888	FALSE	TRUE	FALSE	IL_2RA	ebi-a-GCST004454	iNPH	0.0271	0.0442308	2.934e-06	0.920789	TRUE	21.9273	0.00572472
rs4733117	A	C	A	C	0.1439	-0.0250768	0.7938	0.794921	FALSE	FALSE	FALSE	IL_2RA	ebi-a-GCST004454	iNPH	0.0291	0.0462478	7.912e-07	0.587661	TRUE	24.4532	0.00677878
rs759244	A	T	A	T	-0.1094	-0.0556763	0.394	0.385342	FALSE	TRUE	FALSE	IL_2RA	ebi-a-GCST004454	iNPH	0.0238	0.0386568	4.257e-06	0.149791	TRUE	21.1291	0.00571523
rs10512267	T	C	T	C	-0.0824	-0.0546454	0.5752	0.578362	FALSE	FALSE	FALSE	IL_4	ebi-a-GCST004453	iNPH	0.016	0.0380728	2.734e-07	0.151206	TRUE	26.5225	0.00331809
rs117146485	T	C	T	C	-0.2856	0.0717299	0.9837	0.981398	FALSE	FALSE	FALSE	IL_4	ebi-a-GCST004453	iNPH	0.0625	0.141011	4.945e-06	0.610974	TRUE	20.8812	0.00261575
rs12238729	T	C	T	C	0.5271	-0.625993	0.0162	0.00428	FALSE	FALSE	FALSE	IL_4	ebi-a-GCST004453	iNPH	0.1096	0.318789	1.505e-06	0.0495701	TRUE	23.1294	0.00885601
rs13106889	A	T	A	T	-0.1186	-0.0378655	0.1648	0.174527	FALSE	TRUE	FALSE	IL_4	ebi-a-GCST004453	iNPH	0.0224	0.0507273	1.215e-07	0.455395	TRUE	28.0332	0.0038721
rs17713451	A	G	A	G	0.1255	-0.0549547	0.1149	0.11297	FALSE	FALSE	FALSE	IL_4	ebi-a-GCST004453	iNPH	0.0252	0.0600608	6.41e-07	0.360199	TRUE	24.802	0.00320354
rs2073438	A	G	A	G	0.0847	0.0421801	0.2513	0.260397	FALSE	FALSE	FALSE	IL_4	ebi-a-GCST004453	iNPH	0.0183	0.0429869	3.725e-06	0.32648	TRUE	21.4222	0.00269959
rs2849346	C	G	C	G	0.0765	-0.0737663	0.4871	0.47016	FALSE	TRUE	TRUE	IL_4	ebi-a-GCST004453	iNPH	0.0164	0.0380279	3.22e-06	0.0524047	FALSE	21.7588	0.00292418
rs6765768	A	G	A	G	0.0796	-0.0137024	0.654	0.650317	FALSE	FALSE	FALSE	IL_4	ebi-a-GCST004453	iNPH	0.0167	0.039441	1.853e-06	0.728279	TRUE	22.7192	0.00286754
rs6969391	T	C	T	C	0.0767	0.087646	0.6589	0.663859	FALSE	FALSE	FALSE	IL_4	ebi-a-GCST004453	iNPH	0.0166	0.0396667	3.587e-06	0.0271356	TRUE	21.3489	0.00264437
rs73023729	A	G	A	G	-0.1796	0.0278951	0.0519	0.0442358	FALSE	FALSE	FALSE	IL_4	ebi-a-GCST004453	iNPH	0.0365	0.0892574	8.561e-07	0.754642	TRUE	24.2118	0.00317442
rs7613691	A	G	A	G	0.1787	0.054139	0.9482	0.948407	FALSE	FALSE	FALSE	IL_4	ebi-a-GCST004453	iNPH	0.0382	0.0877773	2.962e-06	0.537382	TRUE	21.8838	0.00313696
rs9508291	T	C	T	C	-0.168	0.0150431	0.9495	0.950143	FALSE	FALSE	FALSE	IL_4	ebi-a-GCST004453	iNPH	0.0358	0.0862779	2.669e-06	0.861586	TRUE	22.0218	0.00270667
rs9941733	A	G	A	G	0.1156	0.0454564	0.8355	0.826269	FALSE	FALSE	FALSE	IL_4	ebi-a-GCST004453	iNPH	0.0229	0.049854	4.331e-07	0.361879	TRUE	25.4827	0.00367331
rs11680908	A	G	A	G	0.2593	0.127689	0.9485	0.948968	FALSE	FALSE	FALSE	IL_5	ebi-a-GCST004452	iNPH	0.0552	0.0870796	2.617e-06	0.142554	TRUE	22.0662	0.0065687
rs148634917	A	G	A	G	-0.517	-0.140639	0.986	0.981833	FALSE	FALSE	FALSE	IL_5	ebi-a-GCST004452	iNPH	0.1087	0.138684	1.974e-06	0.310537	TRUE	22.6215	0.00737931
rs28793375	T	C	T	C	0.1697	0.00802435	0.1298	0.132185	FALSE	FALSE	FALSE	IL_5	ebi-a-GCST004452	iNPH	0.0362	0.0544859	2.746e-06	0.882916	TRUE	21.9759	0.0065056
rs6737109	T	C	T	C	0.1135	-0.0190168	0.519	0.527263	FALSE	FALSE	FALSE	IL_5	ebi-a-GCST004452	iNPH	0.0246	0.0378076	3.806e-06	0.614973	TRUE	21.2873	0.00643182
rs72831687	A	G	A	G	-0.5337	0.0781357	0.0137	0.016526	FALSE	FALSE	FALSE	IL_5	ebi-a-GCST004452	iNPH	0.1104	0.146887	1.324e-06	0.594763	TRUE	23.3699	0.00769758
rs73040130	T	C	T	C	0.2745	0.0708577	0.9388	0.943908	FALSE	FALSE	FALSE	IL_5	ebi-a-GCST004452	iNPH	0.0525	0.0834935	1.709e-07	0.39607	TRUE	27.338	0.00865843
rs74811276	A	G	A	G	0.217	-0.0633764	0.0761	0.0836161	FALSE	FALSE	FALSE	IL_5	ebi-a-GCST004452	iNPH	0.0471	0.0672527	4.082e-06	0.346007	TRUE	21.2265	0.00662154
rs7578892	C	G	C	G	-0.1175	-0.0442151	0.4852	0.480447	FALSE	TRUE	TRUE	IL_5	ebi-a-GCST004452	iNPH	0.0247	0.0378152	2.001e-06	0.242306	FALSE	22.6299	0.00689708
rs9472168	A	G	A	G	0.1568	-0.00618318	0.5389	0.52519	FALSE	FALSE	FALSE	IL_5	ebi-a-GCST004452	iNPH	0.0253	0.0379683	5.423e-10	0.870636	TRUE	38.4106	0.0122187
rs10752777	A	T	A	T	0.1083	0.0085445	0.1273	0.136329	FALSE	TRUE	FALSE	IL_6	ebi-a-GCST004446	iNPH	0.0235	0.0549822	4.171e-06	0.876502	TRUE	21.2384	0.00260604
rs10982213	A	G	A	G	-0.0849	0.0488613	0.2723	0.267022	FALSE	FALSE	FALSE	IL_6	ebi-a-GCST004446	iNPH	0.0176	0.0422276	1.353e-06	0.247234	TRUE	23.2697	0.00285657
rs113098456	A	G	A	G	-0.1553	-0.0108015	0.0725	0.0745728	FALSE	FALSE	FALSE	IL_6	ebi-a-GCST004446	iNPH	0.0339	0.0732618	4.641e-06	0.882787	TRUE	20.9867	0.00324358
rs1333040	T	C	T	C	0.0747	0.0609664	0.4508	0.459913	FALSE	FALSE	FALSE	IL_6	ebi-a-GCST004446	iNPH	0.0157	0.0377423	1.993e-06	0.106239	TRUE	22.6382	0.00276303
rs13412535	A	G	A	G	-0.1186	-0.0174057	0.189	0.205337	FALSE	FALSE	FALSE	IL_6	ebi-a-GCST004446	iNPH	0.0214	0.04725	3.141e-08	0.712594	TRUE	30.7144	0.00431203
rs2404476	A	G	A	G	0.0734	-0.03541	0.5184	0.499084	FALSE	FALSE	FALSE	IL_6	ebi-a-GCST004446	iNPH	0.0156	0.0377479	2.684e-06	0.348211	TRUE	22.1382	0.00269013
rs4684700	T	C	T	C	-0.0747	0.011561	0.5142	0.514321	FALSE	FALSE	FALSE	IL_6	ebi-a-GCST004446	iNPH	0.0162	0.0379298	3.912e-06	0.760519	TRUE	21.2623	0.00278779
rs72831623	A	G	A	G	0.197	-0.0208852	0.0645	0.0680817	FALSE	FALSE	FALSE	IL_6	ebi-a-GCST004446	iNPH	0.0369	0.0749256	9.29e-08	0.780441	TRUE	28.5023	0.00468345
rs73273528	T	C	T	C	0.268	-0.0825582	0.0211	0.0239297	FALSE	FALSE	FALSE	IL_6	ebi-a-GCST004446	iNPH	0.0553	0.127428	1.25e-06	0.517062	TRUE	23.4866	0.00296702
rs75101555	C	G	C	G	-0.3625	0.316597	0.9895	0.989573	FALSE	TRUE	FALSE	IL_6	ebi-a-GCST004446	iNPH	0.0781	0.198959	3.439e-06	0.111549	TRUE	21.5434	0.00273056
rs76856708	T	C	T	C	0.336	-0.178702	0.9856	0.98653	FALSE	FALSE	FALSE	IL_6	ebi-a-GCST004446	iNPH	0.0697	0.184107	1.427e-06	0.331728	TRUE	23.2388	0.00320458
rs10196226	A	G	A	G	0.1538	-0.0561285	0.1643	0.167266	FALSE	FALSE	FALSE	IL_7	ebi-a-GCST004451	iNPH	0.0327	0.049157	2.501e-06	0.253529	TRUE	22.1216	0.00649577
rs117509142	T	C	T	C	-0.3213	0.00264633	0.9569	0.966023	FALSE	FALSE	FALSE	IL_7	ebi-a-GCST004451	iNPH	0.0684	0.100353	2.599e-06	0.978962	TRUE	22.0653	0.00851521
rs141425475	T	C	T	C	-0.4801	-0.315968	0.9814	0.979613	FALSE	FALSE	FALSE	IL_7	ebi-a-GCST004451	iNPH	0.1018	0.135546	2.39e-06	0.0197497	TRUE	22.2417	0.00841497
rs147747784	C	G	C	G	0.411	-0.192472	0.0287	0.0468697	FALSE	TRUE	FALSE	IL_7	ebi-a-GCST004451	iNPH	0.0777	0.0930783	1.217e-07	0.0386545	TRUE	27.9796	0.00941779
rs17091524	T	C	T	C	0.5092	0.162569	0.9849	0.982982	FALSE	FALSE	FALSE	IL_7	ebi-a-GCST004451	iNPH	0.1015	0.147552	5.244e-07	0.270562	TRUE	25.1678	0.00771216
rs1958987	T	C	T	C	0.1261	0.0220098	0.7051	0.699319	FALSE	FALSE	FALSE	IL_7	ebi-a-GCST004451	iNPH	0.0263	0.0414894	1.604e-06	0.595771	TRUE	22.9889	0.0066128
rs218247	C	G	C	G	-0.1343	0.0293822	0.2258	0.227769	FALSE	TRUE	FALSE	IL_7	ebi-a-GCST004451	iNPH	0.0285	0.0447257	2.419e-06	0.511218	TRUE	22.2056	0.00630607
rs28793375	T	C	T	C	0.1644	0.00802435	0.1305	0.132185	FALSE	FALSE	FALSE	IL_7	ebi-a-GCST004451	iNPH	0.036	0.0544859	4.866e-06	0.882916	TRUE	20.8544	0.00613358
rs62006410	T	C	T	C	-0.1492	-0.0255448	0.245	0.250457	FALSE	FALSE	FALSE	IL_7	ebi-a-GCST004451	iNPH	0.0302	0.0432781	7.588e-07	0.555024	TRUE	24.4075	0.00823532
rs6921438	A	G	A	G	-0.3204	0.00992702	0.4814	0.483853	FALSE	FALSE	FALSE	IL_7	ebi-a-GCST004451	iNPH	0.0246	0.0377865	8.707e-39	0.792771	TRUE	169.635	0.0512571
rs77981494	T	C	T	C	-0.5201	-0.150012	0.984	0.979825	FALSE	FALSE	FALSE	IL_7	ebi-a-GCST004451	iNPH	0.1055	0.136315	8.225e-07	0.271126	TRUE	24.3035	0.00851763
rs78346957	A	G	A	G	0.4632	0.173527	0.0161	0.0110868	FALSE	FALSE	FALSE	IL_7	ebi-a-GCST004451	iNPH	0.1008	0.191253	4.3e-06	0.364239	TRUE	21.1162	0.00679742
rs116726256	T	C	T	C	-0.2247	-0.0648255	0.9343	0.940394	FALSE	FALSE	FALSE	IL_8	ebi-a-GCST004445	iNPH	0.0489	0.0790171	4.261e-06	0.411989	TRUE	21.1149	0.00619852
rs12075	A	G	A	G	0.1148	-0.0193103	0.5353	0.532318	FALSE	FALSE	FALSE	IL_8	ebi-a-GCST004445	iNPH	0.0235	0.0377786	9.969e-07	0.609252	TRUE	23.8643	0.00655668
rs12438669	A	C	A	C	-0.1182	-0.0643977	0.6834	0.670308	FALSE	FALSE	FALSE	IL_8	ebi-a-GCST004445	iNPH	0.0252	0.0403143	2.597e-06	0.110179	TRUE	22.0006	0.00604576
rs2673604	A	C	A	C	-0.118	0.00725794	0.6829	0.690865	FALSE	FALSE	FALSE	IL_8	ebi-a-GCST004445	iNPH	0.0254	0.0406564	3.289e-06	0.858315	TRUE	21.5822	0.00603042
rs3786107	A	G	A	G	0.2463	-0.0119308	0.9287	0.926038	FALSE	FALSE	FALSE	IL_8	ebi-a-GCST004445	iNPH	0.0517	0.0718719	1.935e-06	0.868157	TRUE	22.6959	0.00803385
rs75840288	A	C	A	C	0.5125	0.0266863	0.9839	0.986138	FALSE	FALSE	FALSE	IL_8	ebi-a-GCST004445	iNPH	0.1121	0.1705	4.846e-06	0.875625	TRUE	20.9015	0.00832136
rs117807175	C	G	C	G	-0.5225	0.0340397	0.0121	0.0132394	FALSE	TRUE	FALSE	IL_9	ebi-a-GCST004450	iNPH	0.1106	0.16636	2.327e-06	0.837873	TRUE	22.3184	0.00652681
rs3736858	C	G	C	G	-0.1351	0.0706075	0.7976	0.795558	FALSE	TRUE	FALSE	IL_9	ebi-a-GCST004450	iNPH	0.0291	0.0465938	3.373e-06	0.129676	TRUE	21.5538	0.005893
rs41294750	T	C	T	C	0.3442	0.0700027	0.0308	0.0296392	FALSE	FALSE	FALSE	IL_9	ebi-a-GCST004450	iNPH	0.0736	0.114098	2.916e-06	0.539523	TRUE	21.8709	0.0070732
rs4880409	T	C	T	C	-0.3552	0.25005	0.9664	0.989712	FALSE	FALSE	FALSE	IL_9	ebi-a-GCST004450	iNPH	0.0716	0.190386	6.952e-07	0.189054	TRUE	24.6105	0.00819355
rs73443903	A	C	A	C	0.2162	0.153704	0.0685	0.0675314	FALSE	FALSE	FALSE	IL_9	ebi-a-GCST004450	iNPH	0.046	0.0745666	2.569e-06	0.0392744	TRUE	22.09	0.00596506
rs76963786	T	C	T	C	-0.2856	-0.283072	0.0462	0.0456087	FALSE	FALSE	FALSE	IL_9	ebi-a-GCST004450	iNPH	0.0556	0.101968	2.775e-07	0.00550199	TRUE	26.3856	0.00718862
rs10067443	T	C	T	C	-0.0753	-0.0171608	0.8011	0.816675	FALSE	FALSE	FALSE	IL-10	GCST90274795	iNPH	0.0149	0.0486284	4.33e-07	0.724166	TRUE	25.5398	0.00180693
rs12123181	A	G	A	G	-0.0996	0.0422874	0.2042	0.212084	FALSE	FALSE	FALSE	IL-10	GCST90274795	iNPH	0.0151	0.045684	4.22e-11	0.354627	TRUE	43.5076	0.0032241
rs138203589	T	G	T	G	0.1937	0.14426	0.0455	0.0255076	FALSE	FALSE	FALSE	IL-10	GCST90274795	iNPH	0.0418	0.119465	3.59e-06	0.227221	TRUE	21.4737	0.00325894
rs148332061	C	G	C	G	0.1112	0.0205496	0.1005	0.143941	FALSE	TRUE	FALSE	IL-10	GCST90274795	iNPH	0.0239	0.0542112	3.28e-06	0.70464	TRUE	21.6478	0.00223567
rs150408090	A	G	A	G	0.3666	0.0179348	0.9898	0.971036	FALSE	FALSE	FALSE	IL-10	GCST90274795	iNPH	0.0761	0.108594	1.45e-06	0.868822	TRUE	23.2068	0.0027137
rs17654493	T	C	T	C	0.2951	0.161476	0.014	0.0112096	FALSE	FALSE	FALSE	IL-10	GCST90274795	iNPH	0.0626	0.187911	2.43e-06	0.390164	TRUE	22.2223	0.00240422
rs188535859	T	C	T	C	-0.2351	0.10163	0.0174	0.0147429	FALSE	FALSE	FALSE	IL-10	GCST90274795	iNPH	0.0486	0.161741	1.32e-06	0.529776	TRUE	23.4009	0.00189
rs3135932	A	G	A	G	-0.1597	-0.00447162	0.823	0.798269	FALSE	FALSE	FALSE	IL-10	GCST90274795	iNPH	0.0154	0.0470468	3.39e-25	0.924278	TRUE	107.54	0.00743041
rs3769274	A	G	A	G	0.0771	-0.0140769	0.8403	0.853338	FALSE	FALSE	FALSE	IL-10	GCST90274795	iNPH	0.0162	0.0535267	1.94e-06	0.79256	TRUE	22.6505	0.00159543
rs385697	T	C	T	C	0.0555	0.114105	0.6126	0.577668	FALSE	FALSE	FALSE	IL-10	GCST90274795	iNPH	0.0119	0.0380193	3.1e-06	0.00268881	TRUE	21.7516	0.00146202
rs389239	A	G	A	G	-0.0574	-0.00897388	0.6162	0.624084	FALSE	FALSE	FALSE	IL-10	GCST90274795	iNPH	0.0125	0.0394295	4.39e-06	0.819963	TRUE	21.0865	0.00155841
rs398518	A	G	A	G	-0.1293	-0.142375	0.9146	0.913948	FALSE	FALSE	FALSE	IL-10	GCST90274795	iNPH	0.0218	0.0671752	3.01e-09	0.0340526	TRUE	35.179	0.00261166
rs4655953	A	G	A	G	0.0565	-0.0208006	0.3683	0.376015	FALSE	FALSE	FALSE	IL-10	GCST90274795	iNPH	0.0121	0.0387944	3.02e-06	0.591838	TRUE	21.8035	0.00148539
rs66624860	T	C	T	C	0.0681	0.00188734	0.2791	0.391651	FALSE	FALSE	FALSE	IL-10	GCST90274795	iNPH	0.0143	0.0385762	1.91e-06	0.960979	TRUE	22.6789	0.0018662
rs67037615	T	C	T	C	-0.1528	0.00841768	0.8893	0.809602	FALSE	FALSE	FALSE	IL-10	GCST90274795	iNPH	0.0196	0.047569	6.39e-15	0.859542	TRUE	60.7763	0.00459698
rs72701782	A	G	A	G	0.0981	0.0497503	0.0999	0.126289	FALSE	FALSE	FALSE	IL-10	GCST90274795	iNPH	0.0211	0.0565635	3.33e-06	0.379105	TRUE	21.6159	0.00173071
rs79438518	A	T	A	T	-0.2845	0.88522	0.0122	0.00152933	FALSE	TRUE	FALSE	IL-10	GCST90274795	iNPH	0.0618	0.553627	4.15e-06	0.109833	TRUE	21.1928	0.00195085
rs9266257	C	G	C	G	-0.065	-0.0501906	0.6959	0.723322	FALSE	TRUE	FALSE	IL-10	GCST90274795	iNPH	0.0129	0.0424837	4.69e-07	0.237441	TRUE	25.3891	0.00178822
rs10091841	T	G	T	G	0.064	0.0197337	0.4945	0.407021	FALSE	FALSE	FALSE	IL-10Rα	GCST90274796	iNPH	0.0135	0.0389389	2.13e-06	0.612305	TRUE	22.4746	0.00204775
rs1406714	C	G	C	G	0.0623	0.0332226	0.4267	0.401372	FALSE	TRUE	TRUE	IL-10Rα	GCST90274796	iNPH	0.0131	0.0383734	1.98e-06	0.386615	FALSE	22.6169	0.00189894
rs143313574	T	C	T	C	-0.3868	-0.0772819	0.0107	0.0260863	FALSE	FALSE	FALSE	IL-10Rα	GCST90274796	iNPH	0.0841	0.114613	4.24e-06	0.50013	TRUE	21.1534	0.00316749
rs17832137	A	G	A	G	0.1676	0.0660688	0.0481	0.0527144	FALSE	FALSE	FALSE	IL-10Rα	GCST90274796	iNPH	0.0343	0.084118	1.03e-06	0.432201	TRUE	23.8759	0.00257226
rs180893431	A	C	A	C	0.4057	-0.294005	0.9896	0.997474	FALSE	FALSE	FALSE	IL-10Rα	GCST90274796	iNPH	0.0865	0.368892	2.73e-06	0.425455	TRUE	21.9977	0.00338792
rs286605	T	G	T	G	0.0623	0.0062142	0.5891	0.576727	FALSE	FALSE	FALSE	IL-10Rα	GCST90274796	iNPH	0.0131	0.037999	1.98e-06	0.870097	TRUE	22.6169	0.00187902
rs3135932	A	G	A	G	-0.0844	-0.00447162	0.8171	0.798269	FALSE	FALSE	FALSE	IL-10Rα	GCST90274796	iNPH	0.0168	0.0470468	5.07e-07	0.924278	TRUE	25.2387	0.00212914
rs41272625	T	G	T	G	0.082	-0.0240942	0.1526	0.102207	FALSE	FALSE	FALSE	IL-10Rα	GCST90274796	iNPH	0.0179	0.0633653	4.63e-06	0.703766	TRUE	20.9856	0.001739
rs6670799	A	G	A	G	-0.1247	-0.0198236	0.0839	0.0964863	FALSE	FALSE	FALSE	IL-10Rα	GCST90274796	iNPH	0.0252	0.0617406	7.48e-07	0.748151	TRUE	24.4868	0.00239038
rs74719858	A	G	A	G	0.3915	0.0495753	0.9853	0.962383	FALSE	FALSE	FALSE	IL-10Rα	GCST90274796	iNPH	0.0823	0.0965115	1.97e-06	0.607481	TRUE	22.6289	0.00443996
rs80137559	T	C	T	C	0.2347	-0.24371	0.9822	0.97536	FALSE	FALSE	FALSE	IL-10Rα	GCST90274796	iNPH	0.0511	0.115982	4.37e-06	0.0356172	TRUE	21.0952	0.00192609
rs111850948	A	G	A	G	-0.0843	0.0323263	0.1348	0.105672	FALSE	FALSE	FALSE	IL10Rβ	GCST90274797	iNPH	0.0181	0.062641	3.2e-06	0.605815	TRUE	21.6919	0.00165765
rs112798338	T	C	T	C	0.1926	0.0547749	0.026	0.0273214	FALSE	FALSE	FALSE	IL10Rβ	GCST90274797	iNPH	0.0411	0.116437	2.78e-06	0.638052	TRUE	21.9598	0.00187878
rs114288486	T	C	T	C	0.1449	0.223735	0.0363	0.0182988	FALSE	FALSE	FALSE	IL10Rβ	GCST90274797	iNPH	0.0311	0.143628	3.17e-06	0.119294	TRUE	21.7078	0.00146898
rs1153572	T	C	T	C	-0.0548	0.035791	0.5866	0.564898	FALSE	FALSE	FALSE	IL10Rβ	GCST90274797	iNPH	0.0119	0.0378867	4.12e-06	0.344819	TRUE	21.2064	0.00145648
rs116315732	T	C	T	C	0.1988	0.0131441	0.0212	0.028081	FALSE	FALSE	FALSE	IL10Rβ	GCST90274797	iNPH	0.0402	0.11392	7.6e-07	0.908144	TRUE	24.4557	0.00164018
rs117883662	C	G	C	G	-0.4295	-0.0754482	0.9904	0.97098	FALSE	TRUE	FALSE	IL10Rβ	GCST90274797	iNPH	0.0907	0.104122	2.19e-06	0.46869	TRUE	22.4239	0.00350783
rs142421172	A	G	A	G	0.208	0.0257854	0.0438	0.0660035	FALSE	FALSE	FALSE	IL10Rβ	GCST90274797	iNPH	0.031	0.0742507	1.95e-11	0.728385	TRUE	45.0198	0.00362393
rs149156511	A	G	A	G	0.2066	0.026656	0.0323	0.0253795	FALSE	FALSE	FALSE	IL10Rβ	GCST90274797	iNPH	0.0444	0.120913	3.27e-06	0.825517	TRUE	21.6518	0.0026683
rs1605333	C	G	C	G	-0.0601	-0.035515	0.6484	0.620282	FALSE	TRUE	FALSE	IL10Rβ	GCST90274797	iNPH	0.0124	0.038789	1.25e-06	0.359879	TRUE	23.4912	0.00164691
rs192325200	A	G	A	G	-0.2327	0.0925899	0.9827	0.990399	FALSE	FALSE	FALSE	IL10Rβ	GCST90274797	iNPH	0.0505	0.197121	4.07e-06	0.63856	TRUE	21.2329	0.00184115
rs2834261	T	C	T	C	-0.0815	-0.0481832	0.2114	0.151193	FALSE	FALSE	FALSE	IL10Rβ	GCST90274797	iNPH	0.014	0.0526581	5.83e-09	0.360181	TRUE	33.889	0.00221466
rs34361138	A	G	A	G	0.0532	0.00935996	0.5488	0.474211	FALSE	FALSE	FALSE	IL10Rβ	GCST90274797	iNPH	0.0113	0.0380263	2.5e-06	0.805571	TRUE	22.1649	0.00140164
rs55780441	T	C	T	C	0.1783	-0.0250927	0.9674	0.920554	FALSE	FALSE	FALSE	IL10Rβ	GCST90274797	iNPH	0.0348	0.0688425	3e-07	0.715489	TRUE	26.2509	0.00200519
rs6584485	T	C	T	C	0.0743	-0.140471	0.8362	0.927987	FALSE	FALSE	FALSE	IL10Rβ	GCST90274797	iNPH	0.0161	0.073915	3.93e-06	0.057376	TRUE	21.2974	0.00151228
rs7574167	A	G	A	G	0.0637	0.0355946	0.2684	0.261554	FALSE	FALSE	FALSE	IL10Rβ	GCST90274797	iNPH	0.0135	0.0429778	2.38e-06	0.407552	TRUE	22.2644	0.00159355
rs7855466	T	C	T	C	0.0861	-0.0206576	0.1723	0.23101	FALSE	FALSE	FALSE	IL10Rβ	GCST90274797	iNPH	0.0169	0.0441379	3.49e-07	0.639769	TRUE	25.9557	0.00211444
rs8178528	A	G	A	G	-0.3997	-0.00959073	0.4732	0.471389	FALSE	FALSE	FALSE	IL10Rβ	GCST90274797	iNPH	0.0116	0.037821	1e-200	0.799818	TRUE	1187.28	0.0796506
rs9685374	A	G	A	G	-0.0618	-0.00245837	0.2721	0.299051	FALSE	FALSE	FALSE	IL10Rβ	GCST90274797	iNPH	0.0134	0.0409948	3.99e-06	0.952181	TRUE	21.27	0.00151289
rs11039216	T	C	T	C	0.0588	-0.0456126	0.5207	0.439375	FALSE	FALSE	FALSE	IL-12β	GCST90274798	iNPH	0.0116	0.0382384	4e-07	0.232929	TRUE	25.6944	0.00172576
rs11130215	A	G	A	G	-0.1009	-0.00574176	0.8154	0.729293	FALSE	FALSE	FALSE	IL-12β	GCST90274798	iNPH	0.0151	0.0420188	2.36e-11	0.891309	TRUE	44.6507	0.00306489
rs117888068	T	C	T	C	0.219	0.0508339	0.9787	0.980427	FALSE	FALSE	FALSE	IL-12β	GCST90274798	iNPH	0.0472	0.136546	3.49e-06	0.709681	TRUE	21.528	0.00199962
rs12588969	C	G	C	G	-0.1297	0.052581	0.6875	0.791882	FALSE	TRUE	FALSE	IL-12β	GCST90274798	iNPH	0.0127	0.0473439	1.74e-24	0.266733	TRUE	104.297	0.00722824
rs12766137	C	G	C	G	0.0709	0.0537478	0.8109	0.808145	FALSE	TRUE	FALSE	IL-12β	GCST90274798	iNPH	0.0149	0.0480037	1.95e-06	0.262858	TRUE	22.6423	0.00154163
rs1398590	A	G	A	G	-0.197	0.0342819	0.0298	0.0211198	FALSE	FALSE	FALSE	IL-12β	GCST90274798	iNPH	0.0363	0.134135	5.73e-08	0.798277	TRUE	29.4523	0.00224409
rs144850787	T	G	T	G	0.3161	0.23908	0.9869	0.991962	FALSE	FALSE	FALSE	IL-12β	GCST90274798	iNPH	0.056	0.230805	1.66e-08	0.300271	TRUE	31.862	0.00258359
rs148549227	T	C	T	C	0.1088	0.11933	0.0889	0.0918138	FALSE	FALSE	FALSE	IL-12β	GCST90274798	iNPH	0.0228	0.0648115	1.82e-06	0.0655949	TRUE	22.7713	0.00191759
rs149993822	T	C	T	C	0.0984	0.0397667	0.1662	0.152826	FALSE	FALSE	FALSE	IL-12β	GCST90274798	iNPH	0.0194	0.0536094	3.93e-07	0.458218	TRUE	25.7269	0.00268357
rs17056751	A	G	A	G	0.1694	0.0743919	0.9592	0.940576	FALSE	FALSE	FALSE	IL-12β	GCST90274798	iNPH	0.0325	0.0768854	1.87e-07	0.33326	TRUE	27.1682	0.00224608
rs17722688	T	C	T	C	-0.0857	0.036706	0.7246	0.722204	FALSE	FALSE	FALSE	IL-12β	GCST90274798	iNPH	0.0131	0.0418804	6.07e-11	0.380787	TRUE	42.7976	0.00293126
rs1950897	T	C	T	C	0.0798	-0.0143519	0.7151	0.689804	FALSE	FALSE	FALSE	IL-12β	GCST90274798	iNPH	0.0128	0.0405164	4.54e-10	0.723171	TRUE	38.8674	0.00259475
rs3130510	A	G	A	G	0.1155	-0.0622679	0.2275	0.151305	FALSE	FALSE	FALSE	IL-12β	GCST90274798	iNPH	0.014	0.0536149	1.58e-16	0.245483	TRUE	68.0625	0.00468893
rs3184504	T	C	T	C	0.1332	0.0417357	0.4766	0.40764	FALSE	FALSE	FALSE	IL-12β	GCST90274798	iNPH	0.0131	0.0383205	2.76e-24	0.2761	TRUE	103.387	0.00885169
rs5014495	T	C	T	C	0.207	0.128007	0.0363	0.0640242	FALSE	FALSE	FALSE	IL-12β	GCST90274798	iNPH	0.0442	0.0785384	2.82e-06	0.103131	TRUE	21.9329	0.00299791
rs516978	C	G	C	G	0.0721	-0.0289197	0.3473	0.372215	FALSE	TRUE	FALSE	IL-12β	GCST90274798	iNPH	0.0122	0.0395082	3.42e-09	0.464173	TRUE	34.9262	0.00235678
rs539598	T	C	T	C	-0.0672	0.0284	0.2822	0.214723	FALSE	FALSE	FALSE	IL-12β	GCST90274798	iNPH	0.0129	0.0458681	1.9e-07	0.535807	TRUE	27.1368	0.00182949
rs6556416	A	C	A	C	-0.4957	0.0166086	0.3044	0.256897	FALSE	FALSE	FALSE	IL-12β	GCST90274798	iNPH	0.0122	0.0439915	1e-200	0.705771	TRUE	1650.89	0.104057
rs6750065	T	C	T	C	0.0628	0.133303	0.7333	0.772854	FALSE	FALSE	FALSE	IL-12β	GCST90274798	iNPH	0.0134	0.0460317	2.78e-06	0.00378077	TRUE	21.9639	0.0015426
rs6968201	T	G	T	G	-0.0622	-0.0672706	0.5425	0.479992	FALSE	FALSE	FALSE	IL-12β	GCST90274798	iNPH	0.0119	0.0378618	1.72e-07	0.0756101	TRUE	27.3204	0.00192044
rs705705	C	G	C	G	0.0785	0.0768243	0.323	0.319126	FALSE	TRUE	FALSE	IL-12β	GCST90274798	iNPH	0.0133	0.0405267	3.59e-09	0.0580069	TRUE	34.8366	0.00269501
rs72993671	A	G	A	G	-0.204	0.0513221	0.0216	0.00793563	FALSE	FALSE	FALSE	IL-12β	GCST90274798	iNPH	0.0435	0.222854	2.74e-06	0.817863	TRUE	21.9929	0.00175898
rs73416208	A	G	A	G	-0.1477	0.146673	0.0654	0.0876074	FALSE	FALSE	FALSE	IL-12β	GCST90274798	iNPH	0.0246	0.066167	1.92e-09	0.0266434	TRUE	36.0488	0.00266682
rs76428106	T	C	T	C	-0.3406	0.0398206	0.9832	0.987291	FALSE	FALSE	FALSE	IL-12β	GCST90274798	iNPH	0.0535	0.180962	1.94e-10	0.825832	TRUE	40.5305	0.0038324
rs780679	T	C	T	C	-0.0695	0.11769	0.2389	0.24742	FALSE	FALSE	FALSE	IL-12β	GCST90274798	iNPH	0.0139	0.0424759	5.73e-07	0.00559294	TRUE	25	0.00175654
rs8026767	A	G	A	G	-0.0743	0.00276912	0.2595	0.223477	FALSE	FALSE	FALSE	IL-12β	GCST90274798	iNPH	0.0132	0.0450297	1.81e-08	0.950965	TRUE	31.6833	0.00212163
rs9815073	A	C	A	C	0.2861	0.0425548	0.3539	0.328979	FALSE	FALSE	FALSE	IL-12β	GCST90274798	iNPH	0.013	0.0404014	2.43e-107	0.292203	TRUE	484.339	0.0374323
rs9965402	A	G	A	G	0.0918	-0.041521	0.9081	0.904803	FALSE	FALSE	FALSE	IL-12β	GCST90274798	iNPH	0.0201	0.06474	4.94e-06	0.521296	TRUE	20.859	0.00140658
rs10446322	A	G	A	G	0.064	0.0451995	0.3961	0.310268	FALSE	FALSE	FALSE	IL-13	GCST90274799	iNPH	0.0132	0.040954	1.24e-06	0.269739	TRUE	23.5078	0.00195957
rs10893042	C	G	C	G	-0.0702	-0.0210202	0.6744	0.561871	FALSE	TRUE	TRUE	IL-13	GCST90274799	iNPH	0.015	0.0378365	2.87e-06	0.578516	FALSE	21.9024	0.00216424
rs10917637	A	G	A	G	0.0692	-0.00404737	0.3447	0.321884	FALSE	FALSE	FALSE	IL-13	GCST90274799	iNPH	0.0136	0.0404028	3.61e-07	0.920205	TRUE	25.8901	0.00216333
rs11251952	A	G	A	G	-0.1845	-0.100162	0.0751	0.0717936	FALSE	FALSE	FALSE	IL-13	GCST90274799	iNPH	0.0397	0.0722512	3.36e-06	0.165656	TRUE	21.5979	0.00472887
rs13119159	A	G	A	G	0.0739	-0.052839	0.4958	0.47957	FALSE	FALSE	FALSE	IL-13	GCST90274799	iNPH	0.0132	0.0376714	2.16e-08	0.160727	TRUE	31.343	0.00273041
rs141726773	T	C	T	C	0.2093	-0.0233883	0.9682	0.956322	FALSE	FALSE	FALSE	IL-13	GCST90274799	iNPH	0.0446	0.0933447	2.69e-06	0.802156	TRUE	22.0226	0.0026975
rs149979178	A	G	A	G	0.1832	0.1291	0.9229	0.922416	FALSE	FALSE	FALSE	IL-13	GCST90274799	iNPH	0.039	0.0704958	2.63e-06	0.0670533	TRUE	22.0659	0.00477628
rs183684201	C	G	C	G	-0.2968	0.125392	0.9858	0.968426	FALSE	TRUE	FALSE	IL-13	GCST90274799	iNPH	0.0628	0.108916	2.29e-06	0.24962	TRUE	22.3362	0.00246624
rs55924857	T	C	T	C	-0.0934	0.0882365	0.8535	0.831843	FALSE	FALSE	FALSE	IL-13	GCST90274799	iNPH	0.0183	0.0503597	3.33e-07	0.0797535	TRUE	26.049	0.00218155
rs59235092	A	G	A	G	0.2122	0.124082	0.0274	0.0322273	FALSE	FALSE	FALSE	IL-13	GCST90274799	iNPH	0.0439	0.103111	1.34e-06	0.228831	TRUE	23.3648	0.00239997
rs76219628	A	G	A	G	0.169	-0.0977819	0.0397	0.0275037	FALSE	FALSE	FALSE	IL-13	GCST90274799	iNPH	0.0357	0.120243	2.2e-06	0.416103	TRUE	22.4097	0.00217771
rs9881117	A	G	A	G	-0.0656	0.0494201	0.3094	0.387364	FALSE	FALSE	FALSE	IL-13	GCST90274799	iNPH	0.0141	0.0386746	3.28e-06	0.201304	TRUE	21.6456	0.00183901
rs117428573	A	C	A	C	-0.3132	0.0691005	0.0119	0.0144775	FALSE	FALSE	FALSE	IL-15Rα	GCST90274800	iNPH	0.0684	0.152444	4.67e-06	0.650344	TRUE	20.9668	0.00230686
rs117484888	A	G	A	G	0.3794	-0.389109	0.0158	0.00210421	FALSE	FALSE	FALSE	IL-15Rα	GCST90274800	iNPH	0.0799	0.475357	2.05e-06	0.413036	TRUE	22.5476	0.00447677
rs12570881	A	T	A	T	-0.0867	-0.0840123	0.8028	0.81972	FALSE	TRUE	FALSE	IL-15Rα	GCST90274800	iNPH	0.0174	0.049532	6.27e-07	0.0898628	TRUE	24.8279	0.00238003
rs145793996	A	G	A	G	-0.2278	0.000577342	0.9801	0.968372	FALSE	FALSE	FALSE	IL-15Rα	GCST90274800	iNPH	0.0492	0.104732	3.66e-06	0.995602	TRUE	21.4377	0.00202423
rs192538756	A	T	A	T	0.1159	0.0651971	0.8743	0.857227	FALSE	TRUE	FALSE	IL-15Rα	GCST90274800	iNPH	0.0241	0.0551455	1.52e-06	0.237096	TRUE	23.1277	0.00295252
rs2228059	T	G	T	G	0.3692	0.00734292	0.5146	0.534952	FALSE	FALSE	FALSE	IL-15Rα	GCST90274800	iNPH	0.0127	0.0379887	8.39e-186	0.84673	TRUE	845.115	0.0680962
rs2836464	A	G	A	G	0.0796	0.100199	0.8384	0.858168	FALSE	FALSE	FALSE	IL-15Rα	GCST90274800	iNPH	0.0169	0.0540823	2.48e-06	0.0639249	TRUE	22.1847	0.00171691
rs4459616	T	C	T	C	0.14	0.138955	0.0658	0.0508587	FALSE	FALSE	FALSE	IL-15Rα	GCST90274800	iNPH	0.0294	0.087787	1.92e-06	0.113453	TRUE	22.6757	0.00240964
rs6845172	C	G	C	G	0.0778	0.0262437	0.8203	0.78432	FALSE	TRUE	FALSE	IL-15Rα	GCST90274800	iNPH	0.0162	0.0458506	1.57e-06	0.567069	TRUE	23.0637	0.00178447
rs7137828	T	C	T	C	-0.0748	-0.0447438	0.5243	0.586347	FALSE	FALSE	FALSE	IL-15Rα	GCST90274800	iNPH	0.0133	0.0382255	1.87e-08	0.241791	TRUE	31.6301	0.00279091
rs7898286	T	G	T	G	-0.1967	0.0624268	0.3975	0.320722	FALSE	FALSE	FALSE	IL-15Rα	GCST90274800	iNPH	0.0135	0.0410404	4.34e-48	0.128233	TRUE	212.296	0.0185325
rs9270551	A	G	A	G	0.0749	-0.0592093	0.7077	0.667093	FALSE	FALSE	FALSE	IL-15Rα	GCST90274800	iNPH	0.0153	0.039804	9.81e-07	0.136877	TRUE	23.9652	0.00232098
rs12599620	T	C	T	C	-0.0726	0.0609522	0.7391	0.69014	FALSE	FALSE	FALSE	IL-17A	GCST90274801	iNPH	0.0153	0.0405783	2.08e-06	0.133075	TRUE	22.516	0.00203273
rs1462017	C	G	C	G	-0.0893	0.0422235	0.1776	0.137798	FALSE	TRUE	FALSE	IL-17A	GCST90274801	iNPH	0.017	0.0542982	1.5e-07	0.436791	TRUE	27.5934	0.00232948
rs17448036	A	G	A	G	-0.0585	0.0106195	0.5609	0.50706	FALSE	FALSE	FALSE	IL-17A	GCST90274801	iNPH	0.0128	0.0377533	4.87e-06	0.778492	TRUE	20.8878	0.00168574
rs2429911	T	C	T	C	0.2309	-0.695868	0.0251	0.010557	FALSE	FALSE	FALSE	IL-17A	GCST90274801	iNPH	0.0486	0.249449	2.02e-06	0.00527704	TRUE	22.5723	0.00260923
rs28852438	A	G	A	G	-0.068	0.0966038	0.2897	0.338451	FALSE	FALSE	FALSE	IL-17A	GCST90274801	iNPH	0.0148	0.0401753	4.34e-06	0.0161924	TRUE	21.1103	0.001903
rs33998516	A	C	A	C	-0.0802	0.0393882	0.7781	0.706066	FALSE	FALSE	FALSE	IL-17A	GCST90274801	iNPH	0.0164	0.0411552	1.01e-06	0.338535	TRUE	23.9145	0.00222112
rs34557923	T	G	T	G	0.2446	0.153675	0.9819	0.987098	FALSE	FALSE	FALSE	IL-17A	GCST90274801	iNPH	0.0517	0.163945	2.23e-06	0.348576	TRUE	22.3837	0.00212661
rs4877075	A	G	A	G	0.0908	0.077231	0.1411	0.166752	FALSE	FALSE	FALSE	IL-17A	GCST90274801	iNPH	0.0192	0.0511433	2.25e-06	0.13102	TRUE	22.365	0.00199835
rs75788494	T	C	T	C	-0.2432	-0.112797	0.021	0.0136118	FALSE	FALSE	FALSE	IL-17A	GCST90274801	iNPH	0.0525	0.170703	3.61e-06	0.508753	TRUE	21.459	0.00243198
rs77529534	T	C	T	C	-0.1279	0.0344284	0.9323	0.880772	FALSE	FALSE	FALSE	IL-17A	GCST90274801	iNPH	0.0272	0.0571132	2.57e-06	0.546634	TRUE	22.1107	0.00206498
rs77595989	T	G	T	G	0.1696	0.163637	0.9648	0.945693	FALSE	FALSE	FALSE	IL-17A	GCST90274801	iNPH	0.0371	0.0847754	4.84e-06	0.053576	TRUE	20.898	0.00195372
rs79982350	C	G	C	G	-0.1467	0.0175256	0.0555	0.0539124	FALSE	TRUE	FALSE	IL-17A	GCST90274801	iNPH	0.0295	0.0818571	6.6e-07	0.830469	TRUE	24.7295	0.00225624
rs1072074	A	G	A	G	-0.0649	-0.0381292	0.5847	0.529226	FALSE	FALSE	FALSE	IL-17C	GCST90274802	iNPH	0.0141	0.0382197	4.17e-06	0.318457	TRUE	21.1861	0.00204557
rs10870773	A	G	A	G	-0.0816	-0.0336519	0.8025	0.741993	FALSE	FALSE	FALSE	IL-17C	GCST90274802	iNPH	0.0171	0.0428376	1.82e-06	0.43212	TRUE	22.7713	0.00211068
rs114882743	A	T	A	T	-0.3259	-0.0563544	0.9804	0.994227	FALSE	TRUE	FALSE	IL-17C	GCST90274802	iNPH	0.0548	0.280752	2.73e-09	0.840912	TRUE	35.3678	0.00408186
rs11931996	T	C	T	C	-0.1219	0.0348203	0.9068	0.945588	FALSE	FALSE	FALSE	IL-17C	GCST90274802	iNPH	0.0262	0.0858912	3.28e-06	0.685184	TRUE	21.6474	0.00251168
rs12092228	T	G	T	G	0.1508	-0.0790815	0.0512	0.0576684	FALSE	FALSE	FALSE	IL-17C	GCST90274802	iNPH	0.0327	0.0819728	4e-06	0.334681	TRUE	21.267	0.00220942
rs12863903	T	C	T	C	-0.0857	-0.0114909	0.1597	0.173934	FALSE	FALSE	FALSE	IL-17C	GCST90274802	iNPH	0.018	0.0495263	1.93e-06	0.816526	TRUE	22.6682	0.0019712
rs12895022	T	C	T	C	0.1091	0.00372875	0.0906	0.0934567	FALSE	FALSE	FALSE	IL-17C	GCST90274802	iNPH	0.0236	0.0642873	3.78e-06	0.953747	TRUE	21.371	0.00196138
rs17700884	T	G	T	G	-0.105	0.0288347	0.3783	0.502791	FALSE	FALSE	FALSE	IL-17C	GCST90274802	iNPH	0.0136	0.0376488	1.16e-14	0.443743	TRUE	59.6075	0.00518592
rs1920106	T	C	T	C	0.0633	0.0135736	0.3948	0.412903	FALSE	FALSE	FALSE	IL-17C	GCST90274802	iNPH	0.0132	0.0384136	1.62e-06	0.723822	TRUE	22.9964	0.00191476
rs2814092	C	G	C	G	0.0624	-0.065759	0.6437	0.639952	FALSE	TRUE	FALSE	IL-17C	GCST90274802	iNPH	0.0135	0.0393508	3.8e-06	0.0947022	TRUE	21.3649	0.00178607
rs39779	C	G	C	G	0.1077	0.00491353	0.1032	0.130615	FALSE	TRUE	FALSE	IL-17C	GCST90274802	iNPH	0.0227	0.0549427	2.09e-06	0.92874	TRUE	22.5102	0.00214702
rs554604740	A	G	A	G	0.1926	-0.113983	0.0286	0.0175235	FALSE	FALSE	FALSE	IL-17C	GCST90274802	iNPH	0.0401	0.147883	1.56e-06	0.440845	TRUE	23.0687	0.00206114
rs59356989	A	G	A	G	-0.0882	-0.0356928	0.8432	0.832394	FALSE	FALSE	FALSE	IL-17C	GCST90274802	iNPH	0.0177	0.0499154	6.26e-07	0.474569	TRUE	24.8308	0.00205705
rs72815428	T	C	T	C	-0.1673	-0.0295353	0.0423	0.013292	FALSE	FALSE	FALSE	IL-17C	GCST90274802	iNPH	0.0366	0.174909	4.85e-06	0.865906	TRUE	20.8944	0.00226773
rs75246422	T	C	T	C	-0.0951	0.0913404	0.1233	0.135777	FALSE	FALSE	FALSE	IL-17C	GCST90274802	iNPH	0.0201	0.0556579	2.23e-06	0.100776	TRUE	22.3856	0.00195526
rs77654242	T	G	T	G	-0.2174	-0.0106411	0.9707	0.972907	FALSE	FALSE	FALSE	IL-17C	GCST90274802	iNPH	0.0469	0.11816	3.56e-06	0.928242	TRUE	21.4869	0.00268845
rs8015296	C	G	C	G	-0.1162	-0.0628924	0.0991	0.0810324	FALSE	TRUE	FALSE	IL-17C	GCST90274802	iNPH	0.0253	0.0688124	4.37e-06	0.360733	TRUE	21.0946	0.00241097
rs113552426	C	G	C	G	-0.278	-0.108974	0.9792	0.995989	FALSE	TRUE	FALSE	IL-18	GCST90274803	iNPH	0.0581	0.328854	1.71e-06	0.740362	TRUE	22.8948	0.00314814
rs11605127	C	G	C	G	-0.0629	0.000234157	0.7543	0.642566	FALSE	TRUE	FALSE	IL-18	GCST90274803	iNPH	0.0137	0.0392211	4.41e-06	0.995237	TRUE	21.0795	0.00146649
rs12201187	A	T	A	T	0.0676	-0.0621252	0.2767	0.362793	FALSE	TRUE	FALSE	IL-18	GCST90274803	iNPH	0.0138	0.0391314	9.65e-07	0.112375	TRUE	23.9958	0.00182916
rs12648080	A	G	A	G	0.072	-0.00857529	0.8077	0.843798	FALSE	FALSE	FALSE	IL-18	GCST90274803	iNPH	0.0146	0.0522115	8.16e-07	0.869541	TRUE	24.3198	0.00161037
rs12681624	C	G	C	G	-0.0935	0.0560739	0.8179	0.802516	FALSE	TRUE	FALSE	IL-18	GCST90274803	iNPH	0.0157	0.0472037	2.59e-09	0.234868	TRUE	35.467	0.00260413
rs12711729	T	C	T	C	-0.0702	-0.0248943	0.7336	0.718968	FALSE	FALSE	FALSE	IL-18	GCST90274803	iNPH	0.0153	0.041938	4.47e-06	0.552781	TRUE	21.0519	0.00192618
rs139760701	A	T	A	T	-0.3049	-0.603063	0.989	0.994909	FALSE	TRUE	FALSE	IL-18	GCST90274803	iNPH	0.0604	0.239555	4.46e-07	0.0118214	TRUE	25.4824	0.00202271
rs1403742	A	T	A	T	-0.0567	0.0114066	0.371	0.388664	FALSE	TRUE	FALSE	IL-18	GCST90274803	iNPH	0.0124	0.038589	4.82e-06	0.767542	TRUE	20.9085	0.00150045
rs148504635	A	C	A	C	0.2532	-0.00837628	0.9857	0.985997	FALSE	FALSE	FALSE	IL-18	GCST90274803	iNPH	0.0525	0.158048	1.42e-06	0.957733	TRUE	23.26	0.00180733
rs17229943	A	C	A	C	-0.16	0.0187516	0.9351	0.897736	FALSE	FALSE	FALSE	IL-18	GCST90274803	iNPH	0.0267	0.0627991	2.07e-09	0.765248	TRUE	35.9102	0.00310723
rs2108621	T	C	T	C	0.0581	-0.0293536	0.3565	0.298898	FALSE	FALSE	FALSE	IL-18	GCST90274803	iNPH	0.0126	0.0414255	4.01e-06	0.478581	TRUE	21.2623	0.00154878
rs2954016	T	C	T	C	-0.0759	-0.00108606	0.3451	0.376406	FALSE	FALSE	FALSE	IL-18	GCST90274803	iNPH	0.0156	0.0396347	1.14e-06	0.978139	TRUE	23.672	0.00260396
rs35495214	T	C	T	C	0.1374	0.112282	0.0465	0.0191198	FALSE	FALSE	FALSE	IL-18	GCST90274803	iNPH	0.0291	0.141972	2.34e-06	0.429017	TRUE	22.294	0.00167408
rs385076	T	C	T	C	-0.1857	0.0302045	0.3734	0.355336	FALSE	FALSE	FALSE	IL-18	GCST90274803	iNPH	0.0123	0.0393844	1.68e-51	0.443133	TRUE	227.936	0.0161368
rs4140444	A	G	A	G	0.2157	0.191002	0.0204	0.0184741	FALSE	FALSE	FALSE	IL-18	GCST90274803	iNPH	0.0461	0.143003	2.88e-06	0.181663	TRUE	21.8927	0.00185956
rs56836641	T	C	T	C	-0.163	0.0367493	0.0477	0.0704658	FALSE	FALSE	FALSE	IL-18	GCST90274803	iNPH	0.0301	0.0735159	6.12e-08	0.617157	TRUE	29.3253	0.00241378
rs5744249	A	C	A	C	0.2039	-0.0688396	0.7618	0.757349	FALSE	FALSE	FALSE	IL-18	GCST90274803	iNPH	0.0135	0.0440907	1.53e-51	0.118448	TRUE	228.122	0.0150885
rs57954386	C	G	C	G	-0.1248	0.205481	0.0665	0.030439	FALSE	TRUE	FALSE	IL-18	GCST90274803	iNPH	0.0259	0.108321	1.45e-06	0.0578322	TRUE	23.2183	0.00193373
rs60235102	T	C	T	C	0.1154	-0.0176887	0.9237	0.897465	FALSE	FALSE	FALSE	IL-18	GCST90274803	iNPH	0.0225	0.0612155	2.91e-07	0.772615	TRUE	26.3055	0.00187714
rs67424072	T	G	T	G	-0.082	0.0416566	0.8341	0.803824	FALSE	FALSE	FALSE	IL-18	GCST90274803	iNPH	0.0165	0.0474049	6.71e-07	0.379543	TRUE	24.6979	0.0018609
rs77994606	A	G	A	G	-0.2314	-0.0936118	0.9814	0.977726	FALSE	FALSE	FALSE	IL-18	GCST90274803	iNPH	0.0472	0.127135	9.46e-07	0.461538	TRUE	24.0349	0.00195486
rs10192157	T	C	T	C	-0.3681	-0.0191019	0.3754	0.408363	FALSE	FALSE	FALSE	IL-18R1	GCST90274804	iNPH	0.0115	0.038306	1e-200	0.618015	TRUE	1024.56	0.0635416
rs1115282	T	C	T	C	0.1489	-0.0144291	0.5422	0.491489	FALSE	FALSE	FALSE	IL-18R1	GCST90274804	iNPH	0.0115	0.037838	2.42e-38	0.702951	TRUE	167.646	0.0110066
rs114429030	T	C	T	C	0.184	0.060763	0.0508	0.128232	FALSE	FALSE	FALSE	IL-18R1	GCST90274804	iNPH	0.0305	0.0546558	1.61e-09	0.26625	TRUE	36.3945	0.00326503
rs116935210	A	G	A	G	0.2387	-0.0814614	0.9848	0.939586	FALSE	FALSE	FALSE	IL-18R1	GCST90274804	iNPH	0.0512	0.078744	3.13e-06	0.300898	TRUE	21.7353	0.00170579
rs117145942	A	G	A	G	-0.3006	-0.115625	0.0131	0.00545466	FALSE	FALSE	FALSE	IL-18R1	GCST90274804	iNPH	0.0649	0.274836	3.63e-06	0.673971	TRUE	21.453	0.00233643
rs117195704	A	G	A	G	-0.1505	-0.0215883	0.0389	0.0240894	FALSE	FALSE	FALSE	IL-18R1	GCST90274804	iNPH	0.0313	0.125295	1.52e-06	0.863202	TRUE	23.1198	0.00169364
rs117599131	A	C	A	C	-0.1483	-0.162247	0.0536	0.0528509	FALSE	FALSE	FALSE	IL-18R1	GCST90274804	iNPH	0.0317	0.0865505	2.89e-06	0.0608485	TRUE	21.8859	0.00223127
rs1760941	A	C	A	C	0.0657	-0.0290895	0.7591	0.805239	FALSE	FALSE	FALSE	IL-18R1	GCST90274804	iNPH	0.0142	0.0483111	3.71e-06	0.547089	TRUE	21.4069	0.00157869
rs28929474	T	C	T	C	0.2643	-0.182251	0.0204	0.0197729	FALSE	FALSE	FALSE	IL-18R1	GCST90274804	iNPH	0.0445	0.140809	2.86e-09	0.195556	TRUE	35.2756	0.00279192
rs34174304	A	G	A	G	0.073	-0.0328667	0.8157	0.841599	FALSE	FALSE	FALSE	IL-18R1	GCST90274804	iNPH	0.0149	0.051982	9.62e-07	0.527209	TRUE	24.0034	0.00160225
rs35021151	A	G	A	G	-0.1646	0.0857918	0.0317	0.0346028	FALSE	FALSE	FALSE	IL-18R1	GCST90274804	iNPH	0.0342	0.101899	1.49e-06	0.399826	TRUE	23.1637	0.00166326
rs62257659	A	G	A	G	-0.2015	0.0465636	0.9745	0.986799	FALSE	FALSE	FALSE	IL-18R1	GCST90274804	iNPH	0.042	0.178663	1.61e-06	0.794384	TRUE	23.0171	0.00201791
rs73176827	T	C	T	C	-0.1045	-0.0694832	0.0762	0.0599962	FALSE	FALSE	FALSE	IL-18R1	GCST90274804	iNPH	0.022	0.0815091	2.03e-06	0.393959	TRUE	22.5625	0.00153743
rs7512350	A	G	A	G	0.0921	-0.0231614	0.1213	0.132354	FALSE	FALSE	FALSE	IL-18R1	GCST90274804	iNPH	0.0201	0.0567737	4.6e-06	0.683302	TRUE	20.9955	0.00180822
rs7642750	A	C	A	C	0.0935	-0.0797999	0.8764	0.887443	FALSE	FALSE	FALSE	IL-18R1	GCST90274804	iNPH	0.02	0.0598173	2.94e-06	0.182184	TRUE	21.8556	0.00189397
rs78035061	A	C	A	C	0.1039	-0.0316303	0.0787	0.072934	FALSE	FALSE	FALSE	IL-18R1	GCST90274804	iNPH	0.0222	0.074208	2.87e-06	0.669934	TRUE	21.9041	0.00156544
rs78199195	A	G	A	G	-0.0956	0.101989	0.8928	0.914978	FALSE	FALSE	FALSE	IL-18R1	GCST90274804	iNPH	0.0196	0.0690222	1.07e-06	0.139506	TRUE	23.7905	0.00174942
rs78357146	A	G	A	G	-0.3382	-0.0539	0.9715	0.990243	FALSE	FALSE	FALSE	IL-18R1	GCST90274804	iNPH	0.0378	0.206277	3.65e-19	0.793862	TRUE	80.0504	0.00633381
rs79097546	T	C	T	C	-0.2754	-0.044079	0.9865	0.994843	FALSE	FALSE	FALSE	IL-18R1	GCST90274804	iNPH	0.056	0.298414	8.75e-07	0.882571	TRUE	24.1853	0.00202017
rs80317525	A	G	A	G	0.1408	-0.113452	0.0468	0.0131253	FALSE	FALSE	FALSE	IL-18R1	GCST90274804	iNPH	0.0299	0.181111	2.49e-06	0.531038	TRUE	22.175	0.00176874
rs10233998	T	G	T	G	0.131	-0.0483091	0.0604	0.0413958	FALSE	FALSE	FALSE	IL-1α	GCST90274805	iNPH	0.0286	0.0991666	4.64e-06	0.626151	TRUE	20.9802	0.00194784
rs115494443	A	G	A	G	0.2658	0.0765441	0.0186	0.00991399	FALSE	FALSE	FALSE	IL-1α	GCST90274805	iNPH	0.0565	0.192755	2.55e-06	0.69129	TRUE	22.1316	0.00257928
rs115602471	T	C	T	C	0.2215	-0.120991	0.0311	0.00379458	FALSE	FALSE	FALSE	IL-1α	GCST90274805	iNPH	0.0469	0.341232	2.33e-06	0.722911	TRUE	22.305	0.00295676
rs117537822	T	C	T	C	0.2176	0.0087792	0.9755	0.964714	FALSE	FALSE	FALSE	IL-1α	GCST90274805	iNPH	0.0439	0.102267	7.17e-07	0.931589	TRUE	24.5691	0.00226329
rs11759846	A	G	A	G	-0.3263	0.0888488	0.0799	0.043558	FALSE	FALSE	FALSE	IL-1α	GCST90274805	iNPH	0.0266	0.0913661	1.36e-34	0.330828	TRUE	150.477	0.0156547
rs11878153	A	G	A	G	0.1116	0.113851	0.9015	0.854316	FALSE	FALSE	FALSE	IL-1α	GCST90274805	iNPH	0.0221	0.0529846	4.42e-07	0.0316534	TRUE	25.5002	0.00221187
rs12047801	T	C	T	C	0.0783	0.0089385	0.174	0.114523	FALSE	FALSE	FALSE	IL-1α	GCST90274805	iNPH	0.0171	0.0605588	4.67e-06	0.882658	TRUE	20.9668	0.00176231
rs16886503	A	T	A	T	0.2438	0.161546	0.9824	0.977873	FALSE	TRUE	FALSE	IL-1α	GCST90274805	iNPH	0.0524	0.125046	3.28e-06	0.196394	TRUE	21.6474	0.00205541
rs4767214	T	C	T	C	0.062	-0.0206496	0.5326	0.489117	FALSE	FALSE	FALSE	IL-1α	GCST90274805	iNPH	0.013	0.0375804	1.85e-06	0.582676	TRUE	22.7456	0.00191383
rs523604	A	G	A	G	0.0754	-0.0494174	0.5264	0.465562	FALSE	FALSE	FALSE	IL-1α	GCST90274805	iNPH	0.0142	0.0380299	1.1e-07	0.193795	TRUE	28.1946	0.00283466
rs61098036	A	G	A	G	-0.0856	-0.00359943	0.8232	0.842724	FALSE	FALSE	FALSE	IL-1α	GCST90274805	iNPH	0.0187	0.052318	4.7e-06	0.94515	TRUE	20.9539	0.00213287
rs7138836	A	T	A	T	-0.0982	0.0172642	0.1141	0.105204	FALSE	TRUE	FALSE	IL-1α	GCST90274805	iNPH	0.0207	0.0611499	2.1e-06	0.777694	TRUE	22.5052	0.0019495
rs10996419	T	C	T	C	-0.1222	-0.0388727	0.9188	0.885892	FALSE	FALSE	FALSE	IL-2	GCST90274806	iNPH	0.0259	0.0583588	2.38e-06	0.505349	TRUE	22.2609	0.00222818
rs144129701	C	G	C	G	-0.2699	0.253776	0.9727	0.978272	FALSE	TRUE	FALSE	IL-2	GCST90274806	iNPH	0.0576	0.131738	2.79e-06	0.054058	TRUE	21.9564	0.00386881
rs1671226	C	G	C	G	-0.0849	-0.0502154	0.2053	0.163103	FALSE	TRUE	FALSE	IL-2	GCST90274806	iNPH	0.017	0.0515469	5.91e-07	0.329972	TRUE	24.9412	0.002352
rs201229721	A	C	A	C	-0.1468	0.0103054	0.9396	0.97659	FALSE	FALSE	FALSE	IL-2	GCST90274806	iNPH	0.0309	0.134232	2.03e-06	0.938804	TRUE	22.5702	0.00244603
rs28515912	A	C	A	C	-0.0723	-0.00660591	0.6969	0.621025	FALSE	FALSE	FALSE	IL-2	GCST90274806	iNPH	0.0149	0.0386708	1.22e-06	0.864362	TRUE	23.5453	0.00220833
rs36006983	T	C	T	C	-0.0728	-0.00611896	0.7384	0.820444	FALSE	FALSE	FALSE	IL-2	GCST90274806	iNPH	0.0153	0.0498496	1.95e-06	0.902306	TRUE	22.6402	0.00204749
rs4703508	T	C	T	C	-0.1216	0.168428	0.9334	0.968856	FALSE	FALSE	FALSE	IL-2	GCST90274806	iNPH	0.026	0.112978	2.91e-06	0.136013	TRUE	21.8736	0.0018384
rs6535212	T	G	T	G	-0.0646	-0.104723	0.6861	0.691524	FALSE	FALSE	FALSE	IL-2	GCST90274806	iNPH	0.0139	0.0399172	3.36e-06	0.00870282	TRUE	21.5991	0.00179752
rs74852566	T	G	T	G	-0.1999	0.143105	0.0244	0.0191024	FALSE	FALSE	FALSE	IL-2	GCST90274806	iNPH	0.0431	0.140101	3.52e-06	0.307048	TRUE	21.5115	0.00190247
rs75739108	T	C	T	C	0.1737	-0.0544806	0.039	0.0566129	FALSE	FALSE	FALSE	IL-2	GCST90274806	iNPH	0.038	0.0818997	4.85e-06	0.505916	TRUE	20.8945	0.00226161
rs7638939	A	T	A	T	0.0854	-0.032829	0.8293	0.843357	FALSE	TRUE	FALSE	IL-2	GCST90274806	iNPH	0.0174	0.0528196	9.2e-07	0.534251	TRUE	24.0889	0.00206486
rs77832761	A	G	A	G	0.1922	-0.0917258	0.0318	0.0459418	FALSE	FALSE	FALSE	IL-2	GCST90274806	iNPH	0.0414	0.0897471	3.44e-06	0.306759	TRUE	21.5529	0.00227473
rs77853517	T	C	T	C	-0.1048	-0.0399762	0.8961	0.813695	FALSE	FALSE	FALSE	IL-2	GCST90274806	iNPH	0.0217	0.0478906	1.37e-06	0.403864	TRUE	23.324	0.00204515
rs79419497	A	G	A	G	0.2016	0.134204	0.9733	0.982519	FALSE	FALSE	FALSE	IL-2	GCST90274806	iNPH	0.0424	0.141605	1.99e-06	0.343265	TRUE	22.6073	0.00211237
rs79925007	T	G	T	G	0.1176	0.0128924	0.9036	0.877198	FALSE	FALSE	FALSE	IL-2	GCST90274806	iNPH	0.0255	0.0573382	3.99e-06	0.822097	TRUE	21.2684	0.00240934
rs114209791	A	G	A	G	-0.2134	0.115622	0.9756	0.98129	FALSE	FALSE	FALSE	IL-20	GCST90274807	iNPH	0.046	0.149155	3.5e-06	0.438231	TRUE	21.5215	0.00216811
rs114363239	T	C	T	C	-0.2372	0.214757	0.0189	0.0096977	FALSE	FALSE	FALSE	IL-20	GCST90274807	iNPH	0.0487	0.197986	1.11e-06	0.278052	TRUE	23.7231	0.00208658
rs117977288	T	G	T	G	-0.1546	-0.0356611	0.9553	0.953483	FALSE	FALSE	FALSE	IL-20	GCST90274807	iNPH	0.0316	0.0873904	9.96e-07	0.683224	TRUE	23.9356	0.00204125
rs12498781	A	G	A	G	0.0635	-0.0528205	0.3202	0.216362	FALSE	FALSE	FALSE	IL-20	GCST90274807	iNPH	0.0137	0.046573	3.57e-06	0.256734	TRUE	21.4836	0.00175542
rs138771212	A	G	A	G	-0.3596	-0.250606	0.9909	0.993403	FALSE	FALSE	FALSE	IL-20	GCST90274807	iNPH	0.0778	0.235151	3.8e-06	0.286548	TRUE	21.3639	0.00233206
rs146918864	T	C	T	C	-0.2551	0.116	0.0228	0.0394139	FALSE	FALSE	FALSE	IL-20	GCST90274807	iNPH	0.0515	0.0956201	7.29e-07	0.225078	TRUE	24.5362	0.00289981
rs188205021	T	C	T	C	-0.222	-0.256542	0.0255	0.0111019	FALSE	FALSE	FALSE	IL-20	GCST90274807	iNPH	0.0427	0.202146	2e-07	0.204408	TRUE	27.0303	0.00244939
rs200680034	A	G	A	G	-0.3598	-0.171787	0.0177	0.00426869	FALSE	FALSE	FALSE	IL-20	GCST90274807	iNPH	0.071	0.282017	4.03e-07	0.542433	TRUE	25.6806	0.00450163
rs28542561	T	C	T	C	-0.1753	0.193421	0.965	0.959553	FALSE	FALSE	FALSE	IL-20	GCST90274807	iNPH	0.0372	0.0918488	2.45e-06	0.035216	TRUE	22.2064	0.00207582
rs72633862	T	G	T	G	-0.1722	0.0088246	0.0444	0.0414711	FALSE	FALSE	FALSE	IL-20	GCST90274807	iNPH	0.0376	0.0937729	4.65e-06	0.925025	TRUE	20.9745	0.00251626
rs72659995	T	C	T	C	-0.1232	0.114301	0.9142	0.920065	FALSE	FALSE	FALSE	IL-20	GCST90274807	iNPH	0.0267	0.0712643	3.95e-06	0.108737	TRUE	21.2911	0.00238111
rs113153423	A	G	A	G	0.1913	-0.0689199	0.972	0.980813	FALSE	FALSE	FALSE	IL-20Rα	GCST90274808	iNPH	0.0407	0.147106	2.6e-06	0.639423	TRUE	22.0923	0.00199198
rs113563938	A	T	A	T	0.3176	-0.0916949	0.9871	0.99532	FALSE	TRUE	FALSE	IL-20Rα	GCST90274808	iNPH	0.0676	0.307025	2.62e-06	0.765202	TRUE	22.0733	0.00256887
rs11987533	A	G	A	G	0.1171	0.0631982	0.1374	0.151104	FALSE	FALSE	FALSE	IL-20Rα	GCST90274808	iNPH	0.0198	0.0524744	3.34e-09	0.228449	TRUE	34.9771	0.00325042
rs12056343	T	G	T	G	-0.0761	-0.0121958	0.7494	0.720699	FALSE	FALSE	FALSE	IL-20Rα	GCST90274808	iNPH	0.0166	0.0421923	4.55e-06	0.772542	TRUE	21.0161	0.00217517
rs12138611	C	G	C	G	0.119	0.0150584	0.1039	0.132392	FALSE	TRUE	FALSE	IL-20Rα	GCST90274808	iNPH	0.0256	0.0555428	3.34e-06	0.786303	TRUE	21.608	0.00263691
rs143067549	T	C	T	C	-0.4166	0.356295	0.0114	0.00253069	FALSE	FALSE	FALSE	IL-20Rα	GCST90274808	iNPH	0.091	0.416815	4.69e-06	0.392659	TRUE	20.9583	0.00391196
rs149111746	A	G	A	G	0.2357	-0.0294846	0.0208	0.0212459	FALSE	FALSE	FALSE	IL-20Rα	GCST90274808	iNPH	0.0511	0.133708	3.98e-06	0.82547	TRUE	21.2754	0.002263
rs540645152	A	C	A	C	-0.0817	-0.00766667	0.4221	0.364534	FALSE	FALSE	FALSE	IL-20Rα	GCST90274808	iNPH	0.0155	0.0390788	1.36e-07	0.844465	TRUE	27.7831	0.00325643
rs544388667	A	G	A	G	0.3626	0.112001	0.0114	0.0273602	FALSE	FALSE	FALSE	IL-20Rα	GCST90274808	iNPH	0.075	0.109744	1.33e-06	0.307459	TRUE	23.374	0.00296354
rs59446445	A	G	A	G	0.1741	-0.0737622	0.0321	0.0215183	FALSE	FALSE	FALSE	IL-20Rα	GCST90274808	iNPH	0.038	0.138342	4.61e-06	0.593905	TRUE	20.9909	0.00188349
rs72785422	T	C	T	C	0.0897	-0.0391578	0.8313	0.860074	FALSE	FALSE	FALSE	IL-20Rα	GCST90274808	iNPH	0.0195	0.0556281	4.22e-06	0.481482	TRUE	21.16	0.00225677
rs117263973	A	G	A	G	0.3467	-0.193833	0.0109	0.00602521	FALSE	FALSE	FALSE	IL-22Rα1	GCST90274809	iNPH	0.0752	0.263853	4.02e-06	0.462567	TRUE	21.2555	0.00259182
rs12240324	A	G	A	G	0.2203	0.176605	0.9713	0.957254	FALSE	FALSE	FALSE	IL-22Rα1	GCST90274809	iNPH	0.047	0.0923022	2.77e-06	0.0557057	TRUE	21.9702	0.00270579
rs13257574	T	C	T	C	0.2714	-0.142793	0.0167	0.00959357	FALSE	FALSE	FALSE	IL-22Rα1	GCST90274809	iNPH	0.0584	0.189382	3.36e-06	0.450853	TRUE	21.597	0.00241909
rs1473089	A	C	A	C	0.2679	0.653913	0.0253	0.00260669	FALSE	FALSE	FALSE	IL-22Rα1	GCST90274809	iNPH	0.0561	0.353623	1.79e-06	0.0644318	TRUE	22.8045	0.0035397
rs17256492	T	C	T	C	-0.0751	-0.0186186	0.7694	0.840215	FALSE	FALSE	FALSE	IL-22Rα1	GCST90274809	iNPH	0.0162	0.0530836	3.56e-06	0.725782	TRUE	21.4907	0.00200134
rs3181361	T	C	T	C	0.27	-0.115461	0.0163	0.0102629	FALSE	FALSE	FALSE	IL-22Rα1	GCST90274809	iNPH	0.0582	0.203374	3.5e-06	0.570222	TRUE	21.5219	0.0023378
rs4811167	T	C	T	C	0.0632	4.28587e-05	0.5504	0.574245	FALSE	FALSE	FALSE	IL-22Rα1	GCST90274809	iNPH	0.0134	0.0380636	2.4e-06	0.999102	TRUE	22.2446	0.00197683
rs56282088	A	G	A	G	0.2815	-0.0399953	0.0165	0.00265426	FALSE	FALSE	FALSE	IL-22Rα1	GCST90274809	iNPH	0.0571	0.383871	8.23e-07	0.917019	TRUE	24.3044	0.00257185
rs75590335	A	G	A	G	0.1722	-0.149139	0.0376	0.0455993	FALSE	FALSE	FALSE	IL-22Rα1	GCST90274809	iNPH	0.037	0.0886874	3.25e-06	0.0926424	TRUE	21.6602	0.00214605
rs78594373	T	C	T	C	-0.1271	-0.16448	0.0671	0.0455476	FALSE	FALSE	FALSE	IL-22Rα1	GCST90274809	iNPH	0.0273	0.0928904	3.23e-06	0.0766126	TRUE	21.6753	0.00202245
rs79229049	A	T	A	T	-0.2102	0.115028	0.9695	0.982743	FALSE	TRUE	FALSE	IL-22Rα1	GCST90274809	iNPH	0.0412	0.148725	3.36e-07	0.439268	TRUE	26.0298	0.00261302
rs11256610	A	G	A	G	0.3005	0.915628	0.0145	0.00144452	FALSE	FALSE	FALSE	IL-24	GCST90274810	iNPH	0.0641	0.554247	2.76e-06	0.0985303	TRUE	21.9772	0.00258074
rs116790447	T	C	T	C	0.1729	0.0215141	0.0521	0.0389999	FALSE	FALSE	FALSE	IL-24	GCST90274810	iNPH	0.0371	0.0960889	3.16e-06	0.822836	TRUE	21.7191	0.00295271
rs117613902	A	G	A	G	-0.3	0.135827	0.9862	0.996305	FALSE	FALSE	FALSE	IL-24	GCST90274810	iNPH	0.0657	0.36282	4.97e-06	0.708133	TRUE	20.8503	0.00244972
rs143986178	A	G	A	G	0.2969	0.98187	0.0144	0.00277654	FALSE	FALSE	FALSE	IL-24	GCST90274810	iNPH	0.0644	0.294444	4.02e-06	0.000854063	TRUE	21.2544	0.00250215
rs145295031	A	T	A	T	0.3063	-0.0158925	0.014	0.0126156	FALSE	TRUE	FALSE	IL-24	GCST90274810	iNPH	0.0647	0.178388	2.2e-06	0.929011	TRUE	22.4122	0.00259017
rs167018	A	G	A	G	0.0657	0.00807839	0.4443	0.459488	FALSE	FALSE	FALSE	IL-24	GCST90274810	iNPH	0.0136	0.0380164	1.36e-06	0.831719	TRUE	23.3374	0.00213146
rs2341294	A	G	A	G	-0.1318	-0.0155065	0.0716	0.0828435	FALSE	FALSE	FALSE	IL-24	GCST90274810	iNPH	0.028	0.0679891	2.51e-06	0.819589	TRUE	22.1572	0.00230945
rs60306270	A	G	A	G	-0.0886	0.0432471	0.1398	0.0865796	FALSE	FALSE	FALSE	IL-24	GCST90274810	iNPH	0.0191	0.067129	3.51e-06	0.51942	TRUE	21.5179	0.00188801
rs73169406	A	G	A	G	0.111	-0.0442696	0.1327	0.104623	FALSE	FALSE	FALSE	IL-24	GCST90274810	iNPH	0.0207	0.0623255	8.22e-08	0.47752	TRUE	28.7545	0.00283607
rs7401175	A	T	A	T	0.0892	-0.0699113	0.2392	0.16392	FALSE	TRUE	FALSE	IL-24	GCST90274810	iNPH	0.0195	0.0522415	4.78e-06	0.18082	TRUE	20.9248	0.00289595
rs115890206	A	G	A	G	0.232	0.168602	0.9786	0.994294	FALSE	FALSE	FALSE	IL-2Rβ	GCST90274811	iNPH	0.0502	0.269575	3.81e-06	0.531685	TRUE	21.3584	0.00225437
rs116007066	A	G	A	G	-0.2101	0.0876287	0.025	0.0235093	FALSE	FALSE	FALSE	IL-2Rβ	GCST90274811	iNPH	0.0441	0.125746	1.9e-06	0.485884	TRUE	22.6973	0.00215192
rs11630708	T	C	T	C	-0.2102	0.193567	0.9766	0.969147	FALSE	FALSE	FALSE	IL-2Rβ	GCST90274811	iNPH	0.0443	0.106435	2.09e-06	0.0689652	TRUE	22.5143	0.00201943
rs117538197	T	C	T	C	0.1213	0.0127793	0.0695	0.051052	FALSE	FALSE	FALSE	IL-2Rβ	GCST90274811	iNPH	0.0261	0.083534	3.36e-06	0.878411	TRUE	21.5993	0.00190306
rs13001788	T	C	T	C	0.2769	-0.0582971	0.9745	0.986772	FALSE	FALSE	FALSE	IL-2Rβ	GCST90274811	iNPH	0.0557	0.180169	6.65e-07	0.746263	TRUE	24.7136	0.00381064
rs141460846	T	C	T	C	-0.2471	-0.151428	0.9783	0.982375	FALSE	FALSE	FALSE	IL-2Rβ	GCST90274811	iNPH	0.0535	0.140088	3.86e-06	0.27972	TRUE	21.3323	0.00259243
rs1472270	C	G	C	G	0.0704	-0.0720974	0.346	0.343572	FALSE	TRUE	FALSE	IL-2Rβ	GCST90274811	iNPH	0.0144	0.0397098	1.01e-06	0.0694305	TRUE	23.9012	0.002243
rs17549820	T	C	T	C	0.0631	0.0375612	0.5622	0.5729	FALSE	FALSE	FALSE	IL-2Rβ	GCST90274811	iNPH	0.0129	0.0382211	1e-06	0.325738	TRUE	23.9265	0.00196
rs2157876	T	G	T	G	-0.1133	0.0234887	0.0879	0.0985035	FALSE	FALSE	FALSE	IL-2Rβ	GCST90274811	iNPH	0.0239	0.064179	2.13e-06	0.714375	TRUE	22.4732	0.00205836
rs34246740	T	C	T	C	-0.0721	0.0149394	0.2619	0.189546	FALSE	FALSE	FALSE	IL-2Rβ	GCST90274811	iNPH	0.0156	0.0486606	3.8e-06	0.758834	TRUE	21.361	0.00200979
rs9321271	A	C	A	C	-0.157	0.0324274	0.9549	0.987021	FALSE	FALSE	FALSE	IL-2Rβ	GCST90274811	iNPH	0.0325	0.170553	1.36e-06	0.849206	TRUE	23.3363	0.00212307
rs9921181	A	G	A	G	-0.0606	0.0649128	0.4465	0.348003	FALSE	FALSE	FALSE	IL-2Rβ	GCST90274811	iNPH	0.0128	0.0397701	2.2e-06	0.102637	TRUE	22.4143	0.00181516
rs1013434	T	C	T	C	-0.0732	0.0157117	0.2201	0.234747	FALSE	FALSE	FALSE	IL-33	GCST90274812	iNPH	0.0158	0.0440044	3.61e-06	0.721054	TRUE	21.4639	0.00183955
rs10415966	A	C	A	C	-0.1184	0.0251063	0.1177	0.0782101	FALSE	FALSE	FALSE	IL-33	GCST90274812	iNPH	0.0233	0.0721585	3.74e-07	0.72789	TRUE	25.8221	0.00291156
rs112495884	A	G	A	G	0.3432	-0.440864	0.0112	0.0189055	FALSE	FALSE	FALSE	IL-33	GCST90274812	iNPH	0.0748	0.162378	4.47e-06	0.00662659	TRUE	21.0519	0.00260886
rs13336496	A	C	A	C	0.0936	-0.0456439	0.8755	0.916126	FALSE	FALSE	FALSE	IL-33	GCST90274812	iNPH	0.0203	0.0688084	4.01e-06	0.507107	TRUE	21.2598	0.00190988
rs17149396	C	G	C	G	0.1833	-0.0134224	0.0307	0.0106375	FALSE	TRUE	FALSE	IL-33	GCST90274812	iNPH	0.04	0.202357	4.59e-06	0.947115	TRUE	20.9993	0.00199964
rs62556318	C	G	C	G	0.1308	-0.0209603	0.9172	0.845828	FALSE	TRUE	FALSE	IL-33	GCST90274812	iNPH	0.0277	0.0523256	2.34e-06	0.688733	TRUE	22.2975	0.0025986
rs66755903	A	G	A	G	-0.0752	0.014767	0.2321	0.239195	FALSE	FALSE	FALSE	IL-33	GCST90274812	iNPH	0.0162	0.0445539	3.45e-06	0.740311	TRUE	21.5479	0.00201579
rs7742625	C	G	C	G	0.0691	-0.0346337	0.6997	0.665285	FALSE	TRUE	FALSE	IL-33	GCST90274812	iNPH	0.0148	0.0404369	3.03e-06	0.391728	TRUE	21.7988	0.00200657
rs77792454	T	C	T	C	-0.1166	-0.0553776	0.1064	0.111599	FALSE	FALSE	FALSE	IL-33	GCST90274812	iNPH	0.0255	0.0597515	4.82e-06	0.354031	TRUE	20.9082	0.00258531
rs78455659	A	G	A	G	0.1259	0.0947135	0.9273	0.882819	FALSE	FALSE	FALSE	IL-33	GCST90274812	iNPH	0.0273	0.059197	3.99e-06	0.109605	TRUE	21.268	0.00213716
rs8042883	T	C	T	C	-0.0681	-0.00275819	0.5496	0.555302	FALSE	FALSE	FALSE	IL-33	GCST90274812	iNPH	0.0135	0.038017	4.55e-07	0.942163	TRUE	25.4464	0.00229599
rs116963481	A	G	A	G	0.2805	-0.0722765	0.9846	0.976253	FALSE	FALSE	FALSE	IL-4	GCST90274813	iNPH	0.0592	0.121008	2.16e-06	0.550316	TRUE	22.4503	0.00238603
rs11989681	A	G	A	G	0.0678	0.039786	0.5982	0.659214	FALSE	FALSE	FALSE	IL-4	GCST90274813	iNPH	0.0136	0.0399729	6.19e-07	0.319579	TRUE	24.8532	0.00220976
rs12641440	C	G	C	G	-0.1181	-0.0179007	0.9065	0.88008	FALSE	TRUE	FALSE	IL-4	GCST90274813	iNPH	0.025	0.0569967	2.31e-06	0.753472	TRUE	22.3162	0.00236434
rs13130198	A	G	A	G	-0.0773	0.0176813	0.2374	0.239961	FALSE	FALSE	FALSE	IL-4	GCST90274813	iNPH	0.0159	0.0436597	1.16e-06	0.685491	TRUE	23.6355	0.00216355
rs13418255	A	G	A	G	0.0701	0.0288804	0.7233	0.625348	FALSE	FALSE	FALSE	IL-4	GCST90274813	iNPH	0.0153	0.0388396	4.61e-06	0.457128	TRUE	20.992	0.00196695
rs1490743	T	G	T	G	-0.1338	-0.0663676	0.0752	0.0555426	FALSE	FALSE	FALSE	IL-4	GCST90274813	iNPH	0.0278	0.0847612	1.49e-06	0.43363	TRUE	23.1645	0.00249005
rs2502347	T	C	T	C	-0.077	-0.0969822	0.2195	0.248597	FALSE	FALSE	FALSE	IL-4	GCST90274813	iNPH	0.0167	0.0433024	4.01e-06	0.0251137	TRUE	21.2593	0.00203151
rs4876407	T	G	T	G	-0.1391	-0.0864352	0.9451	0.939565	FALSE	FALSE	FALSE	IL-4	GCST90274813	iNPH	0.0299	0.0828724	3.28e-06	0.296953	TRUE	21.6427	0.00200786
rs75610895	T	C	T	C	-0.2354	-0.0859805	0.0253	0.00880603	FALSE	FALSE	FALSE	IL-4	GCST90274813	iNPH	0.045	0.2291	1.68e-07	0.707439	TRUE	27.3645	0.00273297
rs10988407	A	G	A	G	0.0777	0.0434128	0.2002	0.138348	FALSE	FALSE	FALSE	IL-5	GCST90274814	iNPH	0.0167	0.0556553	3.28e-06	0.435374	TRUE	21.6476	0.00193338
rs114829303	T	C	T	C	0.1661	0.000102087	0.0436	0.0401735	FALSE	FALSE	FALSE	IL-5	GCST90274814	iNPH	0.0361	0.0987842	4.2e-06	0.999175	TRUE	21.1702	0.00230089
rs12592185	T	C	T	C	0.0838	0.0318914	0.8068	0.821578	FALSE	FALSE	FALSE	IL-5	GCST90274814	iNPH	0.0173	0.0490172	1.27e-06	0.515294	TRUE	23.4637	0.00218923
rs132210	T	C	T	C	-0.0686	0.00750653	0.3408	0.310234	FALSE	FALSE	FALSE	IL-5	GCST90274814	iNPH	0.0141	0.0406942	1.14e-06	0.853651	TRUE	23.6706	0.00211444
rs141941146	A	G	A	G	0.3833	-0.0351994	0.9859	0.969216	FALSE	FALSE	FALSE	IL-5	GCST90274814	iNPH	0.0825	0.114046	3.38e-06	0.757593	TRUE	21.5859	0.00408469
rs17009223	A	G	A	G	-0.1169	-0.0478928	0.0881	0.0683725	FALSE	FALSE	FALSE	IL-5	GCST90274814	iNPH	0.0236	0.075475	7.29e-07	0.525722	TRUE	24.5361	0.00219575
rs34639000	A	G	A	G	0.0765	0.0114407	0.7289	0.635085	FALSE	FALSE	FALSE	IL-5	GCST90274814	iNPH	0.0147	0.0387854	1.95e-07	0.768014	TRUE	27.0825	0.00231287
rs4277106	A	G	A	G	-0.2747	-0.0287495	0.9858	0.987571	FALSE	FALSE	FALSE	IL-5	GCST90274814	iNPH	0.0592	0.177163	3.48e-06	0.871087	TRUE	21.5315	0.00211264
rs62069649	A	G	A	G	0.2206	-0.198135	0.0267	0.00537689	FALSE	FALSE	FALSE	IL-5	GCST90274814	iNPH	0.0482	0.267216	4.72e-06	0.458403	TRUE	20.9468	0.00252929
rs7142197	A	G	A	G	-0.0924	0.0476502	0.1442	0.123152	FALSE	FALSE	FALSE	IL-5	GCST90274814	iNPH	0.0188	0.0578207	8.88e-07	0.409881	TRUE	24.1562	0.00210723
rs7193141	C	G	C	G	0.2407	0.140301	0.0351	0.0262654	FALSE	TRUE	FALSE	IL-5	GCST90274814	iNPH	0.0521	0.124472	3.84e-06	0.259674	TRUE	21.344	0.00392438
rs10234370	T	C	T	C	0.0582	0.000163006	0.6371	0.607244	FALSE	FALSE	FALSE	IL-6	GCST90274815	iNPH	0.0127	0.038605	4.59e-06	0.996631	TRUE	21.0009	0.00156628
rs10977774	A	C	A	C	-0.3418	0.0495774	0.9865	0.980781	FALSE	FALSE	FALSE	IL-6	GCST90274815	iNPH	0.0701	0.133672	1.08e-06	0.710719	TRUE	23.7743	0.00311175
rs1346147	A	G	A	G	-0.0659	-0.00788782	0.7459	0.773212	FALSE	FALSE	FALSE	IL-6	GCST90274815	iNPH	0.0135	0.0452115	1.05e-06	0.8615	TRUE	23.8289	0.00164621
rs17486819	T	G	T	G	0.0975	-0.0582429	0.9152	0.847922	FALSE	FALSE	FALSE	IL-6	GCST90274815	iNPH	0.0211	0.0527771	3.82e-06	0.269783	TRUE	21.3523	0.00147554
rs185969953	T	G	T	G	-0.3427	-0.311896	0.0105	0.00416612	FALSE	FALSE	FALSE	IL-6	GCST90274815	iNPH	0.0682	0.294939	5.04e-07	0.290286	TRUE	25.2499	0.00244041
rs187416244	T	C	T	C	-0.2244	0.205396	0.0182	0.00281929	FALSE	FALSE	FALSE	IL-6	GCST90274815	iNPH	0.0469	0.390508	1.71e-06	0.598908	TRUE	22.8929	0.00179958
rs2228145	A	C	A	C	-0.1684	-0.0209589	0.6128	0.7006	FALSE	FALSE	FALSE	IL-6	GCST90274815	iNPH	0.0119	0.0412966	1.83e-45	0.611789	TRUE	200.258	0.0134576
rs248536	T	G	T	G	-0.0671	0.0216096	0.2276	0.188245	FALSE	FALSE	FALSE	IL-6	GCST90274815	iNPH	0.0143	0.0482253	2.7e-06	0.654083	TRUE	22.0178	0.00158303
rs10403201	A	G	A	G	-0.0584	-0.0514188	0.2923	0.246056	FALSE	FALSE	FALSE	IL-7	GCST90274816	iNPH	0.0127	0.043717	4.26e-06	0.239526	TRUE	21.1455	0.00141102
rs1050152	T	C	T	C	-0.0651	-0.019498	0.4122	0.316071	FALSE	FALSE	FALSE	IL-7	GCST90274816	iNPH	0.0133	0.0408523	9.84e-07	0.633164	TRUE	23.9584	0.00205366
rs11742240	T	G	T	G	-0.0647	-0.0348466	0.2796	0.330862	FALSE	FALSE	FALSE	IL-7	GCST90274816	iNPH	0.0131	0.0398536	7.86e-07	0.381919	TRUE	24.393	0.00168636
rs12321566	A	G	A	G	0.0698	-0.0767574	0.237	0.289849	FALSE	FALSE	FALSE	IL-7	GCST90274816	iNPH	0.0139	0.041221	5.12e-07	0.0625893	TRUE	25.2163	0.00176203
rs12699881	A	G	A	G	0.068	-0.0291678	0.2517	0.347993	FALSE	FALSE	FALSE	IL-7	GCST90274816	iNPH	0.0138	0.0392679	8.33e-07	0.457609	TRUE	24.2806	0.00174183
rs144728120	T	C	T	C	0.1495	0.0720462	0.0436	0.0540262	FALSE	FALSE	FALSE	IL-7	GCST90274816	iNPH	0.0316	0.0830951	2.23e-06	0.385924	TRUE	22.3825	0.00186397
rs55849454	A	G	A	G	0.0729	0.00334948	0.7913	0.835796	FALSE	FALSE	FALSE	IL-7	GCST90274816	iNPH	0.0159	0.0507295	4.54e-06	0.947357	TRUE	21.0214	0.00175529
rs570880779	T	C	T	C	-0.2336	0.364385	0.0215	0.0038502	FALSE	FALSE	FALSE	IL-7	GCST90274816	iNPH	0.0505	0.32783	3.73e-06	0.266351	TRUE	21.3975	0.00229602
rs7026771	A	G	A	G	0.0691	0.0387444	0.5682	0.493922	FALSE	FALSE	FALSE	IL-7	GCST90274816	iNPH	0.0148	0.038083	3.03e-06	0.30898	TRUE	21.7988	0.00234299
rs74131483	A	G	A	G	0.1372	-0.0668764	0.9451	0.950082	FALSE	FALSE	FALSE	IL-7	GCST90274816	iNPH	0.0274	0.0854235	5.52e-07	0.433698	TRUE	25.073	0.00195339
rs77336315	A	C	A	C	0.2512	-0.366423	0.9836	0.994218	FALSE	FALSE	FALSE	IL-7	GCST90274816	iNPH	0.0531	0.259783	2.24e-06	0.158392	TRUE	22.3795	0.00203578
rs79072837	T	C	T	C	-0.136	0.202287	0.0497	0.0366295	FALSE	FALSE	FALSE	IL-7	GCST90274816	iNPH	0.028	0.100192	1.19e-06	0.0434881	TRUE	23.5918	0.00174713
rs12075	A	G	A	G	0.0667	-0.0193103	0.5552	0.532318	FALSE	FALSE	FALSE	IL-8	GCST90274817	iNPH	0.0116	0.0377786	8.92e-09	0.609252	TRUE	33.0625	0.00219733
rs12188297	A	T	A	T	-0.0755	0.0389119	0.2006	0.218679	FALSE	TRUE	FALSE	IL-8	GCST90274817	iNPH	0.0147	0.0458637	2.81e-07	0.396201	TRUE	26.3791	0.00182818
rs13064825	T	C	T	C	0.056	0.00418817	0.4104	0.431053	FALSE	FALSE	FALSE	IL-8	GCST90274817	iNPH	0.012	0.0381108	3.06e-06	0.912493	TRUE	21.7778	0.00151765
rs141979722	T	C	T	C	0.2829	0.0680416	0.0146	0.00185359	FALSE	FALSE	FALSE	IL-8	GCST90274817	iNPH	0.0608	0.498155	3.27e-06	0.891357	TRUE	21.65	0.00230283
rs144815207	T	C	T	C	0.3186	-0.157823	0.9879	0.992859	FALSE	FALSE	FALSE	IL-8	GCST90274817	iNPH	0.0622	0.233424	3.02e-07	0.498961	TRUE	26.2368	0.00242672
rs145125644	A	G	A	G	0.2687	-0.0249279	0.9866	0.95039	FALSE	FALSE	FALSE	IL-8	GCST90274817	iNPH	0.0555	0.085748	1.29e-06	0.771273	TRUE	23.4396	0.00190902
rs1516478	T	C	T	C	0.1479	0.00229516	0.0386	0.0144631	FALSE	FALSE	FALSE	IL-8	GCST90274817	iNPH	0.0322	0.158459	4.37e-06	0.988444	TRUE	21.0972	0.00162352
rs34519991	T	C	T	C	0.0555	-0.03156	0.5073	0.451987	FALSE	FALSE	FALSE	IL-8	GCST90274817	iNPH	0.012	0.0379483	3.75e-06	0.405602	TRUE	21.3906	0.0015398
rs6446951	A	G	A	G	-0.1894	-0.114953	0.0665	0.0413097	FALSE	FALSE	FALSE	IL-8	GCST90274817	iNPH	0.0241	0.0956848	3.87e-15	0.229607	TRUE	61.7626	0.00445375
rs6585420	T	C	T	C	0.1545	-0.0428693	0.9598	0.955294	FALSE	FALSE	FALSE	IL-8	GCST90274817	iNPH	0.0325	0.090198	2e-06	0.634588	TRUE	22.5991	0.00184202
rs6709159	A	G	A	G	0.0562	0.00261489	0.4424	0.521984	FALSE	FALSE	FALSE	IL-8	GCST90274817	iNPH	0.0117	0.0379095	1.56e-06	0.945008	TRUE	23.0728	0.00155826
rs7216538	A	G	A	G	-0.1324	-0.131455	0.0541	0.0306684	FALSE	FALSE	FALSE	IL-8	GCST90274817	iNPH	0.0279	0.109837	2.08e-06	0.231377	TRUE	22.52	0.00179411
rs72633250	A	C	A	C	0.0574	0.021582	0.4025	0.416588	FALSE	FALSE	FALSE	IL-8	GCST90274817	iNPH	0.0124	0.0381968	3.67e-06	0.572061	TRUE	21.4279	0.00158474
rs72886502	T	G	T	G	-0.3895	-0.145881	0.0095	0.00229064	FALSE	FALSE	FALSE	IL-8	GCST90274817	iNPH	0.076	0.432729	2.98e-07	0.736027	TRUE	26.2656	0.00285511
rs8069322	A	G	A	G	0.0668	0.03413	0.7222	0.72707	FALSE	FALSE	FALSE	IL-8	GCST90274817	iNPH	0.0131	0.0421968	3.41e-07	0.418613	TRUE	26.0022	0.00179049
rs906401	T	C	T	C	0.0941	0.0631693	0.9034	0.91886	FALSE	FALSE	FALSE	IL-8	GCST90274817	iNPH	0.02	0.0705342	2.54e-06	0.370475	TRUE	22.137	0.00154549
rs972492	A	C	A	C	-0.0936	-0.0744216	0.1404	0.097347	FALSE	FALSE	FALSE	IL-8	GCST90274817	iNPH	0.0184	0.0638004	3.64e-07	0.243422	TRUE	25.8771	0.00211468
rs113831257	A	G	A	G	0.3639	0.00766206	0.0417	0.049906	FALSE	FALSE	FALSE	IP_10	ebi-a-GCST004440	iNPH	0.0641	0.0857042	1.388e-08	0.928763	TRUE	32.2291	0.0105836
rs34383175	T	C	T	C	-0.3196	-0.212714	0.035	0.0346226	FALSE	FALSE	FALSE	IP_10	ebi-a-GCST004440	iNPH	0.0653	0.104824	9.904e-07	0.0424326	TRUE	23.9545	0.00689984
rs4862111	T	C	T	C	0.1448	-0.026049	0.2313	0.247927	FALSE	FALSE	FALSE	IP_10	ebi-a-GCST004440	iNPH	0.0317	0.0437165	4.844e-06	0.551267	TRUE	20.865	0.00745589
rs6707974	A	G	A	G	0.1574	0.0212343	0.8626	0.857624	FALSE	FALSE	FALSE	IP_10	ebi-a-GCST004440	iNPH	0.0337	0.0541052	3.027e-06	0.694716	TRUE	21.8147	0.00587267
rs75970138	A	G	A	G	-0.4845	0.170307	0.0139	0.0128367	FALSE	FALSE	FALSE	IP_10	ebi-a-GCST004440	iNPH	0.1037	0.176652	2.994e-06	0.335006	TRUE	21.8288	0.00643507
rs7645625	T	G	T	G	-0.1116	0.0586026	0.5724	0.583892	FALSE	FALSE	FALSE	IP_10	ebi-a-GCST004440	iNPH	0.0236	0.0382349	2.192e-06	0.12535	TRUE	22.3617	0.00609671
rs79848609	A	C	A	C	0.2514	0.0861085	0.9449	0.951071	FALSE	FALSE	FALSE	IP_10	ebi-a-GCST004440	iNPH	0.0535	0.0862313	2.637e-06	0.318	TRUE	22.0812	0.00658109
rs8112909	A	G	A	G	-0.139	0.0412019	0.8159	0.799839	FALSE	FALSE	FALSE	IP_10	ebi-a-GCST004440	iNPH	0.0297	0.0483679	2.956e-06	0.3943	TRUE	21.9037	0.00580431
rs11127419	T	C	T	C	0.0707	-0.0685349	0.3559	0.298502	FALSE	FALSE	FALSE	LIF	GCST90274819	iNPH	0.0153	0.0413048	3.82e-06	0.0970644	TRUE	21.3529	0.00229166
rs11608349	A	T	A	T	-0.3084	0.0340654	0.0168	0.00442403	FALSE	TRUE	FALSE	LIF	GCST90274819	iNPH	0.0661	0.288121	3.08e-06	0.905883	TRUE	21.7684	0.00314203
rs116794364	C	G	C	G	-0.3015	0.203785	0.9851	0.986423	FALSE	TRUE	FALSE	LIF	GCST90274819	iNPH	0.0631	0.173258	1.77e-06	0.239517	TRUE	22.8305	0.00266852
rs11883375	A	G	A	G	-0.1011	0.0214055	0.1385	0.107279	FALSE	FALSE	FALSE	LIF	GCST90274819	iNPH	0.0197	0.0608966	2.87e-07	0.725209	TRUE	26.3372	0.00243914
rs145344087	C	G	C	G	0.2548	-0.106957	0.021	0.0128045	FALSE	TRUE	FALSE	LIF	GCST90274819	iNPH	0.0556	0.180952	4.59e-06	0.554469	TRUE	21.0014	0.00266951
rs234592	A	G	A	G	-0.0635	-0.050478	0.5456	0.616326	FALSE	FALSE	FALSE	LIF	GCST90274819	iNPH	0.0136	0.0387987	3.02e-06	0.193251	TRUE	21.8007	0.00199936
rs332426	A	G	A	G	0.112	0.0534378	0.0899	0.0812058	FALSE	FALSE	FALSE	LIF	GCST90274819	iNPH	0.0238	0.0674001	2.53e-06	0.427868	TRUE	22.1453	0.00205265
rs7225483	T	G	T	G	0.0671	-0.0062227	0.486	0.463421	FALSE	FALSE	FALSE	LIF	GCST90274819	iNPH	0.0143	0.0379356	2.7e-06	0.869705	TRUE	22.0178	0.00224944
rs74992559	A	G	A	G	0.1725	0.149813	0.0351	0.0184101	FALSE	FALSE	FALSE	LIF	GCST90274819	iNPH	0.0367	0.143952	2.6e-06	0.298008	TRUE	22.0926	0.00201557
rs80092539	A	T	A	T	0.0993	-0.206743	0.8758	0.91029	FALSE	TRUE	FALSE	LIF	GCST90274819	iNPH	0.0213	0.0640516	3.13e-06	0.00124764	TRUE	21.734	0.00214514
rs825264	A	G	A	G	-0.2119	0.0783899	0.0321	0.059871	FALSE	FALSE	FALSE	LIF	GCST90274819	iNPH	0.0453	0.078374	2.9e-06	0.317212	TRUE	21.8809	0.00279015
rs115938660	T	C	T	C	-0.2181	0.0158065	0.0215	0.030907	FALSE	FALSE	FALSE	LIF-R	GCST90274820	iNPH	0.0467	0.107115	3.01e-06	0.882686	TRUE	21.8111	0.00200143
rs117117000	A	G	A	G	0.1586	0.0951649	0.961	0.94068	FALSE	FALSE	FALSE	LIF-R	GCST90274820	iNPH	0.0333	0.0797763	1.91e-06	0.23291	TRUE	22.6839	0.00188549
rs12754806	A	G	A	G	0.0563	0.0268515	0.4817	0.438352	FALSE	FALSE	FALSE	LIF-R	GCST90274820	iNPH	0.0122	0.0380044	3.94e-06	0.479854	TRUE	21.296	0.00158272
rs147006060	A	G	A	G	-0.2602	-0.0902556	0.0179	0.025682	FALSE	FALSE	FALSE	LIF-R	GCST90274820	iNPH	0.0566	0.123729	4.28e-06	0.465719	TRUE	21.134	0.00238042
rs1690678	A	C	A	C	0.0904	0.00442522	0.1109	0.134756	FALSE	FALSE	FALSE	LIF-R	GCST90274820	iNPH	0.0192	0.0541917	2.5e-06	0.934918	TRUE	22.1684	0.00161157
rs2289779	T	G	T	G	0.0788	-0.0177378	0.5419	0.528539	FALSE	FALSE	FALSE	LIF-R	GCST90274820	iNPH	0.0134	0.0377315	4.09e-09	0.63828	TRUE	34.5814	0.00308292
rs41307428	T	C	T	C	0.2027	-0.0380152	0.067	0.118516	FALSE	FALSE	FALSE	LIF-R	GCST90274820	iNPH	0.0299	0.0574604	1.21e-11	0.508234	TRUE	45.9584	0.00513682
rs4937122	T	G	T	G	0.1262	0.0256604	0.9129	0.895532	FALSE	FALSE	FALSE	LIF-R	GCST90274820	iNPH	0.0248	0.0619015	3.61e-07	0.678481	TRUE	25.895	0.00253274
rs6002001	A	G	A	G	0.6489	-0.237627	0.0043	0.000464705	FALSE	FALSE	FALSE	LIF-R	GCST90274820	iNPH	0.1417	0.848822	4.66e-06	0.779516	TRUE	20.9708	0.00360564
rs62258077	T	C	T	C	-0.063	0.026309	0.6603	0.752558	FALSE	FALSE	FALSE	LIF-R	GCST90274820	iNPH	0.013	0.0439571	1.26e-06	0.549497	TRUE	23.4852	0.00178052
rs635634	T	C	T	C	-0.2885	0.00818005	0.1918	0.202268	FALSE	FALSE	FALSE	LIF-R	GCST90274820	iNPH	0.0153	0.04677	2.61e-79	0.861159	TRUE	355.557	0.0258041
rs72730728	A	T	A	T	0.1414	0.00711531	0.9403	0.938837	FALSE	TRUE	FALSE	LIF-R	GCST90274820	iNPH	0.0302	0.0816142	2.84e-06	0.930527	TRUE	21.9222	0.00224476
rs72837682	T	C	T	C	-0.08	-0.0449657	0.7807	0.718096	FALSE	FALSE	FALSE	LIF-R	GCST90274820	iNPH	0.0172	0.0422996	3.3e-06	0.287769	TRUE	21.6333	0.00219146
rs73157388	T	C	T	C	-0.1306	-0.0323569	0.9229	0.8894	FALSE	FALSE	FALSE	LIF-R	GCST90274820	iNPH	0.0285	0.0602753	4.6e-06	0.591393	TRUE	20.9989	0.00242731
rs778016	A	G	A	G	-0.0681	0.0289416	0.2875	0.315647	FALSE	FALSE	FALSE	LIF-R	GCST90274820	iNPH	0.0145	0.0406162	2.65e-06	0.476116	TRUE	22.0576	0.00189997
rs9313148	C	G	C	G	-0.0824	0.035183	0.1414	0.115101	FALSE	TRUE	FALSE	LIF-R	GCST90274820	iNPH	0.0173	0.0594088	1.91e-06	0.553704	TRUE	22.6862	0.00164864
rs10744620	T	C	T	C	0.0783	0.0200283	0.3748	0.365731	FALSE	FALSE	FALSE	MCP1	ebi-a-GCST004438	iNPH	0.0161	0.0392833	1.118e-06	0.610163	TRUE	23.6522	0.00287324
rs111995966	T	G	T	G	0.1428	-0.0811332	0.9297	0.923021	FALSE	FALSE	FALSE	MCP1	ebi-a-GCST004438	iNPH	0.0309	0.0708033	3.788e-06	0.251838	TRUE	21.357	0.00266554
rs12073356	A	G	A	G	-0.1436	-0.101409	0.0686	0.0691824	FALSE	FALSE	FALSE	MCP1	ebi-a-GCST004438	iNPH	0.031	0.0748077	3.489e-06	0.175229	TRUE	21.4578	0.00263511
rs12075	A	G	A	G	0.2186	-0.0193103	0.523	0.532318	FALSE	FALSE	FALSE	MCP1	ebi-a-GCST004438	iNPH	0.0154	0.0377786	1.361e-45	0.609252	TRUE	201.492	0.0238424
rs143815843	A	G	A	G	-0.2049	-0.194197	0.0315	0.0308017	FALSE	FALSE	FALSE	MCP1	ebi-a-GCST004438	iNPH	0.0447	0.112536	4.609e-06	0.0844112	TRUE	21.0121	0.00256168
rs2036297	A	G	A	G	0.1182	0.0361603	0.384	0.377713	FALSE	FALSE	FALSE	MCP1	ebi-a-GCST004438	iNPH	0.016	0.0388552	1.302e-13	0.352038	TRUE	54.5752	0.00660963
rs2288370	T	C	T	C	-0.1036	0.0943949	0.6304	0.621278	FALSE	FALSE	FALSE	MCP1	ebi-a-GCST004438	iNPH	0.0162	0.0391531	1.555e-10	0.0159122	TRUE	40.8968	0.00500147
rs56212190	T	C	T	C	0.1799	-0.114922	0.0519	0.0486799	FALSE	FALSE	FALSE	MCP1	ebi-a-GCST004438	iNPH	0.0372	0.0871815	1.318e-06	0.18744	TRUE	23.3871	0.00318503
rs7033586	A	G	A	G	-0.22	-0.0497105	0.968	0.974406	FALSE	FALSE	FALSE	MCP1	ebi-a-GCST004438	iNPH	0.0467	0.116241	2.426e-06	0.668907	TRUE	22.1928	0.00299848
rs7197349	A	G	A	G	0.0971	0.0342047	0.8124	0.804015	FALSE	FALSE	FALSE	MCP1	ebi-a-GCST004438	iNPH	0.0206	0.0469217	2.399e-06	0.466017	TRUE	22.218	0.0028739
rs7517040	A	G	A	G	-0.097	-0.00488357	0.2334	0.2183	FALSE	FALSE	FALSE	MCP1	ebi-a-GCST004438	iNPH	0.019	0.0455799	3.409e-07	0.914676	TRUE	26.0637	0.003367
rs7632755	A	G	A	G	0.2984	-0.0275769	0.0647	0.0735875	FALSE	FALSE	FALSE	MCP1	ebi-a-GCST004438	iNPH	0.0315	0.0750724	2.791e-21	0.713367	TRUE	89.738	0.0107766
rs9317045	A	C	A	C	0.1157	-0.120529	0.8618	0.852423	FALSE	FALSE	FALSE	MCP1	ebi-a-GCST004438	iNPH	0.0235	0.0533455	8.425e-07	0.0238583	TRUE	24.2399	0.00318868
rs117286643	A	G	A	G	0.6934	-0.0342827	0.0225	0.021926	FALSE	FALSE	FALSE	MCP3	ebi-a-GCST004437	iNPH	0.1474	0.123679	2.542e-06	0.781633	TRUE	22.1296	0.0211493
rs2838065	A	G	A	G	-0.221	0.0877734	0.2719	0.278763	FALSE	FALSE	FALSE	MCP3	ebi-a-GCST004437	iNPH	0.0479	0.042286	3.924e-06	0.037921	TRUE	21.287	0.0193381
rs28394764	A	T	A	T	0.597	-0.103305	0.9696	0.967986	FALSE	TRUE	FALSE	MCP3	ebi-a-GCST004437	iNPH	0.1282	0.108581	3.194e-06	0.341396	TRUE	21.6857	0.0210109
rs3129806	T	C	T	C	-0.1975	-0.0411603	0.5729	0.582405	FALSE	FALSE	FALSE	MCP3	ebi-a-GCST004437	iNPH	0.0433	0.0380309	4.978e-06	0.279125	TRUE	20.8046	0.0190885
rs62492260	T	G	T	G	-0.2802	0.00758251	0.1886	0.177284	FALSE	FALSE	FALSE	MCP3	ebi-a-GCST004437	iNPH	0.0578	0.0491422	1.229e-06	0.877375	TRUE	23.5007	0.0240294
rs117867915	T	C	T	C	0.5224	0.0238479	0.9793	0.981049	FALSE	FALSE	FALSE	MCSF	ebi-a-GCST004436	iNPH	0.1096	0.132946	1.874e-06	0.857639	TRUE	22.7188	0.0110643
rs11963606	C	G	C	G	-0.5353	0.0408488	0.9826	0.98297	FALSE	TRUE	FALSE	MCSF	ebi-a-GCST004436	iNPH	0.117	0.151918	4.731e-06	0.788018	TRUE	20.9326	0.00979829
rs12962919	T	C	T	C	0.3025	0.0937954	0.0644	0.0706526	FALSE	FALSE	FALSE	MCSF	ebi-a-GCST004436	iNPH	0.0659	0.0744784	4.394e-06	0.207899	TRUE	21.0707	0.011027
rs34089869	T	C	T	C	0.2194	-0.0102123	0.1039	0.107351	FALSE	FALSE	FALSE	MCSF	ebi-a-GCST004436	iNPH	0.0462	0.0599964	2.078e-06	0.864841	TRUE	22.5522	0.00896345
rs4269021	C	G	C	G	-0.2459	-0.0387084	0.9101	0.906453	FALSE	TRUE	FALSE	MCSF	ebi-a-GCST004436	iNPH	0.0504	0.0666922	1.051e-06	0.561643	TRUE	23.8043	0.00989455
rs56367447	T	C	T	C	-0.4878	-0.0953139	0.0305	0.0334659	FALSE	FALSE	FALSE	MCSF	ebi-a-GCST004436	iNPH	0.0876	0.107112	2.569e-08	0.373547	TRUE	31.0081	0.0140722
rs62294910	A	G	A	G	0.3472	0.0429786	0.0504	0.0628156	FALSE	FALSE	FALSE	MCSF	ebi-a-GCST004436	iNPH	0.0687	0.0785731	4.378e-07	0.584386	TRUE	25.5415	0.0115388
rs72723242	T	G	T	G	-0.4969	0.0228561	0.0177	0.0163627	FALSE	FALSE	FALSE	MCSF	ebi-a-GCST004436	iNPH	0.1083	0.152905	4.434e-06	0.881176	TRUE	21.0514	0.00858589
rs78296352	T	G	T	G	0.522	0.0295285	0.0195	0.0138085	FALSE	FALSE	FALSE	MCSF	ebi-a-GCST004436	iNPH	0.111	0.16054	2.578e-06	0.854067	TRUE	22.1154	0.0104197
rs9387100	T	C	T	C	-0.135	0.0571206	0.4291	0.421444	FALSE	FALSE	FALSE	MCSF	ebi-a-GCST004436	iNPH	0.029	0.0378761	3.341e-06	0.131531	TRUE	21.6706	0.00892927
rs11551183	C	G	C	G	0.3666	0.121893	0.9756	0.977916	FALSE	TRUE	FALSE	MIF	ebi-a-GCST004423	iNPH	0.0795	0.126336	3.999e-06	0.33463	TRUE	21.2643	0.00639848
rs12594190	A	G	A	G	0.1321	0.00797111	0.7008	0.700267	FALSE	FALSE	FALSE	MIF	ebi-a-GCST004423	iNPH	0.0266	0.0410351	6.85e-07	0.845979	TRUE	24.6628	0.00731798
rs13142904	T	C	T	C	-0.2232	-0.0174299	0.0896	0.0895364	FALSE	FALSE	FALSE	MIF	ebi-a-GCST004423	iNPH	0.0425	0.0644002	1.468e-07	0.78666	TRUE	27.581	0.00812753
rs141009259	T	C	T	C	-0.6194	-0.155482	0.9886	0.98826	FALSE	FALSE	FALSE	MIF	ebi-a-GCST004423	iNPH	0.1285	0.177157	1.444e-06	0.380134	TRUE	23.2347	0.00864765
rs2294689	C	G	C	G	-0.1338	0.199106	0.3018	0.0142986	FALSE	TRUE	FALSE	MIF	ebi-a-GCST004423	iNPH	0.0287	0.164376	3.043e-06	0.225785	TRUE	21.7344	0.00754469
rs2330634	C	G	C	G	0.1549	0.0110122	0.3681	0.358783	FALSE	TRUE	FALSE	MIF	ebi-a-GCST004423	iNPH	0.0249	0.039104	4.571e-10	0.778241	TRUE	38.6994	0.0111621
rs35890933	T	G	T	G	0.1676	-0.00376777	0.8474	0.85436	FALSE	FALSE	FALSE	MIF	ebi-a-GCST004423	iNPH	0.0365	0.0537408	4.458e-06	0.944106	TRUE	21.0845	0.00726476
rs3814097	A	G	A	G	-0.1163	0.0468682	0.5533	0.546527	FALSE	FALSE	FALSE	MIF	ebi-a-GCST004423	iNPH	0.0251	0.0383268	3.548e-06	0.221384	TRUE	21.469	0.006686
rs78098071	T	C	T	C	-0.4583	0.152466	0.9809	0.983668	FALSE	FALSE	FALSE	MIF	ebi-a-GCST004423	iNPH	0.0915	0.145308	5.509e-07	0.294055	TRUE	25.0875	0.00787024
rs111607343	A	G	A	G	-0.5235	0.0788604	0.0134	0.0142669	FALSE	FALSE	FALSE	MIG	ebi-a-GCST004435	iNPH	0.1119	0.169295	2.928e-06	0.641347	TRUE	21.8863	0.00724618
rs11177248	A	G	A	G	0.3157	-0.0709472	0.0351	0.0400236	FALSE	FALSE	FALSE	MIG	ebi-a-GCST004435	iNPH	0.0667	0.0997753	2.222e-06	0.47704	TRUE	22.4026	0.00675101
rs112861654	A	G	A	G	-0.2682	-0.0433951	0.9454	0.940262	FALSE	FALSE	FALSE	MIG	ebi-a-GCST004435	iNPH	0.0527	0.0805172	3.639e-07	0.589918	TRUE	25.8998	0.00742601
rs139010077	T	C	T	C	0.4337	0.0702187	0.0169	0.0164811	FALSE	FALSE	FALSE	MIG	ebi-a-GCST004435	iNPH	0.0943	0.143445	4.193e-06	0.624478	TRUE	21.1522	0.00625019
rs1796086	T	C	T	C	-0.2172	-0.0815046	0.9127	0.913862	FALSE	FALSE	FALSE	MIG	ebi-a-GCST004435	iNPH	0.04	0.0667258	5.623e-08	0.221902	TRUE	29.4849	0.00751782
rs55876513	T	G	T	G	0.1638	-0.0382251	0.7131	0.718026	FALSE	FALSE	FALSE	MIG	ebi-a-GCST004435	iNPH	0.0254	0.0418149	1.048e-10	0.360638	TRUE	41.5873	0.0109784
rs6679677	A	C	A	C	0.1628	0.0273978	0.1458	0.146443	FALSE	FALSE	FALSE	MIG	ebi-a-GCST004435	iNPH	0.0327	0.0536076	6.514e-07	0.609296	TRUE	24.7864	0.0066017
rs77086208	T	C	T	C	0.327	0.234208	0.0286	0.0275782	FALSE	FALSE	FALSE	MIG	ebi-a-GCST004435	iNPH	0.0694	0.115804	2.501e-06	0.0431291	TRUE	22.2012	0.00594141
rs816960	T	C	T	C	-0.1179	0.00489031	0.3692	0.367771	FALSE	FALSE	FALSE	MIG	ebi-a-GCST004435	iNPH	0.0242	0.0388509	1.15e-06	0.899832	TRUE	23.7354	0.00647457
rs12690897	A	G	A	G	0.1215	0.0391603	0.292	0.291981	FALSE	FALSE	FALSE	MIP1α	ebi-a-GCST004434	iNPH	0.026	0.0413259	3.073e-06	0.343335	TRUE	21.8376	0.00610378
rs184154340	A	G	A	G	0.3251	0.00301485	0.0304	0.0382953	FALSE	FALSE	FALSE	MIP1α	ebi-a-GCST004434	iNPH	0.0689	0.0993964	2.399e-06	0.975803	TRUE	22.2636	0.0062306
rs57786342	A	G	A	G	0.139	0.00642908	0.2336	0.235267	FALSE	FALSE	FALSE	MIP1α	ebi-a-GCST004434	iNPH	0.0283	0.044747	8.909e-07	0.885756	TRUE	24.1244	0.00691812
rs60198979	A	G	A	G	-0.2154	0.0224524	0.0788	0.0758748	FALSE	FALSE	FALSE	MIP1α	ebi-a-GCST004434	iNPH	0.0455	0.0712242	2.215e-06	0.752582	TRUE	22.4114	0.00673599
rs111734780	A	G	A	G	-0.3088	0.000957071	0.978	0.991392	FALSE	FALSE	FALSE	MIP1α	GCST90274825	iNPH	0.0623	0.230024	7.17e-07	0.99668	TRUE	24.5685	0.00410342
rs113448118	A	G	A	G	0.0818	0.0739909	0.1528	0.126593	FALSE	FALSE	FALSE	MIP1α	GCST90274825	iNPH	0.0179	0.0560512	4.88e-06	0.186816	TRUE	20.8834	0.00173239
rs1143687	T	C	T	C	-0.1229	0.0896576	0.0627	0.0528891	FALSE	FALSE	FALSE	MIP1α	GCST90274825	iNPH	0.024	0.0842877	3.04e-07	0.28746	TRUE	26.2229	0.00177533
rs1634518	A	G	A	G	-0.409	-0.0166328	0.7667	0.830457	FALSE	FALSE	FALSE	MIP1α	GCST90274825	iNPH	0.0135	0.0515594	1e-200	0.747002	TRUE	917.866	0.0598435
rs2847249	T	C	T	C	-0.0621	-0.0484397	0.2605	0.297008	FALSE	FALSE	FALSE	MIP1α	GCST90274825	iNPH	0.0136	0.0412461	4.97e-06	0.240232	TRUE	20.85	0.0014858
rs2853926	A	G	A	G	-0.0608	0.0237723	0.7392	0.841265	FALSE	FALSE	FALSE	MIP1α	GCST90274825	iNPH	0.0133	0.0517104	4.84e-06	0.645717	TRUE	20.898	0.0014253
rs56675286	A	C	A	C	-0.1806	0.114	0.0383	0.023729	FALSE	FALSE	FALSE	MIP1α	GCST90274825	iNPH	0.0325	0.125197	2.75e-08	0.362526	TRUE	30.8794	0.00240272
rs570499416	A	C	A	C	-0.3014	0.0591906	0.0147	0.0381541	FALSE	FALSE	FALSE	MIP1α	GCST90274825	iNPH	0.0604	0.099869	6.04e-07	0.553395	TRUE	24.9008	0.00263149
rs5743604	A	G	A	G	-0.0736	0.0304334	0.7503	0.873452	FALSE	FALSE	FALSE	MIP1α	GCST90274825	iNPH	0.0135	0.0588819	4.98e-08	0.605257	TRUE	29.7227	0.00202973
rs677925	T	C	T	C	-0.0668	0.0219722	0.7284	0.743263	FALSE	FALSE	FALSE	MIP1α	GCST90274825	iNPH	0.0143	0.0436791	2.99e-06	0.614939	TRUE	21.8213	0.00176556
rs7137828	T	C	T	C	-0.0837	-0.0447438	0.5247	0.586347	FALSE	FALSE	FALSE	MIP1α	GCST90274825	iNPH	0.0133	0.0382255	3.11e-10	0.241791	TRUE	39.6048	0.0034943
rs78871521	T	C	T	C	0.1812	-0.268503	0.0304	0.0308059	FALSE	FALSE	FALSE	MIP1α	GCST90274825	iNPH	0.0371	0.109829	1.04e-06	0.0144957	TRUE	23.8544	0.00193559
rs9540456	A	G	A	G	0.0926	-0.116452	0.8776	0.921497	FALSE	FALSE	FALSE	MIP1α	GCST90274825	iNPH	0.0181	0.0725708	3.12e-07	0.108567	TRUE	26.1737	0.00184217
rs9911791	A	G	A	G	0.176	0.0351222	0.8208	0.743459	FALSE	FALSE	FALSE	MIP1α	GCST90274825	iNPH	0.0162	0.0428353	1.71e-27	0.412252	TRUE	118.031	0.00911236
rs113010081	T	C	T	C	-0.5799	-0.040199	0.867	0.872211	FALSE	FALSE	FALSE	MIP1β	ebi-a-GCST004433	iNPH	0.0236	0.0562544	1.57e-133	0.47486	TRUE	603.785	0.0775545
rs113877493	T	C	T	C	-0.607	-0.0139305	0.1645	0.164791	FALSE	FALSE	FALSE	MIP1β	ebi-a-GCST004433	iNPH	0.0217	0.0502689	3.67e-172	0.781689	TRUE	782.452	0.101279
rs117453826	A	G	A	G	-0.5907	0.121718	0.981	0.977258	FALSE	FALSE	FALSE	MIP1β	ebi-a-GCST004433	iNPH	0.0591	0.13283	1.53e-23	0.359484	TRUE	99.8985	0.0130073
rs117657747	A	G	A	G	0.2089	0.0049776	0.0526	0.0564382	FALSE	FALSE	FALSE	MIP1β	ebi-a-GCST004433	iNPH	0.0453	0.0838826	4.013e-06	0.952681	TRUE	21.2657	0.00434937
rs141102180	T	G	T	G	0.3298	-0.0137411	0.0449	0.0402954	FALSE	FALSE	FALSE	MIP1β	ebi-a-GCST004433	iNPH	0.0392	0.0920818	3.751e-17	0.881375	TRUE	70.783	0.00932882
rs1437220	T	C	T	C	0.1437	-0.0328328	0.9207	0.921524	FALSE	FALSE	FALSE	MIP1β	ebi-a-GCST004433	iNPH	0.0315	0.0702053	4.916e-06	0.640021	TRUE	20.811	0.00301533
rs1564708	T	C	T	C	-0.1697	-0.0650092	0.278	0.285587	FALSE	FALSE	FALSE	MIP1β	ebi-a-GCST004433	iNPH	0.0187	0.0421729	1.294e-19	0.123197	TRUE	82.3532	0.0115605
rs17138331	A	G	A	G	-0.1434	-0.0336545	0.9092	0.915685	FALSE	FALSE	FALSE	MIP1β	ebi-a-GCST004433	iNPH	0.0295	0.0675489	1.125e-06	0.618327	TRUE	23.6295	0.00339526
rs2411161	T	C	T	C	0.1719	-0.126874	0.9508	0.946425	FALSE	FALSE	FALSE	MIP1β	ebi-a-GCST004433	iNPH	0.0365	0.0832887	2.547e-06	0.127682	TRUE	22.1802	0.00276462
rs281748	C	G	C	G	-0.0794	0.0624254	0.7041	0.695812	FALSE	TRUE	FALSE	MIP1β	ebi-a-GCST004433	iNPH	0.0171	0.0409894	3.277e-06	0.127768	TRUE	21.56	0.00262694
rs3760440	A	G	A	G	0.1242	0.0176137	0.6437	0.64175	FALSE	FALSE	FALSE	MIP1β	ebi-a-GCST004433	iNPH	0.0162	0.0393785	1.734e-14	0.654663	TRUE	58.7778	0.00707575
rs5743614	T	C	T	C	0.1115	-0.0261421	0.1278	0.130113	FALSE	FALSE	FALSE	MIP1β	ebi-a-GCST004433	iNPH	0.0232	0.0581165	1.569e-06	0.652837	TRUE	23.098	0.00277158
rs6908843	A	G	A	G	0.0997	-0.00989737	0.1684	0.169498	FALSE	FALSE	FALSE	MIP1β	ebi-a-GCST004433	iNPH	0.0209	0.0502083	1.779e-06	0.843729	TRUE	22.7561	0.00278405
rs72791296	T	C	T	C	0.2364	-0.0878397	0.0349	0.0364413	FALSE	FALSE	FALSE	MIP1β	ebi-a-GCST004433	iNPH	0.0466	0.10498	3.968e-07	0.402746	TRUE	25.7349	0.00376463
rs72799710	T	C	T	C	-0.1037	-0.0151515	0.1514	0.156323	FALSE	FALSE	FALSE	MIP1β	ebi-a-GCST004433	iNPH	0.0217	0.0522903	1.792e-06	0.772001	TRUE	22.8369	0.00276323
rs76356863	A	T	A	T	-0.3456	-0.269868	0.9852	0.987156	FALSE	TRUE	FALSE	MIP1β	ebi-a-GCST004433	iNPH	0.0667	0.175312	2.219e-07	0.123718	TRUE	26.847	0.00348308
rs76582507	A	G	A	G	0.3259	-0.110286	0.0156	0.00981863	FALSE	FALSE	FALSE	MIP1β	ebi-a-GCST004433	iNPH	0.0676	0.198825	1.421e-06	0.579109	TRUE	23.2421	0.00326208
rs76776296	A	G	A	G	0.313	0.199532	0.9806	0.979198	FALSE	FALSE	FALSE	MIP1β	ebi-a-GCST004433	iNPH	0.0598	0.138024	1.632e-07	0.148282	TRUE	27.3959	0.00372745
rs79068918	C	G	C	G	0.2674	-0.0117186	0.0909	0.0929652	FALSE	TRUE	FALSE	MIP1β	ebi-a-GCST004433	iNPH	0.0271	0.0646879	5.537e-23	0.856245	TRUE	97.3608	0.0118176
rs10978641	A	T	A	T	0.0649	0.0261065	0.7462	0.79186	FALSE	TRUE	FALSE	MMP-1	GCST90274826	iNPH	0.014	0.046648	3.56e-06	0.57572	TRUE	21.4898	0.00159539
rs10990535	T	C	T	C	0.0703	0.0127247	0.253	0.265406	FALSE	FALSE	FALSE	MMP-1	GCST90274826	iNPH	0.0135	0.0427877	1.91e-07	0.766168	TRUE	27.1171	0.00186802
rs11673125	T	C	T	C	-0.0585	-0.0496247	0.296	0.247144	FALSE	FALSE	FALSE	MMP-1	GCST90274826	iNPH	0.0127	0.0436223	4.1e-06	0.255288	TRUE	21.218	0.00142628
rs116889819	A	G	A	G	-0.176	0.0670164	0.0455	0.024858	FALSE	FALSE	FALSE	MMP-1	GCST90274826	iNPH	0.03	0.12476	4.45e-09	0.591156	TRUE	34.4178	0.00269056
rs12141791	A	G	A	G	0.0859	0.0208218	0.6981	0.633683	FALSE	FALSE	FALSE	MMP-1	GCST90274826	iNPH	0.013	0.0388955	3.9e-11	0.592424	TRUE	43.6616	0.00311026
rs12367368	T	G	T	G	0.0861	0.0154443	0.1146	0.14984	FALSE	FALSE	FALSE	MMP-1	GCST90274826	iNPH	0.0186	0.0518363	3.67e-06	0.765746	TRUE	21.4279	0.00150439
rs141782294	A	G	A	G	0.3767	0.132606	0.9777	0.967999	FALSE	FALSE	FALSE	MMP-1	GCST90274826	iNPH	0.0445	0.108548	2.56e-17	0.221845	TRUE	71.6591	0.00618774
rs188626385	T	C	T	C	-0.2509	-0.463714	0.0177	0.00126712	FALSE	FALSE	FALSE	MMP-1	GCST90274826	iNPH	0.053	0.539293	2.2e-06	0.389868	TRUE	22.4104	0.00218901
rs2155053	T	C	T	C	-0.3212	-0.0733413	0.9461	0.950303	FALSE	FALSE	FALSE	MMP-1	GCST90274826	iNPH	0.0264	0.0852764	4.68e-34	0.389766	TRUE	148.028	0.0105222
rs2229629	A	G	A	G	-0.3153	0.0467987	0.0135	0.0107082	FALSE	FALSE	FALSE	MMP-1	GCST90274826	iNPH	0.0673	0.20868	2.8e-06	0.822555	TRUE	21.9492	0.00264794
rs2926741	T	C	T	C	-0.0704	0.0066438	0.3436	0.310482	FALSE	FALSE	FALSE	MMP-1	GCST90274826	iNPH	0.0126	0.0408575	2.31e-08	0.870826	TRUE	31.2179	0.00223562
rs4734879	A	G	A	G	0.1136	0.0195897	0.7422	0.779295	FALSE	FALSE	FALSE	MMP-1	GCST90274826	iNPH	0.0137	0.0456801	1.11e-16	0.668036	TRUE	68.7568	0.00493845
rs484915	A	T	A	T	-0.3517	-0.0420042	0.5613	0.636683	FALSE	TRUE	TRUE	MMP-1	GCST90274826	iNPH	0.0119	0.0394916	5.73e-192	0.287499	FALSE	873.476	0.0609168
rs6717478	A	T	A	T	0.1548	0.0566376	0.966	0.961832	FALSE	TRUE	FALSE	MMP-1	GCST90274826	iNPH	0.0338	0.0952738	4.65e-06	0.552197	TRUE	20.9753	0.00157408
rs7219205	A	G	A	G	0.0569	0.0368429	0.5023	0.57949	FALSE	FALSE	FALSE	MMP-1	GCST90274826	iNPH	0.0121	0.0381277	2.57e-06	0.333894	TRUE	22.1133	0.00161877
rs77095316	T	G	T	G	-0.1416	0.0563487	0.0705	0.0499018	FALSE	FALSE	FALSE	MMP-1	GCST90274826	iNPH	0.0238	0.0869487	2.69e-09	0.516941	TRUE	35.3975	0.00262782
rs873675	T	C	T	C	0.1234	-0.0455351	0.0684	0.0914624	FALSE	FALSE	FALSE	MMP-1	GCST90274826	iNPH	0.0234	0.0658097	1.34e-07	0.488987	TRUE	27.8098	0.00194064
rs112062276	T	G	T	G	0.1203	-0.00934518	0.0601	0.0863323	FALSE	FALSE	FALSE	MMP-10	GCST90274827	iNPH	0.0249	0.06587	1.36e-06	0.88718	TRUE	23.3417	0.001635
rs11225354	T	C	T	C	0.2957	0.030461	0.879	0.880871	FALSE	FALSE	FALSE	MMP-10	GCST90274827	iNPH	0.0181	0.0591603	5.38e-60	0.60663	TRUE	266.898	0.0185997
rs112327130	C	G	C	G	-0.2862	0.203286	0.0153	0.00448154	FALSE	TRUE	FALSE	MMP-10	GCST90274827	iNPH	0.0608	0.295022	2.51e-06	0.490789	TRUE	22.1581	0.00246811
rs113958571	A	G	A	G	-0.2315	0.0477377	0.0188	0.00477012	FALSE	FALSE	FALSE	MMP-10	GCST90274827	iNPH	0.0503	0.302324	4.18e-06	0.874533	TRUE	21.182	0.00197719
rs12567824	A	C	A	C	0.07	-0.0831366	0.822	0.830521	FALSE	FALSE	FALSE	MMP-10	GCST90274827	iNPH	0.0153	0.0505241	4.76e-06	0.0998688	TRUE	20.9321	0.0014339
rs1356799	T	G	T	G	-0.069	-0.0633091	0.7974	0.78232	FALSE	FALSE	FALSE	MMP-10	GCST90274827	iNPH	0.015	0.0457906	4.22e-06	0.166794	TRUE	21.16	0.00153831
rs142915220	A	G	A	G	-0.3256	-0.0341039	0.9794	0.993041	FALSE	FALSE	FALSE	MMP-10	GCST90274827	iNPH	0.0494	0.253408	4.37e-11	0.892943	TRUE	43.4425	0.00427786
rs17099622	A	G	A	G	-0.2064	-0.0244375	0.9296	0.921831	FALSE	FALSE	FALSE	MMP-10	GCST90274827	iNPH	0.0233	0.0714974	8.12e-19	0.732504	TRUE	78.4707	0.00557594
rs17860955	T	C	T	C	1.1371	0.273204	0.983	0.995812	FALSE	FALSE	FALSE	MMP-10	GCST90274827	iNPH	0.047	0.328145	2.6e-129	0.405088	TRUE	585.331	0.0432145
rs2584662	A	C	A	C	-0.0597	0.0187326	0.585	0.587099	FALSE	FALSE	FALSE	MMP-10	GCST90274827	iNPH	0.0122	0.0381855	9.91e-07	0.623733	TRUE	23.9458	0.00173054
rs3742926	T	C	T	C	-0.0912	0.0318153	0.0978	0.129964	FALSE	FALSE	FALSE	MMP-10	GCST90274827	iNPH	0.0196	0.0551937	3.27e-06	0.564325	TRUE	21.651	0.00146778
rs516316	C	G	C	G	0.1003	-0.00517592	0.4452	0.375162	FALSE	TRUE	TRUE	MMP-10	GCST90274827	iNPH	0.0117	0.0386915	1.01e-17	0.893581	FALSE	73.4903	0.00496962
rs55804377	A	G	A	G	-0.2185	-0.00172068	0.0185	0.0466939	FALSE	FALSE	FALSE	MMP-10	GCST90274827	iNPH	0.0469	0.0915755	3.18e-06	0.985009	TRUE	21.7049	0.00173378
rs72699188	C	G	C	G	-0.0931	-0.047666	0.8507	0.85231	FALSE	TRUE	FALSE	MMP-10	GCST90274827	iNPH	0.0166	0.0521024	2.04e-08	0.36027	TRUE	31.4545	0.00220174
rs7966257	C	G	C	G	-0.0819	0.116707	0.1335	0.121708	FALSE	TRUE	FALSE	MMP-10	GCST90274827	iNPH	0.0178	0.0565076	4.2e-06	0.038892	TRUE	21.1703	0.00155184
rs10412462	A	C	A	C	-0.1731	-0.0891484	0.0363	0.0561059	FALSE	FALSE	FALSE	NRTN	GCST90274828	iNPH	0.0366	0.0808057	2.25e-06	0.269921	TRUE	22.3682	0.00209639
rs113580784	A	G	A	G	-0.2288	-0.0282066	0.0208	0.0468094	FALSE	FALSE	FALSE	NRTN	GCST90274828	iNPH	0.0495	0.0879873	3.8e-06	0.748531	TRUE	21.3649	0.00213244
rs143131035	T	C	T	C	-0.4361	0.354855	0.0118	0.0158732	FALSE	FALSE	FALSE	NRTN	GCST90274828	iNPH	0.0867	0.158164	4.91e-07	0.0248588	TRUE	25.3008	0.00443536
rs182274799	A	G	A	G	0.1565	-0.0828253	0.0646	0.0398688	FALSE	FALSE	FALSE	NRTN	GCST90274828	iNPH	0.031	0.0965601	4.46e-07	0.391026	TRUE	25.4862	0.00295998
rs192427410	T	G	T	G	0.3743	0.0211383	0.0252	0.0321007	FALSE	FALSE	FALSE	NRTN	GCST90274828	iNPH	0.0786	0.108577	1.92e-06	0.84564	TRUE	22.6775	0.00688313
rs29630	T	C	T	C	-0.074	0.0793022	0.2493	0.215386	FALSE	FALSE	FALSE	NRTN	GCST90274828	iNPH	0.0159	0.0468101	3.25e-06	0.0902423	TRUE	21.6605	0.00204966
rs4360502	A	G	A	G	-0.0652	-0.11302	0.3445	0.32882	FALSE	FALSE	FALSE	NRTN	GCST90274828	iNPH	0.0141	0.0401658	3.76e-06	0.00489553	TRUE	21.3824	0.00191994
rs62120726	A	G	A	G	0.0786	-0.0360117	0.8077	0.872872	FALSE	FALSE	FALSE	NRTN	GCST90274828	iNPH	0.0172	0.0571113	4.88e-06	0.528333	TRUE	20.8828	0.00191913
rs7202385	A	T	A	T	0.0746	0.0256257	0.6725	0.641592	FALSE	TRUE	FALSE	NRTN	GCST90274828	iNPH	0.0157	0.0393281	2.02e-06	0.514668	TRUE	22.5776	0.00245138
rs76777800	T	C	T	C	0.3387	0.52145	0.0176	0.00169997	FALSE	FALSE	FALSE	NRTN	GCST90274828	iNPH	0.0738	0.49561	4.44e-06	0.292736	TRUE	21.0629	0.00396699
rs7712604	C	G	C	G	-0.0879	0.0814915	0.6738	0.706704	FALSE	TRUE	FALSE	NRTN	GCST90274828	iNPH	0.0176	0.0415078	5.9e-07	0.0496135	TRUE	24.9432	0.00339643
rs77216559	T	C	T	C	0.1667	0.0939442	0.958	0.958892	FALSE	FALSE	FALSE	NRTN	GCST90274828	iNPH	0.034	0.100091	9.44e-07	0.347944	TRUE	24.0388	0.00223623
rs8033310	T	C	T	C	0.1332	-0.0270637	0.9133	0.925364	FALSE	FALSE	FALSE	NRTN	GCST90274828	iNPH	0.0286	0.0740128	3.2e-06	0.714616	TRUE	21.6908	0.00280977
rs908372	C	G	C	G	-0.0622	-0.0380682	0.3324	0.399537	FALSE	TRUE	FALSE	NRTN	GCST90274828	iNPH	0.0136	0.0383244	4.8e-06	0.320556	TRUE	20.9172	0.00171707
rs10780690	T	G	T	G	0.0557	-0.00831969	0.5265	0.532625	FALSE	FALSE	FALSE	NT-3	GCST90274829	iNPH	0.012	0.0378876	3.46e-06	0.826191	TRUE	21.5451	0.00154689
rs11151953	C	G	C	G	0.0734	0.0403734	0.5258	0.581713	FALSE	TRUE	TRUE	NT-3	GCST90274829	iNPH	0.0124	0.0387015	3.23e-09	0.296857	FALSE	35.0388	0.00268661
rs11225042	A	C	A	C	-0.0973	0.0183839	0.8737	0.846659	FALSE	FALSE	FALSE	NT-3	GCST90274829	iNPH	0.0203	0.0517406	1.64e-06	0.722359	TRUE	22.9738	0.0020894
rs112418830	T	C	T	C	0.1366	0.16785	0.0567	0.0731994	FALSE	FALSE	FALSE	NT-3	GCST90274829	iNPH	0.0263	0.0731095	2.06e-07	0.021683	TRUE	26.9768	0.00199602
rs12517801	A	G	A	G	-0.0555	-0.00463102	0.3609	0.459808	FALSE	FALSE	FALSE	NT-3	GCST90274829	iNPH	0.0121	0.0378697	4.5e-06	0.902671	TRUE	21.0385	0.00142093
rs145686993	C	G	C	G	-0.2464	0.0535707	0.0161	0.0129426	FALSE	TRUE	FALSE	NT-3	GCST90274829	iNPH	0.0539	0.158006	4.84e-06	0.734578	TRUE	20.898	0.00192348
rs146532158	T	C	T	C	-0.1859	0.213993	0.0249	0.025296	FALSE	FALSE	FALSE	NT-3	GCST90274829	iNPH	0.0386	0.1235	1.46e-06	0.0831419	TRUE	23.1945	0.00167818
rs17537796	A	C	A	C	-0.2571	0.014679	0.9866	0.982935	FALSE	FALSE	FALSE	NT-3	GCST90274829	iNPH	0.0553	0.141786	3.33e-06	0.917543	TRUE	21.6149	0.00174775
rs2034246	A	C	A	C	0.0582	-0.01965	0.5677	0.589786	FALSE	FALSE	FALSE	NT-3	GCST90274829	iNPH	0.012	0.038326	1.23e-06	0.608156	TRUE	23.5225	0.00166257
rs2107473	A	G	A	G	-0.2393	-0.276301	0.0175	0.015386	FALSE	FALSE	FALSE	NT-3	GCST90274829	iNPH	0.0507	0.160551	2.36e-06	0.085259	TRUE	22.2777	0.00196918
rs2846299	A	G	A	G	0.0582	0.00544262	0.3022	0.299267	FALSE	FALSE	FALSE	NT-3	GCST90274829	iNPH	0.0125	0.0410101	3.22e-06	0.89442	TRUE	21.6783	0.00142857
rs28735437	C	G	C	G	-0.1168	-0.0118364	0.1435	0.112795	FALSE	TRUE	FALSE	NT-3	GCST90274829	iNPH	0.0164	0.0592821	1.06e-12	0.841745	TRUE	50.7222	0.00335347
rs3218587	A	G	A	G	0.1364	0.0705137	0.0429	0.0229096	FALSE	FALSE	FALSE	NT-3	GCST90274829	iNPH	0.0294	0.134878	3.49e-06	0.601117	TRUE	21.5245	0.00152782
rs5751454	T	C	T	C	0.1823	0.14489	0.0287	0.0379951	FALSE	FALSE	FALSE	NT-3	GCST90274829	iNPH	0.0398	0.0969866	4.64e-06	0.135197	TRUE	20.9801	0.00185284
rs58399805	A	T	A	T	0.1106	0.0523599	0.0799	0.097409	FALSE	TRUE	FALSE	NT-3	GCST90274829	iNPH	0.022	0.0637568	4.98e-07	0.411508	TRUE	25.2735	0.00179855
rs72652073	C	G	C	G	0.058	-0.0422361	0.3811	0.378321	FALSE	TRUE	FALSE	NT-3	GCST90274829	iNPH	0.0125	0.0390781	3.48e-06	0.279781	TRUE	21.5296	0.00158688
rs73166403	T	C	T	C	-0.092	0.00148589	0.1114	0.111969	FALSE	FALSE	FALSE	NT-3	GCST90274829	iNPH	0.02	0.0599785	4.22e-06	0.980236	TRUE	21.16	0.0016757
rs79759094	A	G	A	G	-0.1163	-0.0463512	0.0638	0.0606962	FALSE	FALSE	FALSE	NT-3	GCST90274829	iNPH	0.0251	0.0790126	3.6e-06	0.557451	TRUE	21.469	0.00161577
rs10142466	A	G	A	G	0.057	0.00788121	0.49	0.513157	FALSE	FALSE	FALSE	OPG	GCST90274830	iNPH	0.0109	0.0376497	1.7e-07	0.834191	TRUE	27.3462	0.00162385
rs112635299	T	G	T	G	0.2618	-0.163107	0.0205	0.0201591	FALSE	FALSE	FALSE	OPG	GCST90274830	iNPH	0.0433	0.139363	1.48e-09	0.241852	TRUE	36.5564	0.0027525
rs114165349	C	G	C	G	-0.1948	-0.113208	0.0337	0.0375438	FALSE	TRUE	FALSE	OPG	GCST90274830	iNPH	0.034	0.094885	1.01e-08	0.232827	TRUE	32.8262	0.00247144
rs1230164	C	G	C	G	-0.0671	0.0437313	0.7288	0.751771	FALSE	TRUE	FALSE	OPG	GCST90274830	iNPH	0.0129	0.0436397	1.98e-07	0.316295	TRUE	27.0561	0.00177981
rs138408096	A	G	A	G	-0.2007	0.431208	0.0206	0.0127332	FALSE	FALSE	FALSE	OPG	GCST90274830	iNPH	0.0423	0.183394	2.09e-06	0.0187098	TRUE	22.512	0.00162537
rs138557324	T	C	T	C	-0.2253	0.270644	0.0196	0.00488609	FALSE	FALSE	FALSE	OPG	GCST90274830	iNPH	0.0473	0.302454	1.91e-06	0.37088	TRUE	22.6882	0.0019508
rs1437633	A	C	A	C	-0.079	0.0153841	0.2072	0.151131	FALSE	FALSE	FALSE	OPG	GCST90274830	iNPH	0.0147	0.0536524	7.69e-08	0.774314	TRUE	28.8815	0.0020504
rs17600346	T	C	T	C	-0.1569	0.133452	0.9631	0.953739	FALSE	FALSE	FALSE	OPG	GCST90274830	iNPH	0.0299	0.0887742	1.54e-07	0.132769	TRUE	27.5362	0.00174974
rs2247769	T	C	T	C	-0.1705	-0.0234913	0.5577	0.595828	FALSE	FALSE	FALSE	OPG	GCST90274830	iNPH	0.0114	0.0385638	1.42e-50	0.542423	TRUE	223.686	0.0143416
rs271665	T	C	T	C	-0.0672	-0.0153578	0.748	0.680662	FALSE	FALSE	FALSE	OPG	GCST90274830	iNPH	0.0129	0.0400501	1.9e-07	0.701376	TRUE	27.1368	0.00170244
rs28454196	C	G	C	G	-0.2242	-0.0296401	0.9758	0.976575	FALSE	TRUE	FALSE	OPG	GCST90274830	iNPH	0.0486	0.12148	3.97e-06	0.807238	TRUE	21.2813	0.00237398
rs376613127	A	G	A	G	-0.2692	0.328891	0.0133	0.0122253	FALSE	FALSE	FALSE	OPG	GCST90274830	iNPH	0.0568	0.168742	2.14e-06	0.0512873	TRUE	22.4623	0.00190203
rs61968587	A	G	A	G	-0.2671	0.265402	0.9843	0.993893	FALSE	FALSE	FALSE	OPG	GCST90274830	iNPH	0.0567	0.264814	2.47e-06	0.316237	TRUE	22.1912	0.00220498
rs6985207	A	C	A	C	0.0522	-0.0072913	0.5556	0.58932	FALSE	FALSE	FALSE	OPG	GCST90274830	iNPH	0.0114	0.0384871	4.67e-06	0.849742	TRUE	20.9668	0.00134557
rs704	A	G	A	G	-0.1404	0.00758468	0.4726	0.41935	FALSE	FALSE	FALSE	OPG	GCST90274830	iNPH	0.0111	0.037967	1.14e-36	0.84166	TRUE	159.988	0.00982648
rs74111611	T	C	T	C	-0.1471	0.191287	0.9603	0.978053	FALSE	FALSE	FALSE	OPG	GCST90274830	iNPH	0.0298	0.135329	7.96e-07	0.157509	TRUE	24.3665	0.00164988
rs77507094	A	G	A	G	0.1965	-0.0862371	0.9791	0.96328	FALSE	FALSE	FALSE	OPG	GCST90274830	iNPH	0.0429	0.0994833	4.64e-06	0.386024	TRUE	20.9802	0.00158026
rs9946923	T	C	T	C	0.172	0.152384	0.9707	0.989329	FALSE	FALSE	FALSE	OPG	GCST90274830	iNPH	0.0376	0.199967	4.77e-06	0.446035	TRUE	20.9258	0.00168283
rs116928468	A	G	A	G	-0.2566	-0.0607962	0.019	0.0616255	FALSE	FALSE	FALSE	OSM	GCST90274831	iNPH	0.0536	0.0755691	1.69e-06	0.421102	TRUE	22.9184	0.00245452
rs117867445	C	G	C	G	0.2926	-0.331287	0.0172	0.00965198	FALSE	TRUE	FALSE	OSM	GCST90274831	iNPH	0.0621	0.204925	2.46e-06	0.105958	TRUE	22.2006	0.00289449
rs2285179	A	G	A	G	-0.0663	-0.0790292	0.5586	0.561047	FALSE	FALSE	FALSE	OSM	GCST90274831	iNPH	0.0122	0.038066	5.5e-08	0.0378835	TRUE	29.533	0.00216766
rs2511241	T	C	T	C	0.177	0.149778	0.9163	0.922489	FALSE	FALSE	FALSE	OSM	GCST90274831	iNPH	0.0236	0.0693106	6.38e-14	0.030698	TRUE	56.25	0.00480551
rs28444486	A	G	A	G	0.0636	-0.0561607	0.7378	0.747277	FALSE	FALSE	FALSE	OSM	GCST90274831	iNPH	0.0136	0.0433342	2.92e-06	0.194979	TRUE	21.8694	0.001565
rs3859189	A	G	A	G	0.1101	-0.0441518	0.5367	0.558779	FALSE	FALSE	FALSE	OSM	GCST90274831	iNPH	0.0117	0.0379997	4.95e-21	0.245277	TRUE	88.5529	0.00602835
rs4823082	C	G	C	G	-0.159	-0.0487947	0.0363	0.0341945	FALSE	TRUE	FALSE	OSM	GCST90274831	iNPH	0.0346	0.103499	4.32e-06	0.637319	TRUE	21.1175	0.00176878
rs559651	T	C	T	C	-0.0594	0.0604761	0.6496	0.624551	FALSE	FALSE	FALSE	OSM	GCST90274831	iNPH	0.0125	0.0387404	2.01e-06	0.118509	TRUE	22.5815	0.00160625
rs61897429	A	G	A	G	-0.0847	-0.047569	0.139	0.140602	FALSE	FALSE	FALSE	OSM	GCST90274831	iNPH	0.017	0.0547871	6.28e-07	0.385257	TRUE	24.8238	0.00171718
rs653178	T	C	T	C	-0.0728	-0.040092	0.5224	0.585102	FALSE	FALSE	FALSE	OSM	GCST90274831	iNPH	0.0132	0.0381786	3.48e-08	0.293664	TRUE	30.4169	0.0026446
rs7007281	A	T	A	T	0.1155	0.0970775	0.9154	0.934043	FALSE	TRUE	FALSE	OSM	GCST90274831	iNPH	0.0243	0.0762146	2e-06	0.202756	TRUE	22.5918	0.00206621
rs7102957	T	C	T	C	-0.0803	-0.037271	0.8631	0.805049	FALSE	FALSE	FALSE	OSM	GCST90274831	iNPH	0.0173	0.0465435	3.46e-06	0.423261	TRUE	21.5446	0.00152379
rs76275710	A	G	A	G	0.2665	-0.0539574	0.0176	0.0282381	FALSE	FALSE	FALSE	OSM	GCST90274831	iNPH	0.0525	0.115191	3.85e-07	0.639487	TRUE	25.7677	0.00245598
rs80303768	A	G	A	G	-0.152	-0.379606	0.0371	0.0122002	FALSE	FALSE	FALSE	OSM	GCST90274831	iNPH	0.0327	0.188846	3.35e-06	0.0444171	TRUE	21.6069	0.00165072
rs9264931	T	C	T	C	-0.1048	0.015741	0.8812	0.938917	FALSE	FALSE	FALSE	OSM	GCST90274831	iNPH	0.0191	0.081639	4.09e-08	0.847106	TRUE	30.1062	0.00229955
rs11247305	C	G	C	G	-0.1687	-0.0842321	0.9376	0.934681	FALSE	TRUE	FALSE	PDGFbb	ebi-a-GCST004432	iNPH	0.0364	0.0752238	3.468e-06	0.262819	TRUE	21.4797	0.00333014
rs116445074	T	G	T	G	0.2869	-0.162384	0.0184	0.0186051	FALSE	FALSE	FALSE	PDGFbb	ebi-a-GCST004432	iNPH	0.0587	0.139055	1.017e-06	0.242901	TRUE	23.8883	0.00297333
rs11766649	A	G	A	G	0.0902	0.0018417	0.8018	0.794962	FALSE	FALSE	FALSE	PDGFbb	ebi-a-GCST004432	iNPH	0.0196	0.0468818	3.964e-06	0.968664	TRUE	21.1788	0.00258591
rs12289510	A	G	A	G	-0.0772	-0.0100225	0.4767	0.471506	FALSE	FALSE	FALSE	PDGFbb	ebi-a-GCST004432	iNPH	0.0158	0.037799	1.001e-06	0.790892	TRUE	23.8737	0.00297345
rs13037046	A	T	A	T	-0.0948	-0.0420826	0.1871	0.194305	FALSE	TRUE	FALSE	PDGFbb	ebi-a-GCST004432	iNPH	0.0206	0.0483343	3.958e-06	0.383942	TRUE	21.1779	0.00273374
rs13412535	A	G	A	G	0.3317	-0.0174057	0.1892	0.205337	FALSE	FALSE	FALSE	PDGFbb	ebi-a-GCST004432	iNPH	0.0214	0.04725	2.893e-54	0.712594	TRUE	240.25	0.0337564
rs2324229	T	C	T	C	0.0884	-0.0136616	0.6134	0.627848	FALSE	FALSE	FALSE	PDGFbb	ebi-a-GCST004432	iNPH	0.0161	0.0389335	4.016e-08	0.725666	TRUE	30.1476	0.0037063
rs35859699	A	G	A	G	-0.3854	0.158203	0.0109	0.0119797	FALSE	FALSE	FALSE	PDGFbb	ebi-a-GCST004432	iNPH	0.0838	0.190248	4.223e-06	0.405659	TRUE	21.1512	0.00320273
rs4965869	T	C	T	C	0.1843	-0.059935	0.2446	0.245931	FALSE	FALSE	FALSE	PDGFbb	ebi-a-GCST004432	iNPH	0.0181	0.0439714	2.22e-24	0.172869	TRUE	103.68	0.012552
rs55680718	T	C	T	C	-0.1359	-0.014627	0.1173	0.120225	FALSE	FALSE	FALSE	PDGFbb	ebi-a-GCST004432	iNPH	0.0245	0.057506	2.956e-08	0.79922	TRUE	30.7685	0.00382455
rs72777070	T	G	T	G	-0.1048	0.0522525	0.7854	0.787175	FALSE	FALSE	FALSE	PDGFbb	ebi-a-GCST004432	iNPH	0.02	0.0462093	1.557e-07	0.258149	TRUE	27.4576	0.00370231
rs73162807	A	C	A	C	-0.2313	-0.00870441	0.0259	0.0245998	FALSE	FALSE	FALSE	PDGFbb	ebi-a-GCST004432	iNPH	0.0499	0.123603	3.548e-06	0.943858	TRUE	21.4857	0.00269951
rs9936075	A	G	A	G	-0.0767	0.0321576	0.6436	0.644567	FALSE	FALSE	FALSE	PDGFbb	ebi-a-GCST004432	iNPH	0.0163	0.0393143	2.675e-06	0.413379	TRUE	22.1419	0.00269882
rs9941733	A	G	A	G	0.1165	0.0454564	0.8364	0.826269	FALSE	FALSE	FALSE	PDGFbb	ebi-a-GCST004432	iNPH	0.0227	0.049854	3.018e-07	0.361879	TRUE	26.3391	0.00371432
rs12539643	C	G	C	G	0.1913	0.126946	0.966	0.95086	FALSE	TRUE	FALSE	PD-L1	GCST90274832	iNPH	0.0407	0.0886996	2.6e-06	0.152375	TRUE	22.0923	0.0024039
rs146328951	A	G	A	G	-0.4926	0.13803	0.0079	0.00173174	FALSE	FALSE	FALSE	PD-L1	GCST90274832	iNPH	0.0993	0.492461	7.02e-07	0.779258	TRUE	24.6088	0.00380366
rs2283438	T	C	T	C	-0.0577	-0.0406471	0.4351	0.426513	FALSE	FALSE	FALSE	PD-L1	GCST90274832	iNPH	0.012	0.0382695	1.52e-06	0.288179	TRUE	23.1201	0.0016366
rs35024691	C	G	C	G	-0.1008	0.0187407	0.0929	0.104659	FALSE	TRUE	FALSE	PD-L1	GCST90274832	iNPH	0.0219	0.0612646	4.17e-06	0.759682	TRUE	21.1852	0.00171247
rs4974444	A	G	A	G	-0.0816	0.111388	0.8717	0.862833	FALSE	FALSE	FALSE	PD-L1	GCST90274832	iNPH	0.0176	0.0547385	3.55e-06	0.0418591	TRUE	21.4959	0.00148937
rs60830384	A	T	A	T	0.1138	0.116417	0.916	0.940828	FALSE	TRUE	FALSE	PD-L1	GCST90274832	iNPH	0.0213	0.0791396	9.16e-08	0.141283	TRUE	28.5447	0.00199292
rs62373966	T	G	T	G	0.1407	-0.0889922	0.9234	0.903406	FALSE	FALSE	FALSE	PD-L1	GCST90274832	iNPH	0.0273	0.0640026	2.55e-07	0.164393	TRUE	26.5621	0.00280051
rs6917605	T	C	T	C	0.0554	0.0719274	0.4457	0.451698	FALSE	FALSE	FALSE	PD-L1	GCST90274832	iNPH	0.0116	0.0377207	1.79e-06	0.0565405	TRUE	22.8089	0.00151648
rs7026097	A	T	A	T	0.0832	0.0361123	0.1779	0.193249	FALSE	TRUE	FALSE	PD-L1	GCST90274832	iNPH	0.016	0.0474098	1.99e-07	0.446235	TRUE	27.04	0.00202478
rs7125631	T	C	T	C	-0.0609	0.00164185	0.6543	0.724329	FALSE	FALSE	FALSE	PD-L1	GCST90274832	iNPH	0.0128	0.0422018	1.96e-06	0.968966	TRUE	22.6368	0.0016778
rs7137828	T	C	T	C	-0.0622	-0.0447438	0.5235	0.586347	FALSE	FALSE	FALSE	PD-L1	GCST90274832	iNPH	0.0133	0.0382255	2.92e-06	0.241791	TRUE	21.8714	0.00193015
rs7304709	T	C	T	C	0.0537	-0.0506836	0.5862	0.611524	FALSE	FALSE	FALSE	PD-L1	GCST90274832	iNPH	0.0117	0.0384539	4.44e-06	0.187492	TRUE	21.0657	0.00139899
rs75510105	A	G	A	G	0.1933	0.280312	0.0292	0.0125553	FALSE	FALSE	FALSE	PD-L1	GCST90274832	iNPH	0.0385	0.17664	5.15e-07	0.112533	TRUE	25.2082	0.00211839
rs79045618	A	G	A	G	0.1619	0.059874	0.0521	0.0577949	FALSE	FALSE	FALSE	PD-L1	GCST90274832	iNPH	0.0324	0.079746	5.83e-07	0.452767	TRUE	24.9691	0.00258895
rs7945680	T	G	T	G	0.061	0.0279685	0.5018	0.557737	FALSE	FALSE	FALSE	PD-L1	GCST90274832	iNPH	0.0114	0.0379727	8.75e-08	0.461401	TRUE	28.6319	0.00186048
rs822335	T	C	T	C	-0.1295	0.0818181	0.3471	0.352944	FALSE	FALSE	FALSE	PD-L1	GCST90274832	iNPH	0.012	0.0394113	3.77e-27	0.0378931	TRUE	116.46	0.007601
rs112072646	A	G	A	G	0.4209	0.0367361	0.0204	0.0176489	FALSE	FALSE	FALSE	RANTES	ebi-a-GCST004431	iNPH	0.0859	0.15041	9.617e-07	0.807045	TRUE	24.0089	0.00708055
rs147509526	T	C	T	C	-0.3558	0.209579	0.0333	0.0314393	FALSE	FALSE	FALSE	RANTES	ebi-a-GCST004431	iNPH	0.0715	0.107211	6.567e-07	0.0506034	TRUE	24.7628	0.00815038
rs2251660	A	C	A	C	0.1831	0.107668	0.8627	0.856964	FALSE	FALSE	FALSE	RANTES	ebi-a-GCST004431	iNPH	0.0356	0.0540109	2.691e-07	0.0462126	TRUE	26.4531	0.00794213
rs2731672	T	C	T	C	-0.1242	0.0659468	0.267	0.259753	FALSE	FALSE	FALSE	RANTES	ebi-a-GCST004431	iNPH	0.0272	0.0430461	4.827e-06	0.125522	TRUE	20.85	0.00603793
rs62438851	A	G	A	G	-0.1904	0.0100147	0.8961	0.896405	FALSE	FALSE	FALSE	RANTES	ebi-a-GCST004431	iNPH	0.0413	0.0621853	4.009e-06	0.872057	TRUE	21.2537	0.0067505
rs7000423	T	C	T	C	-0.1314	0.0702546	0.6274	0.634636	FALSE	FALSE	FALSE	RANTES	ebi-a-GCST004431	iNPH	0.0252	0.0390367	1.852e-07	0.0719068	TRUE	27.1888	0.0080725
rs7170339	C	G	C	G	-0.4283	-0.129844	0.0197	0.019836	FALSE	TRUE	FALSE	RANTES	ebi-a-GCST004431	iNPH	0.0904	0.132242	2.187e-06	0.326164	TRUE	22.4471	0.00708519
rs72793342	A	G	A	G	-0.1505	-0.109361	0.2003	0.212396	FALSE	FALSE	FALSE	RANTES	ebi-a-GCST004431	iNPH	0.0307	0.0470033	9.08e-07	0.0199834	TRUE	24.0324	0.00725623
rs74472919	T	C	T	C	0.3547	0.0404257	0.0434	0.0388163	FALSE	FALSE	FALSE	RANTES	ebi-a-GCST004431	iNPH	0.06	0.0966211	3.353e-09	0.67566	TRUE	34.9478	0.0104465
rs9675798	T	G	T	G	-0.2583	-0.0895154	0.9466	0.945481	FALSE	FALSE	FALSE	RANTES	ebi-a-GCST004431	iNPH	0.0552	0.0817889	2.888e-06	0.27375	TRUE	21.8963	0.00674507
rs113127926	A	C	A	C	0.1974	-0.03997	0.0418	0.0397807	FALSE	FALSE	FALSE	SCF	ebi-a-GCST004429	iNPH	0.0418	0.0972784	2.337e-06	0.681158	TRUE	22.3019	0.00312145
rs13412535	A	G	A	G	-0.1065	-0.0174057	0.1892	0.205337	FALSE	FALSE	FALSE	SCF	ebi-a-GCST004429	iNPH	0.0213	0.04725	5.586e-07	0.712594	TRUE	25	0.00347988
rs1557570	T	G	T	G	0.1172	-0.0615251	0.2954	0.308016	FALSE	FALSE	FALSE	SCF	ebi-a-GCST004429	iNPH	0.0169	0.0408722	4.133e-12	0.132246	TRUE	48.093	0.00571792
rs4841899	T	C	T	C	-0.1002	0.00497917	0.7421	0.740545	FALSE	FALSE	FALSE	SCF	ebi-a-GCST004429	iNPH	0.0178	0.0429813	1.673e-08	0.907775	TRUE	31.688	0.00384308
rs635634	T	C	T	C	-0.1035	0.00818005	0.206	0.202268	FALSE	FALSE	FALSE	SCF	ebi-a-GCST004429	iNPH	0.0191	0.04677	5.705e-08	0.861159	TRUE	29.3639	0.00350428
rs7039247	C	G	C	G	0.079	0.00134636	0.6644	0.660101	FALSE	TRUE	FALSE	SCF	ebi-a-GCST004429	iNPH	0.0168	0.039583	2.46e-06	0.972866	TRUE	22.1124	0.00278314
rs72678285	A	T	A	T	0.1062	-0.00789536	0.8512	0.839377	FALSE	TRUE	FALSE	SCF	ebi-a-GCST004429	iNPH	0.0231	0.0519459	4.43e-06	0.879193	TRUE	21.1361	0.00285702
rs78369473	T	C	T	C	-0.2256	0.0500821	0.0266	0.0259407	FALSE	FALSE	FALSE	SCF	ebi-a-GCST004429	iNPH	0.0484	0.112961	3.14e-06	0.657506	TRUE	21.7264	0.00263561
rs78666213	T	G	T	G	-0.2845	0.0867711	0.9797	0.978253	FALSE	FALSE	FALSE	SCF	ebi-a-GCST004429	iNPH	0.0574	0.136753	7.152e-07	0.525748	TRUE	24.5664	0.00321946
rs80271436	A	G	A	G	-0.2393	0.0828504	0.0263	0.0273653	FALSE	FALSE	FALSE	SCF	ebi-a-GCST004429	iNPH	0.0484	0.116844	7.488e-07	0.478282	TRUE	24.4453	0.00293289
rs10832027	A	G	A	G	-0.0568	0.00481161	0.6474	0.538583	FALSE	FALSE	FALSE	SCF	GCST90274833	iNPH	0.012	0.0377824	2.21e-06	0.898663	TRUE	22.4044	0.00147293
rs10894669	A	C	A	C	-0.0606	0.0248628	0.3129	0.323397	FALSE	FALSE	FALSE	SCF	GCST90274833	iNPH	0.0129	0.040474	2.63e-06	0.539024	TRUE	22.0681	0.00157907
rs11126305	A	G	A	G	-0.0567	-0.0126087	0.4624	0.406095	FALSE	FALSE	FALSE	SCF	GCST90274833	iNPH	0.0116	0.0386807	1.02e-06	0.744447	TRUE	23.8919	0.00159835
rs11199541	T	C	T	C	0.1548	0.0468828	0.0334	0.0461375	FALSE	FALSE	FALSE	SCF	GCST90274833	iNPH	0.0339	0.0857387	4.96e-06	0.584509	TRUE	20.8518	0.00154727
rs11608458	T	C	T	C	-0.0707	0.00146564	0.6366	0.659657	FALSE	FALSE	FALSE	SCF	GCST90274833	iNPH	0.0122	0.040074	6.83e-09	0.970825	TRUE	33.583	0.00231271
rs11877350	A	G	A	G	0.0538	0.000595554	0.4265	0.438215	FALSE	FALSE	FALSE	SCF	GCST90274833	iNPH	0.0117	0.0380883	4.26e-06	0.987525	TRUE	21.1443	0.00141595
rs12149545	A	G	A	G	0.1146	0.0174966	0.3094	0.275509	FALSE	FALSE	FALSE	SCF	GCST90274833	iNPH	0.0123	0.0422023	1.2e-20	0.678442	TRUE	86.8079	0.00561237
rs12378537	T	C	T	C	0.105	-0.0125057	0.1215	0.14489	FALSE	FALSE	FALSE	SCF	GCST90274833	iNPH	0.0219	0.0530612	1.63e-06	0.813677	TRUE	22.9874	0.00235357
rs138854302	T	C	T	C	-0.1391	0.0393641	0.0915	0.0789001	FALSE	FALSE	FALSE	SCF	GCST90274833	iNPH	0.0205	0.0704288	1.16e-11	0.576216	TRUE	46.0412	0.00321685
rs139690	A	G	A	G	0.1104	0.00072791	0.9366	0.968451	FALSE	FALSE	FALSE	SCF	GCST90274833	iNPH	0.024	0.108893	4.22e-06	0.994666	TRUE	21.16	0.00144748
rs146276488	A	G	A	G	0.2422	-0.139866	0.0144	0.0139459	FALSE	FALSE	FALSE	SCF	GCST90274833	iNPH	0.0516	0.158164	2.68e-06	0.376531	TRUE	22.0317	0.0016651
rs151246947	A	G	A	G	0.2116	-0.0288416	0.0274	0.0478576	FALSE	FALSE	FALSE	SCF	GCST90274833	iNPH	0.0453	0.0857382	3e-06	0.736575	TRUE	21.819	0.00238642
rs16942887	A	G	A	G	0.1658	-0.0694423	0.1303	0.150736	FALSE	FALSE	FALSE	SCF	GCST90274833	iNPH	0.0171	0.0522019	3.14e-22	0.183432	TRUE	94.0106	0.00623036
rs174535	T	C	T	C	-0.0735	-0.0488303	0.6459	0.58448	FALSE	FALSE	FALSE	SCF	GCST90274833	iNPH	0.0121	0.0380612	1.24e-09	0.199512	TRUE	36.8981	0.00247113
rs186248365	A	G	A	G	-0.428	-0.135537	0.9928	0.96291	FALSE	FALSE	FALSE	SCF	GCST90274833	iNPH	0.0907	0.092574	2.37e-06	0.143169	TRUE	22.2676	0.00261886
rs2024570	T	C	T	C	-0.1985	-0.143517	0.0394	0.026357	FALSE	FALSE	FALSE	SCF	GCST90274833	iNPH	0.0341	0.123593	5.85e-09	0.245557	TRUE	33.8854	0.00298256
rs2133027	A	G	A	G	0.4722	0.0376517	0.007	0.025253	FALSE	FALSE	FALSE	SCF	GCST90274833	iNPH	0.1032	0.11743	4.75e-06	0.748492	TRUE	20.9359	0.00309977
rs2740488	A	C	A	C	0.1156	0.114983	0.7485	0.801799	FALSE	FALSE	FALSE	SCF	GCST90274833	iNPH	0.0133	0.0478883	3.57e-18	0.0163471	TRUE	75.5462	0.00503124
rs2980888	T	C	T	C	-0.0683	-0.027999	0.2937	0.259135	FALSE	FALSE	FALSE	SCF	GCST90274833	iNPH	0.0126	0.0432106	5.94e-08	0.517008	TRUE	29.3833	0.00193537
rs34813411	T	C	T	C	-0.1619	0.110549	0.0373	0.00912519	FALSE	FALSE	FALSE	SCF	GCST90274833	iNPH	0.0339	0.22057	1.79e-06	0.616232	TRUE	22.8084	0.00188245
rs45617141	T	G	T	G	0.2803	-0.0948747	0.9812	0.99656	FALSE	FALSE	FALSE	SCF	GCST90274833	iNPH	0.0512	0.336791	4.38e-08	0.778171	TRUE	29.9713	0.00289862
rs557933	A	C	A	C	-0.0553	0.00446208	0.4647	0.440457	FALSE	FALSE	FALSE	SCF	GCST90274833	iNPH	0.0118	0.0377214	2.78e-06	0.905838	TRUE	21.9627	0.00152142
rs6073958	T	C	T	C	-0.2858	0.0140195	0.8039	0.823454	FALSE	FALSE	FALSE	SCF	GCST90274833	iNPH	0.0144	0.0491583	1.16e-87	0.775499	TRUE	393.912	0.0257534
rs705379	A	G	A	G	0.0789	-0.0308246	0.4598	0.365715	FALSE	FALSE	FALSE	SCF	GCST90274833	iNPH	0.012	0.0393851	4.87e-11	0.433835	TRUE	43.2306	0.00309248
rs71431776	A	C	A	C	-0.0938	0.110165	0.1062	0.0842221	FALSE	FALSE	FALSE	SCF	GCST90274833	iNPH	0.0192	0.0703564	1.03e-06	0.117392	TRUE	23.8673	0.00167032
rs71644719	A	G	A	G	-0.1584	-0.00954155	0.0354	0.0477719	FALSE	FALSE	FALSE	SCF	GCST90274833	iNPH	0.0345	0.0862998	4.4e-06	0.911963	TRUE	21.0801	0.00171353
rs72847212	T	C	T	C	-0.0721	0.0197519	0.7926	0.82897	FALSE	FALSE	FALSE	SCF	GCST90274833	iNPH	0.015	0.0497769	1.53e-06	0.691509	TRUE	23.104	0.00170908
rs7664024	T	C	T	C	-0.0718	0.0216642	0.185	0.121596	FALSE	FALSE	FALSE	SCF	GCST90274833	iNPH	0.0153	0.0585462	2.69e-06	0.711356	TRUE	22.0225	0.00155456
rs78397068	T	C	T	C	0.1202	0.107892	0.9155	0.947513	FALSE	FALSE	FALSE	SCF	GCST90274833	iNPH	0.0233	0.0867739	2.49e-07	0.213734	TRUE	26.6132	0.00223539
rs785900	T	C	T	C	0.0575	-0.0063107	0.4446	0.435693	FALSE	FALSE	FALSE	SCF	GCST90274833	iNPH	0.0118	0.0381	1.1e-06	0.868444	TRUE	23.745	0.00163283
rs798893	C	G	C	G	0.095	-0.0419991	0.2138	0.288608	FALSE	TRUE	FALSE	SCF	GCST90274833	iNPH	0.0141	0.0413145	1.61e-11	0.309358	TRUE	45.3951	0.00303402
rs9264796	A	G	A	G	0.1407	-0.0158281	0.0716	0.0610857	FALSE	FALSE	FALSE	SCF	GCST90274833	iNPH	0.0303	0.0816317	3.42e-06	0.846257	TRUE	21.5627	0.00263188
rs112346514	T	C	T	C	-0.3261	-0.0266195	0.0302	0.0380701	FALSE	FALSE	FALSE	SCGFβ	ebi-a-GCST004428	iNPH	0.0703	0.0989515	3.543e-06	0.787918	TRUE	21.5175	0.00622903
rs1149926	T	C	T	C	-0.3458	-0.0198579	0.0239	0.0250176	FALSE	FALSE	FALSE	SCGFβ	ebi-a-GCST004428	iNPH	0.0749	0.122248	3.917e-06	0.87096	TRUE	21.315	0.0055792
rs116924815	T	C	T	C	0.6046	-0.0576968	0.0273	0.0276608	FALSE	FALSE	FALSE	SCGFβ	ebi-a-GCST004428	iNPH	0.0737	0.111179	2.251e-16	0.603793	TRUE	67.2979	0.0194137
rs117716477	A	C	A	C	0.8242	0.0829732	0.0199	0.0166069	FALSE	FALSE	FALSE	SCGFβ	ebi-a-GCST004428	iNPH	0.084	0.134597	1.029e-22	0.537593	TRUE	96.2735	0.0264983
rs12480722	T	C	T	C	0.1654	-0.0377139	0.8752	0.870726	FALSE	FALSE	FALSE	SCGFβ	ebi-a-GCST004428	iNPH	0.0353	0.0561491	2.812e-06	0.501791	TRUE	21.9544	0.00597617
rs13287050	A	T	A	T	-0.121	0.00161839	0.7202	0.718903	FALSE	TRUE	FALSE	SCGFβ	ebi-a-GCST004428	iNPH	0.0263	0.0417307	4.118e-06	0.969065	TRUE	21.167	0.00590067
rs139413256	A	G	A	G	-0.5174	-0.127978	0.0139	0.0163308	FALSE	FALSE	FALSE	SCGFβ	ebi-a-GCST004428	iNPH	0.1076	0.159897	1.532e-06	0.423492	TRUE	23.1222	0.00733869
rs143829871	T	C	T	C	-0.1866	0.0900289	0.9047	0.906681	FALSE	FALSE	FALSE	SCGFβ	ebi-a-GCST004428	iNPH	0.0399	0.0658962	2.852e-06	0.171869	TRUE	21.8714	0.00600414
rs149009264	A	G	A	G	0.4551	0.126265	0.9848	0.984817	FALSE	FALSE	FALSE	SCGFβ	ebi-a-GCST004428	iNPH	0.0985	0.163875	3.793e-06	0.441007	TRUE	21.3472	0.00620062
rs150733161	T	C	T	C	-0.5255	-0.151413	0.0142	0.0136484	FALSE	FALSE	FALSE	SCGFβ	ebi-a-GCST004428	iNPH	0.112	0.162898	2.687e-06	0.352633	TRUE	22.0145	0.0077313
rs151194174	A	G	A	G	0.4536	0.00220742	0.0187	0.0386094	FALSE	FALSE	FALSE	SCGFβ	ebi-a-GCST004428	iNPH	0.0941	0.0973252	1.454e-06	0.981905	TRUE	23.2363	0.00755126
rs17876031	A	G	A	G	-0.1496	-0.00202752	0.324	0.325257	FALSE	FALSE	FALSE	SCGFβ	ebi-a-GCST004428	iNPH	0.0254	0.0403864	3.667e-09	0.959961	TRUE	34.6893	0.00980358
rs264157	A	G	A	G	0.1079	0.0189714	0.4743	0.468226	FALSE	FALSE	FALSE	SCGFβ	ebi-a-GCST004428	iNPH	0.0233	0.0376143	3.685e-06	0.614004	TRUE	21.4452	0.00580583
rs34911860	A	G	A	G	-0.3674	-0.0144491	0.0291	0.0172129	FALSE	FALSE	FALSE	SCGFβ	ebi-a-GCST004428	iNPH	0.0787	0.137839	3.002e-06	0.916514	TRUE	21.7936	0.00762739
rs4656185	A	G	A	G	0.2103	-0.0645388	0.2892	0.304453	FALSE	FALSE	FALSE	SCGFβ	ebi-a-GCST004428	iNPH	0.0254	0.0410229	1.287e-16	0.115664	TRUE	68.5506	0.0181825
rs77954165	T	C	T	C	0.2631	0.0103896	0.9528	0.950697	FALSE	FALSE	FALSE	SCGFβ	ebi-a-GCST004428	iNPH	0.0562	0.0911429	2.867e-06	0.909244	TRUE	21.9164	0.00622609
rs7815967	T	C	T	C	0.1325	0.072228	0.1991	0.190234	FALSE	FALSE	FALSE	SCGFβ	ebi-a-GCST004428	iNPH	0.0288	0.0476488	4.371e-06	0.129559	TRUE	21.1664	0.00559901
rs78217154	T	C	T	C	0.3942	0.0203602	0.9796	0.979764	FALSE	FALSE	FALSE	SCGFβ	ebi-a-GCST004428	iNPH	0.0861	0.135054	4.722e-06	0.880168	TRUE	20.9617	0.00621072
rs10474392	A	G	A	G	0.0934	-0.0107766	0.334	0.255752	FALSE	FALSE	FALSE	SDF_1α	ebi-a-GCST004427	iNPH	0.0177	0.0432043	1.376e-07	0.803025	TRUE	27.845	0.00388101
rs10516368	A	C	A	C	-0.4268	-0.188626	0.0105	0.008769	FALSE	FALSE	FALSE	SDF_1α	ebi-a-GCST004427	iNPH	0.0883	0.218213	1.356e-06	0.387361	TRUE	23.3629	0.00378516
rs12141941	T	C	T	C	-0.0881	-0.0460994	0.7493	0.725936	FALSE	FALSE	FALSE	SDF_1α	ebi-a-GCST004427	iNPH	0.0186	0.0424497	2.263e-06	0.277489	TRUE	22.435	0.00291603
rs1600396	A	G	A	G	-0.0933	0.0220423	0.8096	0.807352	FALSE	FALSE	FALSE	SDF_1α	ebi-a-GCST004427	iNPH	0.0204	0.0477974	4.939e-06	0.644683	TRUE	20.9172	0.00268368
rs3988298	T	C	T	C	-0.1263	0.00815404	0.1042	0.113824	FALSE	FALSE	FALSE	SDF_1α	ebi-a-GCST004427	iNPH	0.0266	0.060812	2.124e-06	0.893334	TRUE	22.5446	0.00297794
rs62194947	T	C	T	C	-0.0852	0.026247	0.2632	0.259637	FALSE	FALSE	FALSE	SDF_1α	ebi-a-GCST004427	iNPH	0.0185	0.0432138	4.269e-06	0.543601	TRUE	21.2098	0.00281543
rs78037609	A	G	A	G	-0.6261	-1.43074	0.0104	0.000222834	FALSE	FALSE	FALSE	SDF_1α	ebi-a-GCST004427	iNPH	0.1334	1.75889	2.666e-06	0.415969	TRUE	22.028	0.00806883
rs78883416	C	G	C	G	-0.0871	0.00235062	0.308	0.319845	FALSE	TRUE	FALSE	SDF_1α	ebi-a-GCST004427	iNPH	0.0182	0.0404913	1.755e-06	0.953707	TRUE	22.9031	0.00323387
rs1034059	A	G	A	G	0.076	0.0211036	0.6981	0.701734	FALSE	FALSE	FALSE	SIRT2	GCST90274834	iNPH	0.0145	0.0419449	1.59e-07	0.614875	TRUE	27.4721	0.00243466
rs11115639	A	C	A	C	-0.0841	-0.0153814	0.8864	0.850239	FALSE	FALSE	FALSE	SIRT2	GCST90274834	iNPH	0.0184	0.0518388	4.86e-06	0.766683	TRUE	20.8909	0.00142439
rs115455827	A	G	A	G	0.1277	-0.0194306	0.9506	0.926438	FALSE	FALSE	FALSE	SIRT2	GCST90274834	iNPH	0.0277	0.0717142	4.02e-06	0.786433	TRUE	21.2531	0.00153157
rs116198125	T	C	T	C	-0.1521	-0.0436137	0.9617	0.96998	FALSE	FALSE	FALSE	SIRT2	GCST90274834	iNPH	0.0329	0.112386	3.78e-06	0.697964	TRUE	21.3731	0.00170422
rs12152184	A	G	A	G	0.0965	-0.0190443	0.885	0.88576	FALSE	FALSE	FALSE	SIRT2	GCST90274834	iNPH	0.0208	0.0590399	3.49e-06	0.747023	TRUE	21.5242	0.00189551
rs12531843	C	G	C	G	-0.1286	-0.0858239	0.9177	0.908447	FALSE	TRUE	FALSE	SIRT2	GCST90274834	iNPH	0.0243	0.0658757	1.21e-07	0.192638	TRUE	28.0072	0.00249812
rs138897138	A	G	A	G	0.104	0.0597639	0.9138	0.915216	FALSE	FALSE	FALSE	SIRT2	GCST90274834	iNPH	0.0218	0.0679301	1.84e-06	0.378975	TRUE	22.759	0.00170394
rs144373891	T	C	T	C	-0.5739	-0.248243	0.0161	0.00893822	FALSE	FALSE	FALSE	SIRT2	GCST90274834	iNPH	0.0515	0.209208	7.69e-29	0.235392	TRUE	124.182	0.0104347
rs147383134	T	C	T	C	0.2573	0.0958135	0.9858	0.99356	FALSE	FALSE	FALSE	SIRT2	GCST90274834	iNPH	0.0551	0.237583	3.02e-06	0.686739	TRUE	21.806	0.00185347
rs60459634	A	G	A	G	-0.1063	0.00519906	0.0886	0.0916492	FALSE	FALSE	FALSE	SIRT2	GCST90274834	iNPH	0.0229	0.0660114	3.45e-06	0.937223	TRUE	21.5474	0.0018249
rs72883370	A	G	A	G	-0.3428	0.131254	0.989	0.984815	FALSE	FALSE	FALSE	SIRT2	GCST90274834	iNPH	0.0737	0.141777	3.3e-06	0.354562	TRUE	21.6345	0.00255682
rs7718478	A	T	A	T	0.0639	-0.026449	0.7496	0.790814	FALSE	TRUE	FALSE	SIRT2	GCST90274834	iNPH	0.0138	0.0467753	3.65e-06	0.57177	TRUE	21.4409	0.00153284
rs77381020	T	C	T	C	0.0862	0.0345616	0.8546	0.836167	FALSE	FALSE	FALSE	SIRT2	GCST90274834	iNPH	0.0184	0.0514004	2.8e-06	0.501329	TRUE	21.9472	0.0018466
rs10212190	A	T	A	T	0.0727	-0.00411569	0.6151	0.603145	FALSE	TRUE	FALSE	SLAMF1	GCST90274835	iNPH	0.0121	0.0385956	1.88e-09	0.915078	TRUE	36.0992	0.00250261
rs10499604	T	C	T	C	0.058	-0.0163219	0.3266	0.312684	FALSE	FALSE	FALSE	SLAMF1	GCST90274835	iNPH	0.0125	0.0408565	3.48e-06	0.68953	TRUE	21.5296	0.00147971
rs111865527	T	C	T	C	0.2712	0.000154066	0.9863	0.984825	FALSE	FALSE	FALSE	SLAMF1	GCST90274835	iNPH	0.0569	0.148019	1.88e-06	0.99917	TRUE	22.7172	0.00198765
rs112742549	T	C	T	C	0.2421	0.0314049	0.9791	0.991772	FALSE	FALSE	FALSE	SLAMF1	GCST90274835	iNPH	0.0506	0.2149	1.71e-06	0.883813	TRUE	22.8923	0.00239879
rs12058421	A	C	A	C	-0.1256	0.0865452	0.1616	0.166155	FALSE	FALSE	FALSE	SLAMF1	GCST90274835	iNPH	0.0159	0.0513829	2.8e-15	0.0921192	TRUE	62.4001	0.00427466
rs13014154	A	G	A	G	-0.0612	-0.0267988	0.3695	0.357459	FALSE	FALSE	FALSE	SLAMF1	GCST90274835	iNPH	0.0123	0.0391108	6.5e-07	0.493216	TRUE	24.7567	0.00174515
rs13147502	A	G	A	G	-0.0609	-0.0363619	0.5964	0.537379	FALSE	FALSE	FALSE	SLAMF1	GCST90274835	iNPH	0.0127	0.0378054	1.62e-06	0.336141	TRUE	22.9947	0.00178547
rs138657007	A	G	A	G	-0.2863	0.333927	0.0181	0.00830043	FALSE	FALSE	FALSE	SLAMF1	GCST90274835	iNPH	0.0577	0.209332	6.98e-07	0.110667	TRUE	24.6202	0.00291352
rs147616029	T	C	T	C	-0.0644	0.0127919	0.3774	0.369265	FALSE	FALSE	FALSE	SLAMF1	GCST90274835	iNPH	0.0128	0.0388443	4.87e-07	0.74192	TRUE	25.3135	0.001949
rs149092077	A	G	A	G	-0.3592	0.150546	0.9888	0.996472	FALSE	FALSE	FALSE	SLAMF1	GCST90274835	iNPH	0.073	0.31543	8.63e-07	0.633168	TRUE	24.2118	0.00285778
rs1609310	T	G	T	G	-0.0557	0.0010846	0.5136	0.362865	FALSE	FALSE	FALSE	SLAMF1	GCST90274835	iNPH	0.012	0.0397046	3.46e-06	0.978207	TRUE	21.5451	0.0015501
rs17720330	C	G	C	G	-0.1982	0.0222026	0.0213	0.0185068	FALSE	TRUE	FALSE	SLAMF1	GCST90274835	iNPH	0.043	0.137152	4.04e-06	0.871397	TRUE	21.2457	0.00163782
rs192245879	A	G	A	G	0.3328	-0.290319	0.989	0.995545	FALSE	FALSE	FALSE	SLAMF1	GCST90274835	iNPH	0.0655	0.296733	3.76e-07	0.327883	TRUE	25.8157	0.00240983
rs2623960	T	C	T	C	0.0688	0.0628965	0.2204	0.243068	FALSE	FALSE	FALSE	SLAMF1	GCST90274835	iNPH	0.0143	0.0433941	1.5e-06	0.147219	TRUE	23.1475	0.00162664
rs2725405	C	G	C	G	0.0894	0.0133172	0.4462	0.436941	FALSE	TRUE	TRUE	SLAMF1	GCST90274835	iNPH	0.0141	0.0379259	2.29e-10	0.725486	FALSE	40.201	0.00394991
rs2790462	T	C	T	C	-0.0747	-0.0046653	0.2977	0.227453	FALSE	FALSE	FALSE	SLAMF1	GCST90274835	iNPH	0.0126	0.0445016	3.06e-09	0.916507	TRUE	35.148	0.00233331
rs3184504	T	C	T	C	0.097	0.0417357	0.4758	0.40764	FALSE	FALSE	FALSE	SLAMF1	GCST90274835	iNPH	0.013	0.0383205	8.55e-14	0.2761	TRUE	55.6746	0.00469348
rs35271532	A	G	A	G	-0.1486	-0.121522	0.0449	0.0263583	FALSE	FALSE	FALSE	SLAMF1	GCST90274835	iNPH	0.0324	0.117983	4.51e-06	0.303012	TRUE	21.0352	0.00189393
rs3745163	A	C	A	C	0.0674	-0.012485	0.2299	0.242262	FALSE	FALSE	FALSE	SLAMF1	GCST90274835	iNPH	0.0145	0.0437824	3.35e-06	0.775522	TRUE	21.6065	0.00160855
rs3806818	A	G	A	G	0.0707	0.00637857	0.1909	0.193901	FALSE	FALSE	FALSE	SLAMF1	GCST90274835	iNPH	0.0153	0.0474131	3.82e-06	0.892982	TRUE	21.3529	0.00154411
rs56244095	A	C	A	C	0.1013	0.0449691	0.2121	0.281903	FALSE	FALSE	FALSE	SLAMF1	GCST90274835	iNPH	0.0156	0.0422996	8.38e-11	0.287733	TRUE	42.1667	0.00342974
rs60094514	T	C	T	C	0.2209	0.00022957	0.8506	0.817689	FALSE	FALSE	FALSE	SLAMF1	GCST90274835	iNPH	0.0162	0.0490368	2.45e-42	0.996265	TRUE	185.935	0.0124022
rs73151926	T	C	T	C	0.1063	-0.16014	0.0805	0.0516102	FALSE	FALSE	FALSE	SLAMF1	GCST90274835	iNPH	0.0229	0.0881286	3.45e-06	0.069199	TRUE	21.5474	0.0016728
rs73231041	C	G	C	G	-0.2791	-0.068587	0.0148	0.0057724	FALSE	TRUE	FALSE	SLAMF1	GCST90274835	iNPH	0.0598	0.270725	3.05e-06	0.800001	TRUE	21.783	0.00227162
rs7745783	T	C	T	C	-0.0589	-0.0198953	0.4969	0.505582	FALSE	FALSE	FALSE	SLAMF1	GCST90274835	iNPH	0.0119	0.0376834	7.44e-07	0.597528	TRUE	24.4983	0.00173454
rs79348253	A	G	A	G	-0.1585	-0.0718364	0.0447	0.0631895	FALSE	FALSE	FALSE	SLAMF1	GCST90274835	iNPH	0.0295	0.0771129	7.75e-08	0.351557	TRUE	28.8679	0.00214554
rs10842189	T	C	T	C	-0.08	-0.06266	0.8156	0.773371	FALSE	FALSE	FALSE	ST1A1	GCST90274836	iNPH	0.0173	0.044766	3.76e-06	0.161596	TRUE	21.3839	0.00192508
rs11074902	A	G	A	G	0.0695	-0.0406199	0.561	0.57879	FALSE	FALSE	FALSE	ST1A1	GCST90274836	iNPH	0.0139	0.0383917	5.73e-07	0.290039	TRUE	25	0.00237918
rs117222566	A	G	A	G	0.271	-0.0883367	0.9826	0.988332	FALSE	FALSE	FALSE	ST1A1	GCST90274836	iNPH	0.0581	0.187058	3.1e-06	0.636753	TRUE	21.7564	0.00251128
rs149278	T	C	T	C	-0.1882	-0.00906572	0.5314	0.563192	FALSE	FALSE	FALSE	ST1A1	GCST90274836	iNPH	0.0135	0.0378732	3.58e-44	0.810818	TRUE	194.344	0.0176398
rs149869672	T	C	T	C	-0.3184	0.0893412	0.9871	0.993854	FALSE	FALSE	FALSE	ST1A1	GCST90274836	iNPH	0.0684	0.24447	3.24e-06	0.714776	TRUE	21.6688	0.00258183
rs1698742	T	C	T	C	-0.0984	-0.0598875	0.8775	0.926209	FALSE	FALSE	FALSE	ST1A1	GCST90274836	iNPH	0.0206	0.075758	1.78e-06	0.429229	TRUE	22.8169	0.00208163
rs2213907	A	G	A	G	-0.1504	-0.00128719	0.95	0.965976	FALSE	FALSE	FALSE	ST1A1	GCST90274836	iNPH	0.0318	0.104254	2.25e-06	0.990149	TRUE	22.3687	0.00214892
rs232928	T	C	T	C	0.0622	0.0268076	0.4128	0.37852	FALSE	FALSE	FALSE	ST1A1	GCST90274836	iNPH	0.0136	0.0393913	4.8e-06	0.496159	TRUE	20.9172	0.00187558
rs2691531	T	C	T	C	-0.0645	-0.0443505	0.5986	0.560076	FALSE	FALSE	FALSE	ST1A1	GCST90274836	iNPH	0.0135	0.0379162	1.77e-06	0.242122	TRUE	22.8272	0.00199923
rs2712255	A	G	A	G	0.0702	0.0233998	0.466	0.381821	FALSE	FALSE	FALSE	ST1A1	GCST90274836	iNPH	0.0147	0.0387381	1.79e-06	0.545809	TRUE	22.8055	0.00245263
rs2731674	T	G	T	G	-0.083	0.0639951	0.2653	0.260215	FALSE	FALSE	FALSE	ST1A1	GCST90274836	iNPH	0.0152	0.0427526	4.75e-08	0.134427	TRUE	29.8173	0.00268555
rs371387526	A	C	A	C	0.1048	0.0323632	0.8462	0.856044	FALSE	FALSE	FALSE	ST1A1	GCST90274836	iNPH	0.0214	0.0531837	9.72e-07	0.542844	TRUE	23.9825	0.00285879
rs55793562	A	G	A	G	0.0924	-0.0349696	0.8711	0.894682	FALSE	FALSE	FALSE	ST1A1	GCST90274836	iNPH	0.0199	0.0611222	3.43e-06	0.567236	TRUE	21.5595	0.00191732
rs55939507	A	G	A	G	0.0768	0.0104023	0.4768	0.436019	FALSE	FALSE	FALSE	ST1A1	GCST90274836	iNPH	0.0166	0.0392518	3.72e-06	0.790997	TRUE	21.4046	0.00294277
rs66530140	T	C	T	C	-0.1678	0.0301064	0.4926	0.424001	FALSE	FALSE	FALSE	ST1A1	GCST90274836	iNPH	0.0136	0.0380744	5.64e-35	0.429103	TRUE	152.232	0.0140753
rs703595	T	C	T	C	-0.0715	0.0101496	0.2856	0.364827	FALSE	FALSE	FALSE	ST1A1	GCST90274836	iNPH	0.0147	0.0390913	1.15e-06	0.795142	TRUE	23.658	0.00208613
rs710446	T	C	T	C	-0.0712	-0.0354954	0.599	0.621789	FALSE	FALSE	FALSE	ST1A1	GCST90274836	iNPH	0.0135	0.0387917	1.33e-07	0.360179	TRUE	27.8159	0.00243535
rs72643498	A	C	A	C	-0.18	0.0227889	0.9587	0.928347	FALSE	FALSE	FALSE	ST1A1	GCST90274836	iNPH	0.0376	0.071049	1.69e-06	0.7484	TRUE	22.9176	0.00256571
rs72656644	C	G	C	G	0.1077	0.0329252	0.8871	0.890933	FALSE	TRUE	FALSE	ST1A1	GCST90274836	iNPH	0.0224	0.0597661	1.52e-06	0.581701	TRUE	23.1172	0.00232342
rs76833948	A	T	A	T	0.134	0.0152268	0.0644	0.103617	FALSE	TRUE	FALSE	ST1A1	GCST90274836	iNPH	0.0285	0.0609626	2.58e-06	0.802763	TRUE	22.1065	0.00216379
rs77919742	T	C	T	C	-0.1433	0.0813746	0.9287	0.921693	FALSE	FALSE	FALSE	ST1A1	GCST90274836	iNPH	0.0287	0.0703237	5.94e-07	0.247213	TRUE	24.9304	0.00271949
rs7812322	T	C	T	C	-0.3483	0.0968973	0.9898	0.995524	FALSE	FALSE	FALSE	ST1A1	GCST90274836	iNPH	0.0756	0.27052	4.08e-06	0.720201	TRUE	21.2258	0.00244954
rs9804965	A	C	A	C	-0.1927	-0.18764	0.0662	0.0529021	FALSE	FALSE	FALSE	ST1A1	GCST90274836	iNPH	0.0361	0.0848863	9.4e-08	0.0270714	TRUE	28.4937	0.00459098
rs1034059	A	G	A	G	0.0695	0.0211036	0.698	0.701734	FALSE	FALSE	FALSE	STAMPB	GCST90274837	iNPH	0.0145	0.0419449	1.64e-06	0.614875	TRUE	22.9738	0.00203639
rs111581172	A	G	A	G	-0.1722	-0.160031	0.0323	0.0134893	FALSE	FALSE	FALSE	STAMPB	GCST90274837	iNPH	0.0352	0.163935	9.98e-07	0.328974	TRUE	23.9321	0.0018537
rs111872246	A	G	A	G	0.2195	0.0567804	0.0229	0.0226361	FALSE	FALSE	FALSE	STAMPB	GCST90274837	iNPH	0.0425	0.123985	2.41e-07	0.64698	TRUE	26.6742	0.00215612
rs116198125	T	C	T	C	-0.1484	-0.0436137	0.9619	0.96998	FALSE	FALSE	FALSE	STAMPB	GCST90274837	iNPH	0.0325	0.112386	4.97e-06	0.697964	TRUE	20.8498	0.00161418
rs12152184	A	G	A	G	0.0961	-0.0190443	0.8851	0.88576	FALSE	FALSE	FALSE	STAMPB	GCST90274837	iNPH	0.0208	0.0590399	3.83e-06	0.747023	TRUE	21.3462	0.0018784
rs12531843	C	G	C	G	-0.1251	-0.0858239	0.9177	0.908447	FALSE	TRUE	FALSE	STAMPB	GCST90274837	iNPH	0.0243	0.0658757	2.63e-07	0.192638	TRUE	26.5034	0.00236399
rs138897138	A	G	A	G	0.1085	0.0597639	0.9138	0.915216	FALSE	FALSE	FALSE	STAMPB	GCST90274837	iNPH	0.0218	0.0679301	6.46e-07	0.378975	TRUE	24.7712	0.00185459
rs140656901	A	G	A	G	0.1288	-0.0100672	0.0724	0.0952421	FALSE	FALSE	FALSE	STAMPB	GCST90274837	iNPH	0.0272	0.0631292	2.19e-06	0.873299	TRUE	22.423	0.00222824
rs2280441	A	G	A	G	-0.1571	0.312295	0.0404	0.023295	FALSE	FALSE	FALSE	STAMPB	GCST90274837	iNPH	0.0309	0.11752	3.69e-07	0.00787499	TRUE	25.8485	0.00191361
rs73327656	A	G	A	G	0.235	0.279788	0.0269	0.00769538	FALSE	FALSE	FALSE	STAMPB	GCST90274837	iNPH	0.0512	0.220341	4.44e-06	0.204157	TRUE	21.0667	0.00289118
rs75610895	T	C	T	C	-0.1908	-0.0859805	0.0247	0.00880603	FALSE	FALSE	FALSE	STAMPB	GCST90274837	iNPH	0.0394	0.2291	1.28e-06	0.707439	TRUE	23.4512	0.00175397
rs11242125	A	C	A	C	-0.0761	-0.0186673	0.7246	0.566566	FALSE	FALSE	FALSE	TGFα	GCST90274838	iNPH	0.0166	0.0378508	4.55e-06	0.621886	TRUE	21.0161	0.00231133
rs12270510	T	C	T	C	0.0959	-0.0512268	0.1107	0.114056	FALSE	FALSE	FALSE	TGFα	GCST90274838	iNPH	0.019	0.059834	4.48e-07	0.391916	TRUE	25.4759	0.00181077
rs149146289	A	G	A	G	0.2856	0.113388	0.9866	0.981374	FALSE	FALSE	FALSE	TGFα	GCST90274838	iNPH	0.0569	0.138514	5.19e-07	0.413011	TRUE	25.1937	0.00215671
rs1963491	C	G	C	G	0.1081	0.140559	0.905	0.899496	FALSE	TRUE	FALSE	TGFα	GCST90274838	iNPH	0.023	0.062003	2.6e-06	0.0233921	TRUE	22.09	0.00200934
rs34007466	A	G	A	G	-0.2684	-0.0496516	0.0153	0.00820748	FALSE	FALSE	FALSE	TGFα	GCST90274838	iNPH	0.05	0.22476	7.96e-08	0.825163	TRUE	28.8154	0.00217065
rs34630685	C	G	C	G	0.1678	-0.296955	0.9681	0.970893	FALSE	TRUE	FALSE	TGFα	GCST90274838	iNPH	0.0361	0.116863	3.35e-06	0.0110517	TRUE	21.6058	0.0017391
rs3859189	A	G	A	G	0.0655	-0.0441518	0.5369	0.558779	FALSE	FALSE	FALSE	TGFα	GCST90274838	iNPH	0.0116	0.0379997	1.64e-08	0.245277	TRUE	31.8835	0.00213344
rs4934441	A	G	A	G	-0.095	0.0296502	0.1322	0.187652	FALSE	FALSE	FALSE	TGFα	GCST90274838	iNPH	0.0198	0.0480956	1.6e-06	0.537575	TRUE	23.0206	0.00207075
rs653178	T	C	T	C	-0.0708	-0.040092	0.5228	0.585102	FALSE	FALSE	FALSE	TGFα	GCST90274838	iNPH	0.0131	0.0381786	6.5e-08	0.293664	TRUE	29.2095	0.00250111
rs72912115	A	T	A	T	0.137	-0.0357789	0.114	0.105644	FALSE	TRUE	FALSE	TGFα	GCST90274838	iNPH	0.0184	0.0615093	9.65e-14	0.560781	TRUE	55.4377	0.00379149
rs74130123	T	C	T	C	-0.2601	0.0537145	0.9817	0.97177	FALSE	FALSE	FALSE	TGFα	GCST90274838	iNPH	0.0508	0.115155	3.05e-07	0.640891	TRUE	26.2152	0.00243075
rs78464136	A	T	A	T	0.143	0.0344912	0.9552	0.963036	FALSE	TRUE	FALSE	TGFα	GCST90274838	iNPH	0.0307	0.100888	3.19e-06	0.732445	TRUE	21.6968	0.00175015
rs78912149	C	G	C	G	-0.2692	-0.146792	0.9835	0.977715	FALSE	TRUE	FALSE	TGFα	GCST90274838	iNPH	0.056	0.121373	1.53e-06	0.226499	TRUE	23.1086	0.00235201
rs9262670	T	C	T	C	0.0717	-0.0450702	0.2343	0.279058	FALSE	FALSE	FALSE	TGFα	GCST90274838	iNPH	0.0146	0.0416592	9.06e-07	0.279306	TRUE	24.1175	0.00184459
rs10403201	A	G	A	G	-0.0597	-0.0514188	0.292	0.246056	FALSE	FALSE	FALSE	TGFβ1-LAP	GCST90274818	iNPH	0.0125	0.043717	1.79e-06	0.239526	TRUE	22.8102	0.00147365
rs10508556	T	C	T	C	0.0523	-0.00658784	0.4627	0.436633	FALSE	FALSE	FALSE	TGFβ1-LAP	GCST90274818	iNPH	0.0114	0.0380013	4.48e-06	0.86237	TRUE	21.0472	0.00136003
rs114152855	T	C	T	C	-0.299	-0.0542168	0.0112	0.00926238	FALSE	FALSE	FALSE	TGFβ1-LAP	GCST90274818	iNPH	0.0613	0.191106	1.07e-06	0.77664	TRUE	23.7915	0.00198015
rs143420877	T	C	T	C	0.1447	0.160525	0.0388	0.0326988	FALSE	FALSE	FALSE	TGFβ1-LAP	GCST90274818	iNPH	0.0303	0.111355	1.79e-06	0.149425	TRUE	22.8061	0.00156175
rs144834546	T	C	T	C	-0.2662	-0.465306	0.0227	0.00373966	FALSE	FALSE	FALSE	TGFβ1-LAP	GCST90274818	iNPH	0.0526	0.346293	4.17e-07	0.179053	TRUE	25.6121	0.00314413
rs149458216	A	C	A	C	-0.2301	-0.126421	0.0182	0.0154105	FALSE	FALSE	FALSE	TGFβ1-LAP	GCST90274818	iNPH	0.0472	0.157031	1.09e-06	0.42078	TRUE	23.7656	0.00189216
rs1800472	A	G	A	G	-0.4623	-0.117162	0.0345	0.0337537	FALSE	FALSE	FALSE	TGFβ1-LAP	GCST90274818	iNPH	0.0335	0.0990055	2.55e-43	0.236655	TRUE	190.44	0.014238
rs183319799	T	G	T	G	0.2185	-0.429855	0.0182	0.0231786	FALSE	FALSE	FALSE	TGFβ1-LAP	GCST90274818	iNPH	0.0461	0.135401	2.14e-06	0.00150006	TRUE	22.4647	0.00170619
rs1921885	A	C	A	C	0.1265	-0.0767456	0.9391	0.977835	FALSE	FALSE	FALSE	TGFβ1-LAP	GCST90274818	iNPH	0.0263	0.129177	1.51e-06	0.552436	TRUE	23.135	0.00183038
rs2281119	T	C	T	C	-0.0873	0.0187284	0.1204	0.115149	FALSE	FALSE	FALSE	TGFβ1-LAP	GCST90274818	iNPH	0.019	0.0588649	4.33e-06	0.750364	TRUE	21.1116	0.00161425
rs2631367	C	G	C	G	-0.0605	-0.0560995	0.4529	0.344635	FALSE	TRUE	TRUE	TGFβ1-LAP	GCST90274818	iNPH	0.013	0.0400016	3.26e-06	0.160787	FALSE	21.6583	0.00181389
rs34536806	T	G	T	G	0.0989	0.0923009	0.9023	0.92892	FALSE	FALSE	FALSE	TGFβ1-LAP	GCST90274818	iNPH	0.021	0.0750799	2.48e-06	0.218933	TRUE	22.1796	0.00172452
rs34992551	T	C	T	C	-0.0931	-0.102319	0.1103	0.197721	FALSE	FALSE	FALSE	TGFβ1-LAP	GCST90274818	iNPH	0.0199	0.0471488	2.89e-06	0.0299965	TRUE	21.8874	0.00170117
rs60821320	A	C	A	C	-0.1083	-0.00248869	0.0779	0.0514717	FALSE	FALSE	FALSE	TGFβ1-LAP	GCST90274818	iNPH	0.0232	0.085058	3.04e-06	0.976658	TRUE	21.7912	0.00168501
rs7013321	A	G	A	G	-0.0608	0.040642	0.4469	0.389036	FALSE	FALSE	FALSE	TGFβ1-LAP	GCST90274818	iNPH	0.0121	0.0390142	5.04e-07	0.29754	TRUE	25.2485	0.00182747
rs7247630	T	C	T	C	0.1378	-0.0400543	0.0525	0.0701701	FALSE	FALSE	FALSE	TGFβ1-LAP	GCST90274818	iNPH	0.0271	0.0753948	3.68e-07	0.595237	TRUE	25.8559	0.00188915
rs73045256	A	G	A	G	-0.1921	-0.0975972	0.9378	0.906772	FALSE	FALSE	FALSE	TGFβ1-LAP	GCST90274818	iNPH	0.0276	0.0654234	3.4e-12	0.135758	TRUE	48.4436	0.00430512
rs7570818	A	G	A	G	-0.0849	-0.0402632	0.8857	0.918718	FALSE	FALSE	FALSE	TGFβ1-LAP	GCST90274818	iNPH	0.0183	0.0704105	3.5e-06	0.567434	TRUE	21.5235	0.00145941
rs7656674	A	T	A	T	0.0626	0.0713808	0.5957	0.629425	FALSE	TRUE	FALSE	TGFβ1-LAP	GCST90274818	iNPH	0.0121	0.0389457	2.3e-07	0.0668282	TRUE	26.7657	0.0018876
rs7820135	T	C	T	C	-0.0747	0.0123339	0.8321	0.76368	FALSE	FALSE	FALSE	TGFβ1-LAP	GCST90274818	iNPH	0.0155	0.0438258	1.44e-06	0.778379	TRUE	23.2262	0.00155918
rs117427219	A	G	A	G	-0.3062	0.190307	0.0173	0.00240812	FALSE	FALSE	FALSE	TNF	GCST90274839	iNPH	0.0629	0.424482	1.13e-06	0.653916	TRUE	23.6979	0.00318792
rs12328100	A	G	A	G	-0.0649	-0.00369952	0.478	0.474378	FALSE	FALSE	FALSE	TNF	GCST90274839	iNPH	0.013	0.0377203	5.97e-07	0.92187	TRUE	24.9231	0.00210193
rs12354434	A	G	A	G	-0.1207	0.042957	0.0885	0.0921771	FALSE	FALSE	FALSE	TNF	GCST90274839	iNPH	0.0247	0.0667233	1.03e-06	0.519699	TRUE	23.8792	0.00235041
rs1266163	A	T	A	T	0.1372	0.0548164	0.0615	0.030277	FALSE	TRUE	FALSE	TNF	GCST90274839	iNPH	0.0288	0.113219	1.9e-06	0.628271	TRUE	22.6946	0.00217294
rs12975019	C	G	C	G	-0.1127	0.0641222	0.8939	0.892328	FALSE	TRUE	FALSE	TNF	GCST90274839	iNPH	0.0226	0.0597621	6.14e-07	0.28329	TRUE	24.8674	0.00240925
rs1377015	A	G	A	G	-0.0653	0.0309009	0.2861	0.292015	FALSE	FALSE	FALSE	TNF	GCST90274839	iNPH	0.0142	0.0415028	4.25e-06	0.456543	TRUE	21.147	0.00174185
rs138684734	A	G	A	G	0.2512	-0.285756	0.9796	0.994116	FALSE	FALSE	FALSE	TNF	GCST90274839	iNPH	0.0533	0.25411	2.44e-06	0.260785	TRUE	22.2119	0.00252202
rs141295666	T	C	T	C	0.3405	-0.19422	0.0132	0.00623757	FALSE	FALSE	FALSE	TNF	GCST90274839	iNPH	0.066	0.245432	2.48e-07	0.428747	TRUE	26.6162	0.00302042
rs148560093	A	G	A	G	-0.298	-0.112717	0.9824	0.995623	FALSE	FALSE	FALSE	TNF	GCST90274839	iNPH	0.0646	0.303072	3.97e-06	0.709957	TRUE	21.2798	0.00307088
rs333835	A	T	A	T	0.1289	-0.011268	0.9163	0.93401	FALSE	TRUE	FALSE	TNF	GCST90274839	iNPH	0.0254	0.0788716	3.88e-07	0.886397	TRUE	25.7536	0.00254858
rs4835254	T	C	T	C	-0.1517	-0.0825064	0.9506	0.951869	FALSE	FALSE	FALSE	TNF	GCST90274839	iNPH	0.031	0.0854043	9.9e-07	0.33401	TRUE	23.9468	0.00216135
rs537908127	T	C	T	C	0.246	-0.172947	0.0296	0.00707825	FALSE	FALSE	FALSE	TNF	GCST90274839	iNPH	0.0472	0.241049	1.87e-07	0.47308	TRUE	27.1635	0.0034765
rs6138961	C	G	C	G	0.51	-0.0326469	0.0088	0.0229294	FALSE	TRUE	FALSE	TNF	GCST90274839	iNPH	0.1077	0.120011	2.19e-06	0.785596	TRUE	22.4238	0.00453748
rs7621032	T	C	T	C	0.0674	0.0459232	0.4514	0.417548	FALSE	FALSE	FALSE	TNF	GCST90274839	iNPH	0.0135	0.038267	5.96e-07	0.230111	TRUE	24.926	0.00224992
rs7806921	T	C	T	C	-0.0606	0.0119254	0.5366	0.590306	FALSE	FALSE	FALSE	TNF	GCST90274839	iNPH	0.0131	0.0384072	3.73e-06	0.756181	TRUE	21.3995	0.00182634
rs867063	T	C	T	C	0.1175	0.0358608	0.078	0.0918804	FALSE	FALSE	FALSE	TNF	GCST90274839	iNPH	0.0255	0.0631755	4.07e-06	0.570281	TRUE	21.2322	0.00198578
rs9614693	T	C	T	C	0.0826	-0.0133708	0.1679	0.153171	FALSE	FALSE	FALSE	TNF	GCST90274839	iNPH	0.0177	0.0525762	3.06e-06	0.799254	TRUE	21.7778	0.00190641
rs9913313	T	C	T	C	-0.0836	0.0514428	0.344	0.353007	FALSE	FALSE	FALSE	TNF	GCST90274839	iNPH	0.0183	0.0395517	4.92e-06	0.193379	TRUE	20.8694	0.00315431
rs10101219	C	G	C	G	-0.4015	0.200801	0.9895	0.986097	FALSE	TRUE	FALSE	TNFRSF9	GCST90274841	iNPH	0.0847	0.165149	2.13e-06	0.224031	TRUE	22.4701	0.0033497
rs10178845	A	G	A	G	-0.0682	0.0045237	0.3043	0.345407	FALSE	FALSE	FALSE	TNFRSF9	GCST90274841	iNPH	0.0144	0.0396316	2.18e-06	0.909124	TRUE	22.4307	0.00196935
rs10744409	A	G	A	G	0.064	-0.0620353	0.4447	0.411622	FALSE	FALSE	FALSE	TNFRSF9	GCST90274841	iNPH	0.0131	0.0382904	1.03e-06	0.105206	TRUE	23.8681	0.00202295
rs11202989	T	C	T	C	-0.0995	0.0332	0.1219	0.186162	FALSE	FALSE	FALSE	TNFRSF9	GCST90274841	iNPH	0.0212	0.0482861	2.69e-06	0.491725	TRUE	22.028	0.00211945
rs118083884	A	G	A	G	0.3284	0.140393	0.019	0.00752761	FALSE	FALSE	FALSE	TNFRSF9	GCST90274841	iNPH	0.0668	0.231015	8.83e-07	0.54337	TRUE	24.1687	0.0040203
rs12227836	A	G	A	G	-0.0669	0.0299476	0.3517	0.396522	FALSE	FALSE	FALSE	TNFRSF9	GCST90274841	iNPH	0.014	0.0383786	1.77e-06	0.435203	TRUE	22.8347	0.00204094
rs12874404	A	G	A	G	-0.1402	0.159408	0.9406	0.964732	FALSE	FALSE	FALSE	TNFRSF9	GCST90274841	iNPH	0.0296	0.107265	2.17e-06	0.137249	TRUE	22.4343	0.00219643
rs140214797	T	G	T	G	0.2317	-0.203603	0.9796	0.985419	FALSE	FALSE	FALSE	TNFRSF9	GCST90274841	iNPH	0.0504	0.155906	4.28e-06	0.191574	TRUE	21.1345	0.00214566
rs143274881	A	T	A	T	-0.3325	-0.185301	0.9767	0.977163	FALSE	TRUE	FALSE	TNFRSF9	GCST90274841	iNPH	0.0719	0.12822	3.76e-06	0.148406	TRUE	21.3858	0.00503188
rs146380867	A	G	A	G	0.3742	-0.00445938	0.0105	0.00349631	FALSE	FALSE	FALSE	TNFRSF9	GCST90274841	iNPH	0.0814	0.351971	4.29e-06	0.989891	TRUE	21.1329	0.00290966
rs150949259	A	G	A	G	0.375	-0.0467811	0.0104	0.0139091	FALSE	FALSE	FALSE	TNFRSF9	GCST90274841	iNPH	0.0809	0.155829	3.56e-06	0.764019	TRUE	21.4865	0.00289458
rs1776354	A	G	A	G	-0.1301	-0.00833099	0.5203	0.547082	FALSE	FALSE	FALSE	TNFRSF9	GCST90274841	iNPH	0.013	0.03801	1.41e-23	0.826511	TRUE	100.154	0.00844905
rs1846520	A	G	A	G	-0.1626	0.0044282	0.9533	0.934924	FALSE	FALSE	FALSE	TNFRSF9	GCST90274841	iNPH	0.0313	0.0738998	2.05e-07	0.952218	TRUE	26.9869	0.00235406
rs192538756	A	T	A	T	0.1189	0.0651971	0.8742	0.857227	FALSE	TRUE	FALSE	TNFRSF9	GCST90274841	iNPH	0.0242	0.0551455	8.96e-07	0.237096	TRUE	24.1398	0.00310946
rs2579649	A	C	A	C	-0.0968	-0.00720595	0.1322	0.1543	FALSE	FALSE	FALSE	TNFRSF9	GCST90274841	iNPH	0.0199	0.0518848	1.15e-06	0.889542	TRUE	23.6616	0.00214997
rs2854008	A	G	A	G	0.0926	-0.0595867	0.2629	0.168621	FALSE	FALSE	FALSE	TNFRSF9	GCST90274841	iNPH	0.0149	0.0519476	5.14e-10	0.251359	TRUE	38.6233	0.0033233
rs3184504	T	C	T	C	0.0681	0.0417357	0.476	0.40764	FALSE	FALSE	FALSE	TNFRSF9	GCST90274841	iNPH	0.013	0.0383205	1.62e-07	0.2761	TRUE	27.4415	0.00231346
rs4976685	A	G	A	G	-0.0693	0.0466109	0.6695	0.669902	FALSE	FALSE	FALSE	TNFRSF9	GCST90274841	iNPH	0.0139	0.0400597	6.18e-07	0.244612	TRUE	24.8563	0.00212529
rs57700441	C	G	C	G	-0.1155	0.0212411	0.901	0.840577	FALSE	TRUE	FALSE	TNFRSF9	GCST90274841	iNPH	0.0228	0.0504433	4.07e-07	0.67369	TRUE	25.6622	0.00237987
rs72850206	A	T	A	T	-0.1438	0.0941482	0.0736	0.0340632	FALSE	TRUE	FALSE	TNFRSF9	GCST90274841	iNPH	0.0281	0.108032	3.1e-07	0.383491	TRUE	26.1882	0.00281984
rs72964492	A	C	A	C	0.3111	0.321504	0.9869	0.996963	FALSE	FALSE	FALSE	TNFRSF9	GCST90274841	iNPH	0.065	0.377289	1.7e-06	0.394135	TRUE	22.9073	0.0025025
rs75246422	T	C	T	C	-0.0982	0.0913404	0.1231	0.135777	FALSE	FALSE	FALSE	TNFRSF9	GCST90274841	iNPH	0.0203	0.0556579	1.32e-06	0.100776	TRUE	23.4008	0.00208191
rs76428106	T	C	T	C	-0.2714	0.0398206	0.9828	0.987291	FALSE	FALSE	FALSE	TNFRSF9	GCST90274841	iNPH	0.0593	0.180962	4.72e-06	0.825832	TRUE	20.9464	0.00249025
rs7737635	A	G	A	G	0.0924	-0.0172809	0.1947	0.137799	FALSE	FALSE	FALSE	TNFRSF9	GCST90274841	iNPH	0.0201	0.0557476	4.29e-06	0.756573	TRUE	21.1325	0.0026773
rs7858310	A	G	A	G	0.0707	-0.0230217	0.7165	0.691506	FALSE	FALSE	FALSE	TNFRSF9	GCST90274841	iNPH	0.0152	0.0408631	3.3e-06	0.573172	TRUE	21.6347	0.00203066
rs8005108	C	G	C	G	0.0889	0.0635502	0.2828	0.263903	FALSE	TRUE	FALSE	TNFRSF9	GCST90274841	iNPH	0.0182	0.043793	1.04e-06	0.146738	TRUE	23.8595	0.00320592
rs9669611	T	C	T	C	0.0703	-0.0309215	0.2853	0.256393	FALSE	FALSE	FALSE	TNFRSF9	GCST90274841	iNPH	0.015	0.0430535	2.78e-06	0.472628	TRUE	21.9648	0.00201542
rs10211598	T	C	T	C	-0.0628	-0.0950481	0.6354	0.588657	FALSE	FALSE	FALSE	TNFSF14	GCST90274842	iNPH	0.0137	0.0383104	4.56e-06	0.0131015	TRUE	21.0125	0.00182731
rs11085155	A	G	A	G	-0.0811	0.0227877	0.1772	0.216478	FALSE	FALSE	FALSE	TNFSF14	GCST90274842	iNPH	0.0176	0.0456364	4.07e-06	0.617546	TRUE	21.2332	0.00191792
rs11105725	T	C	T	C	-0.0683	0.00821679	0.3338	0.296704	FALSE	FALSE	FALSE	TNFSF14	GCST90274842	iNPH	0.0147	0.0416628	3.38e-06	0.843654	TRUE	21.5877	0.00207473
rs11569551	A	G	A	G	0.2584	0.0509686	0.0429	0.0558105	FALSE	FALSE	FALSE	TNFSF14	GCST90274842	iNPH	0.0327	0.0819804	2.74e-15	0.534129	TRUE	62.4438	0.00548314
rs115950744	A	G	A	G	-0.2574	0.0736475	0.0213	0.010462	FALSE	FALSE	FALSE	TNFSF14	GCST90274842	iNPH	0.0506	0.200148	3.64e-07	0.712899	TRUE	25.8771	0.00276233
rs117442125	A	T	A	T	0.1692	0.0557271	0.9583	0.950581	FALSE	TRUE	FALSE	TNFSF14	GCST90274842	iNPH	0.0364	0.0867522	3.35e-06	0.520632	TRUE	21.6072	0.00228806
rs117720118	T	G	T	G	-0.1456	-0.101586	0.0551	0.0421571	FALSE	FALSE	FALSE	TNFSF14	GCST90274842	iNPH	0.0303	0.0958775	1.55e-06	0.289352	TRUE	23.0907	0.00220745
rs11950562	A	C	A	C	0.0785	0.0469574	0.5494	0.659592	FALSE	FALSE	FALSE	TNFSF14	GCST90274842	iNPH	0.0132	0.0400046	2.73e-09	0.240475	TRUE	35.3664	0.00305105
rs1461044	T	C	T	C	-0.1519	-0.189212	0.0635	0.0529204	FALSE	FALSE	FALSE	TNFSF14	GCST90274842	iNPH	0.0316	0.0848161	1.53e-06	0.0256909	TRUE	23.1069	0.00274427
rs147119146	A	C	A	C	-0.2421	0.0166095	0.0299	0.0328251	FALSE	FALSE	FALSE	TNFSF14	GCST90274842	iNPH	0.0498	0.107436	1.17e-06	0.877137	TRUE	23.6337	0.00340022
rs184708984	T	C	T	C	-0.6334	-0.374217	0.0083	0.00135288	FALSE	FALSE	FALSE	TNFSF14	GCST90274842	iNPH	0.1109	0.595514	1.12e-08	0.529746	TRUE	32.6207	0.00660457
rs2738591	T	C	T	C	-0.063	-0.0276629	0.5474	0.508879	FALSE	FALSE	FALSE	TNFSF14	GCST90274842	iNPH	0.0133	0.037859	2.17e-06	0.464973	TRUE	22.4377	0.00196667
rs344560	T	C	T	C	-0.4894	0.197238	0.0625	0.057314	FALSE	FALSE	FALSE	TNFSF14	GCST90274842	iNPH	0.0273	0.0829541	7.29e-72	0.0174221	TRUE	321.368	0.0280679
rs34925583	C	G	C	G	-0.0698	-0.00645275	0.2595	0.237135	FALSE	TRUE	FALSE	TNFSF14	GCST90274842	iNPH	0.0152	0.0448338	4.39e-06	0.885559	TRUE	21.0874	0.00187242
rs4772260	T	C	T	C	0.0619	0.0346652	0.5736	0.540769	FALSE	FALSE	FALSE	TNFSF14	GCST90274842	iNPH	0.0135	0.0377466	4.54e-06	0.358427	TRUE	21.0239	0.00187429
rs59801342	A	G	A	G	0.229	0.0763798	0.024	0.0179516	FALSE	FALSE	FALSE	TNFSF14	GCST90274842	iNPH	0.0497	0.143425	4.07e-06	0.594351	TRUE	21.2304	0.00245676
rs74600570	T	C	T	C	-0.2255	-0.0770547	0.0287	0.0360122	FALSE	FALSE	FALSE	TNFSF14	GCST90274842	iNPH	0.0472	0.102653	1.77e-06	0.452874	TRUE	22.8249	0.00283503
rs76778362	C	G	C	G	-0.2117	-0.326363	0.0273	0.00584104	FALSE	TRUE	FALSE	TNFSF14	GCST90274842	iNPH	0.043	0.28018	8.51e-07	0.244087	TRUE	24.2384	0.0023802
rs7688836	A	G	A	G	-0.0818	0.0436571	0.2019	0.213338	FALSE	FALSE	FALSE	TNFSF14	GCST90274842	iNPH	0.0166	0.0454461	8.32e-07	0.336736	TRUE	24.2823	0.0021564
rs78336300	A	C	A	C	0.2392	0.0376845	0.0209	0.00611406	FALSE	FALSE	FALSE	TNFSF14	GCST90274842	iNPH	0.0522	0.267885	4.6e-06	0.888127	TRUE	20.9982	0.00234167
rs79233212	A	G	A	G	-0.2358	-0.121253	0.023	0.0172739	FALSE	FALSE	FALSE	TNFSF14	GCST90274842	iNPH	0.0506	0.149325	3.16e-06	0.41679	TRUE	21.7163	0.00249885
rs79791117	T	C	T	C	-0.2336	-0.0135313	0.9787	0.989144	FALSE	FALSE	FALSE	TNFSF14	GCST90274842	iNPH	0.0511	0.188592	4.84e-06	0.942802	TRUE	20.898	0.00227512
rs9295562	T	C	T	C	-0.0651	0.0463302	0.3144	0.295061	FALSE	FALSE	FALSE	TNFSF14	GCST90274842	iNPH	0.0141	0.0412838	3.89e-06	0.261762	TRUE	21.3169	0.00182703
rs9961731	A	G	A	G	0.1048	0.0326586	0.1883	0.160311	FALSE	FALSE	FALSE	TNFSF14	GCST90274842	iNPH	0.0208	0.0520501	4.69e-07	0.530368	TRUE	25.3861	0.00335736
rs9962377	T	C	T	C	-0.0905	0.0566474	0.1483	0.0897376	FALSE	FALSE	FALSE	TNFSF14	GCST90274842	iNPH	0.0186	0.066636	1.14e-06	0.395268	TRUE	23.674	0.00206897
rs10834997	A	G	A	G	-0.123	0.0249419	0.6924	0.695564	FALSE	FALSE	FALSE	TNFα	ebi-a-GCST004426	iNPH	0.0256	0.0409381	1.528e-06	0.542353	TRUE	23.085	0.00644442
rs111332265	A	G	A	G	-0.3678	-0.0252628	0.9696	0.965266	FALSE	FALSE	FALSE	TNFα	ebi-a-GCST004426	iNPH	0.0745	0.112223	7.913e-07	0.821892	TRUE	24.3731	0.0079748
rs7256693	T	C	T	C	-0.1841	0.105492	0.8925	0.881028	FALSE	FALSE	FALSE	TNFα	ebi-a-GCST004426	iNPH	0.04	0.0586692	4.109e-06	0.0721639	TRUE	21.183	0.00650361
rs79105320	A	G	A	G	0.5573	0.105919	0.0112	0.011534	FALSE	FALSE	FALSE	TNFα	ebi-a-GCST004426	iNPH	0.1177	0.173731	2.207e-06	0.542077	TRUE	22.4195	0.00687915
rs10925040	T	C	T	C	0.1738	0.0515252	0.371	0.363447	FALSE	FALSE	FALSE	TNFβ	ebi-a-GCST004425	iNPH	0.0372	0.0391766	2.929e-06	0.188442	TRUE	21.828	0.0140979
rs75240021	C	G	C	G	0.3713	0.0257344	0.071	0.0763593	FALSE	TRUE	FALSE	TNFβ	ebi-a-GCST004425	iNPH	0.0772	0.0707955	1.489e-06	0.716229	TRUE	23.1321	0.0181867
rs753274	T	C	T	C	-0.1725	0.0711913	0.6085	0.608616	FALSE	FALSE	FALSE	TNFβ	ebi-a-GCST004425	iNPH	0.037	0.0385247	3.143e-06	0.0646115	TRUE	21.7358	0.0141775
rs7629875	A	G	A	G	0.3841	-0.019664	0.9443	0.940464	FALSE	FALSE	FALSE	TNFβ	ebi-a-GCST004425	iNPH	0.0774	0.0800355	6.897e-07	0.805921	TRUE	24.6267	0.0155197
rs78296352	T	G	T	G	1.2028	0.0295285	0.0252	0.0138085	FALSE	FALSE	FALSE	TNFβ	ebi-a-GCST004425	iNPH	0.1366	0.16054	1.276e-18	0.854067	TRUE	77.5328	0.0710776
rs112317147	T	C	T	C	-0.1441	0.0354544	0.0534	0.0946912	FALSE	FALSE	FALSE	TNFβ	GCST90274840	iNPH	0.0309	0.0623596	3.11e-06	0.569663	TRUE	21.7476	0.00209926
rs113244922	T	C	T	C	0.2324	0.00803274	0.0237	0.0101364	FALSE	FALSE	FALSE	TNFβ	GCST90274840	iNPH	0.0499	0.2076	3.2e-06	0.969135	TRUE	21.6906	0.00249939
rs114250919	T	C	T	C	0.2469	-0.3764	0.9743	0.992131	FALSE	FALSE	FALSE	TNFβ	GCST90274840	iNPH	0.049	0.233384	4.69e-07	0.10679	TRUE	25.3893	0.0030528
rs12743015	C	G	C	G	-0.1918	-0.30634	0.029	0.0137952	FALSE	TRUE	FALSE	TNFβ	GCST90274840	iNPH	0.0403	0.166345	1.94e-06	0.0655345	TRUE	22.651	0.00207178
rs12883833	A	G	A	G	-0.1252	-0.129133	0.0934	0.11632	FALSE	FALSE	FALSE	TNFβ	GCST90274840	iNPH	0.0259	0.058641	1.34e-06	0.0276586	TRUE	23.3673	0.00265461
rs138471526	T	C	T	C	-0.3418	0.0987143	0.0137	0.00240983	FALSE	FALSE	FALSE	TNFβ	GCST90274840	iNPH	0.0735	0.433236	3.31e-06	0.81976	TRUE	21.6257	0.00315721
rs139511528	A	G	A	G	-0.2485	0.249335	0.0294	0.00521346	FALSE	FALSE	FALSE	TNFβ	GCST90274840	iNPH	0.0521	0.293057	1.85e-06	0.394877	TRUE	22.7498	0.00352428
rs143019966	T	C	T	C	0.2122	0.439562	0.9751	0.992273	FALSE	FALSE	FALSE	TNFβ	GCST90274840	iNPH	0.0451	0.244888	2.54e-06	0.0726608	TRUE	22.138	0.0021866
rs147423408	A	G	A	G	0.1732	-0.0175355	0.0415	0.0658088	FALSE	FALSE	FALSE	TNFβ	GCST90274840	iNPH	0.035	0.0757633	7.48e-07	0.816964	TRUE	24.4884	0.00238652
rs16852556	T	C	T	C	0.1514	0.00257172	0.0511	0.0196504	FALSE	FALSE	FALSE	TNFβ	GCST90274840	iNPH	0.0317	0.146286	1.79e-06	0.985974	TRUE	22.8104	0.00222292
rs192303297	T	C	T	C	-0.3872	-0.361697	0.0118	0.0012774	FALSE	FALSE	FALSE	TNFβ	GCST90274840	iNPH	0.0842	0.595101	4.25e-06	0.543327	TRUE	21.1469	0.00349645
rs2074475	T	C	T	C	0.2308	-0.0438064	0.9618	0.948043	FALSE	FALSE	FALSE	TNFβ	GCST90274840	iNPH	0.0421	0.0837945	4.2e-08	0.601125	TRUE	30.0544	0.00391426
rs2364485	A	C	A	C	0.1759	0.0420161	0.1645	0.195402	FALSE	FALSE	FALSE	TNFβ	GCST90274840	iNPH	0.0189	0.0482311	1.32e-20	0.383677	TRUE	86.618	0.00850499
rs2523882	T	C	T	C	-0.1991	-0.0990331	0.2883	0.362357	FALSE	FALSE	FALSE	TNFβ	GCST90274840	iNPH	0.0144	0.0389345	1.77e-43	0.0109721	TRUE	191.169	0.0162672
rs2844500	T	C	T	C	-0.6283	-0.0174715	0.116	0.144756	FALSE	FALSE	FALSE	TNFβ	GCST90274840	iNPH	0.0196	0.0540386	1e-200	0.746456	TRUE	1027.59	0.0809607
rs28700215	T	C	T	C	-0.0626	0.0156327	0.5824	0.533341	FALSE	FALSE	FALSE	TNFβ	GCST90274840	iNPH	0.0136	0.0376396	4.17e-06	0.677904	TRUE	21.1871	0.00190617
rs537860389	C	G	C	G	-0.229	-0.0661792	0.9731	0.928159	FALSE	TRUE	FALSE	TNFβ	GCST90274840	iNPH	0.0491	0.071513	3.1e-06	0.35475	TRUE	21.7524	0.00274543
rs55914821	A	G	A	G	0.0748	-0.0135369	0.7583	0.670979	FALSE	FALSE	FALSE	TNFβ	GCST90274840	iNPH	0.0159	0.0396519	2.55e-06	0.732808	TRUE	22.1314	0.00205093
rs72841573	T	C	T	C	0.2813	0.366733	0.9837	0.987691	FALSE	FALSE	FALSE	TNFβ	GCST90274840	iNPH	0.056	0.181311	5.08e-07	0.0431062	TRUE	25.2327	0.00253758
rs7310615	C	G	C	G	0.1356	0.0442275	0.4758	0.413376	FALSE	TRUE	TRUE	TNFβ	GCST90274840	iNPH	0.0134	0.0382593	4.53e-24	0.247684	FALSE	102.402	0.00917214
rs74363807	T	C	T	C	0.2496	0.459036	0.0218	0.01083	FALSE	FALSE	FALSE	TNFβ	GCST90274840	iNPH	0.0532	0.194913	2.71e-06	0.0185187	TRUE	22.0123	0.00265707
rs7583622	A	G	A	G	0.0748	0.0519235	0.2098	0.231377	FALSE	FALSE	FALSE	TNFβ	GCST90274840	iNPH	0.0161	0.0444794	3.38e-06	0.243065	TRUE	21.585	0.00185514
rs76913603	A	G	A	G	-0.1741	-0.0893472	0.967	0.981257	FALSE	FALSE	FALSE	TNFβ	GCST90274840	iNPH	0.0379	0.147161	4.36e-06	0.54376	TRUE	21.1018	0.0019345
rs77897196	T	C	T	C	-0.1917	-0.05041	0.9711	0.978745	FALSE	FALSE	FALSE	TNFβ	GCST90274840	iNPH	0.041	0.133677	2.93e-06	0.706098	TRUE	21.8613	0.0020627
rs13278062	T	G	T	G	0.08	0.0202601	0.5589	0.542261	FALSE	FALSE	FALSE	TRAIL	ebi-a-GCST004424	iNPH	0.0157	0.037738	3.326e-07	0.591364	TRUE	25.9645	0.00315559
rs138987090	A	G	A	G	-0.7264	0.0507536	0.9857	0.98607	FALSE	FALSE	FALSE	TRAIL	ebi-a-GCST004424	iNPH	0.0749	0.149719	2.974e-22	0.734615	TRUE	94.0563	0.0148752
rs148051545	T	C	T	C	-0.4211	-0.284577	0.0114	0.0112606	FALSE	FALSE	FALSE	TRAIL	ebi-a-GCST004424	iNPH	0.0843	0.191781	5.843e-07	0.137844	TRUE	24.9526	0.00399692
rs17434886	T	C	T	C	-0.0918	-0.0248903	0.1949	0.186665	FALSE	FALSE	FALSE	TRAIL	ebi-a-GCST004424	iNPH	0.0199	0.0478579	4.195e-06	0.603002	TRUE	21.2804	0.0026447
rs193112415	T	C	T	C	-1.0456	-0.00646564	0.9809	0.980765	FALSE	FALSE	FALSE	TRAIL	ebi-a-GCST004424	iNPH	0.062	0.132281	1.008e-63	0.961016	TRUE	284.412	0.0409656
rs28431810	C	G	C	G	-0.1216	0.0382964	0.8874	0.902601	FALSE	TRUE	FALSE	TRAIL	ebi-a-GCST004424	iNPH	0.0252	0.0619137	1.406e-06	0.536216	TRUE	23.2845	0.00295498
rs28521641	A	T	A	T	-0.7004	-0.0190333	0.963	0.943702	FALSE	TRUE	FALSE	TRAIL	ebi-a-GCST004424	iNPH	0.0445	0.0800757	7.786e-56	0.81212	TRUE	247.726	0.0349583
rs57396456	T	C	T	C	-0.5641	-0.200689	0.9755	0.977545	FALSE	FALSE	FALSE	TRAIL	ebi-a-GCST004424	iNPH	0.0516	0.122629	7.71e-28	0.101723	TRUE	119.512	0.0152102
rs62093514	T	C	T	C	1.0459	-0.0560055	0.0239	0.0220385	FALSE	FALSE	FALSE	TRAIL	ebi-a-GCST004424	iNPH	0.0549	0.1271	5.798e-81	0.659474	TRUE	362.941	0.051039
rs72899452	T	C	T	C	0.1223	-0.0327766	0.0977	0.0986367	FALSE	FALSE	FALSE	TRAIL	ebi-a-GCST004424	iNPH	0.0264	0.0625649	3.748e-06	0.600362	TRUE	21.4608	0.00263711
rs73039026	A	C	A	C	-0.3098	-0.326734	0.9821	0.97939	FALSE	FALSE	FALSE	TRAIL	ebi-a-GCST004424	iNPH	0.0634	0.119684	1.015e-06	0.00633403	TRUE	23.8773	0.00337444
rs747324	T	C	T	C	-0.0826	0.00146418	0.2828	0.2832	FALSE	FALSE	FALSE	TRAIL	ebi-a-GCST004424	iNPH	0.0178	0.0418869	3.338e-06	0.972115	TRUE	21.5338	0.00276764
rs74778900	T	C	T	C	0.5791	0.0971856	0.0238	0.0135154	FALSE	FALSE	FALSE	TRAIL	ebi-a-GCST004424	iNPH	0.0531	0.169867	9.901e-28	0.567236	TRUE	118.937	0.0155831
rs75928541	A	G	A	G	0.2784	-0.0135884	0.0188	0.0228354	FALSE	FALSE	FALSE	TRAIL	ebi-a-GCST004424	iNPH	0.0591	0.130563	2.442e-06	0.917109	TRUE	22.1903	0.00285946
rs79287178	A	G	A	G	-0.4304	-0.110698	0.0389	0.0419487	FALSE	FALSE	FALSE	TRAIL	ebi-a-GCST004424	iNPH	0.042	0.0926619	1.173e-24	0.232224	TRUE	105.014	0.0138514
rs1065657	A	G	A	G	0.0655	0.0223982	0.4536	0.412104	FALSE	FALSE	FALSE	TRAIL	GCST90274843	iNPH	0.0118	0.0382418	2.84e-08	0.558077	TRUE	30.8119	0.00212665
rs10745981	A	T	A	T	-0.0881	-0.0301219	0.8739	0.90109	FALSE	TRUE	FALSE	TRAIL	GCST90274843	iNPH	0.0185	0.0619744	1.92e-06	0.62694	TRUE	22.6782	0.00171064
rs111257277	A	G	A	G	0.189	0.0378397	0.9721	0.971849	FALSE	FALSE	FALSE	TRAIL	GCST90274843	iNPH	0.037	0.118111	3.25e-07	0.748685	TRUE	26.0928	0.00193762
rs114597610	T	C	T	C	-0.26	-0.081626	0.0161	0.012754	FALSE	FALSE	FALSE	TRAIL	GCST90274843	iNPH	0.0564	0.170308	4.03e-06	0.631737	TRUE	21.2514	0.00214167
rs140862652	A	C	A	C	0.1342	0.0251762	0.063	0.135874	FALSE	FALSE	FALSE	TRAIL	GCST90274843	iNPH	0.0265	0.0534376	4.1e-07	0.637545	TRUE	25.6456	0.00212625
rs141011299	A	G	A	G	-0.5024	-0.219493	0.0051	0.00128184	FALSE	FALSE	FALSE	TRAIL	GCST90274843	iNPH	0.1076	0.623971	3.02e-06	0.725012	TRUE	21.8009	0.00256141
rs142889372	C	G	C	G	-0.2835	-0.130275	0.0106	0.0171978	FALSE	TRUE	FALSE	TRAIL	GCST90274843	iNPH	0.0606	0.136733	2.89e-06	0.340705	TRUE	21.8857	0.00168583
rs145386370	T	G	T	G	0.2641	-0.123834	0.019	0.0184265	FALSE	FALSE	FALSE	TRAIL	GCST90274843	iNPH	0.0535	0.144708	7.96e-07	0.392138	TRUE	24.3685	0.0026001
rs146922303	T	C	T	C	0.1622	0.127801	0.0376	0.0325947	FALSE	FALSE	FALSE	TRAIL	GCST90274843	iNPH	0.0347	0.106236	2.95e-06	0.22898	TRUE	21.8496	0.00190404
rs16840522	T	C	T	C	-0.1191	-0.0525234	0.8073	0.870797	FALSE	FALSE	FALSE	TRAIL	GCST90274843	iNPH	0.0147	0.0566147	5.4e-16	0.353545	TRUE	65.6431	0.00441337
rs174533	A	G	A	G	0.0787	0.0496975	0.3509	0.414638	FALSE	FALSE	FALSE	TRAIL	GCST90274843	iNPH	0.0121	0.0380742	7.81e-11	0.191798	TRUE	42.3037	0.00282146
rs17779404	T	G	T	G	0.0674	0.0080986	0.7733	0.798989	FALSE	FALSE	FALSE	TRAIL	GCST90274843	iNPH	0.0138	0.0473719	1.04e-06	0.864257	TRUE	23.854	0.00159276
rs180941492	A	G	A	G	-0.244	-0.141935	0.0227	0.00901128	FALSE	FALSE	FALSE	TRAIL	GCST90274843	iNPH	0.0491	0.210828	6.71e-07	0.500805	TRUE	24.6954	0.00264158
rs1892247	A	G	A	G	-0.0756	-0.106701	0.1589	0.133563	FALSE	FALSE	FALSE	TRAIL	GCST90274843	iNPH	0.0158	0.0558439	1.71e-06	0.0560441	TRUE	22.8944	0.00152772
rs2113173	T	C	T	C	0.0691	0.0885118	0.2543	0.252328	FALSE	FALSE	FALSE	TRAIL	GCST90274843	iNPH	0.0145	0.0442783	1.88e-06	0.04561	TRUE	22.7102	0.00181091
rs2138380	A	G	A	G	0.0882	0.0168008	0.8717	0.826805	FALSE	FALSE	FALSE	TRAIL	GCST90274843	iNPH	0.0182	0.0499812	1.26e-06	0.736763	TRUE	23.4852	0.00174005
rs2418781	T	G	T	G	-0.1452	-0.137546	0.0401	0.03679	FALSE	FALSE	FALSE	TRAIL	GCST90274843	iNPH	0.0316	0.102326	4.33e-06	0.178887	TRUE	21.1134	0.00162306
rs28424593	A	T	A	T	-0.1311	-0.0583759	0.9501	0.9389	FALSE	TRUE	FALSE	TRAIL	GCST90274843	iNPH	0.0279	0.0762682	2.62e-06	0.444032	TRUE	22.0799	0.00162969
rs28929474	T	C	T	C	0.6692	-0.182251	0.0205	0.0197729	FALSE	FALSE	FALSE	TRAIL	GCST90274843	iNPH	0.044	0.140809	3.08e-52	0.195556	TRUE	231.316	0.0179846
rs368805685	A	G	A	G	-0.2297	-0.0428999	0.0323	0.107824	FALSE	FALSE	FALSE	TRAIL	GCST90274843	iNPH	0.0501	0.0615544	4.54e-06	0.485839	TRUE	21.0207	0.00329834
rs4760	A	G	A	G	0.3554	-0.00976611	0.8425	0.832648	FALSE	FALSE	FALSE	TRAIL	GCST90274843	iNPH	0.0163	0.0507408	2.14e-105	0.847374	TRUE	475.401	0.0335209
rs490342	T	G	T	G	0.1252	0.0697044	0.1051	0.058873	FALSE	FALSE	FALSE	TRAIL	GCST90274843	iNPH	0.02	0.0818504	3.85e-10	0.394432	TRUE	39.1876	0.0029486
rs5030044	A	G	A	G	0.285	0.0911053	0.886	0.866586	FALSE	FALSE	FALSE	TRAIL	GCST90274843	iNPH	0.0187	0.0556171	1.9e-52	0.101405	TRUE	232.277	0.0164081
rs574044675	A	C	A	C	0.5818	0.186395	0.9715	0.968847	FALSE	FALSE	FALSE	TRAIL	GCST90274843	iNPH	0.0399	0.111757	3.69e-48	0.0953433	TRUE	212.619	0.0187441
rs654488	A	T	A	T	-0.0894	-0.0241035	0.4593	0.428882	FALSE	TRUE	TRUE	TRAIL	GCST90274843	iNPH	0.0115	0.0380359	7.61e-15	0.526274	FALSE	60.4337	0.0039697
rs6969337	T	C	T	C	0.1823	-0.0415916	0.9624	0.942869	FALSE	FALSE	FALSE	TRAIL	GCST90274843	iNPH	0.038	0.0789198	1.61e-06	0.598186	TRUE	23.0147	0.00240518
rs77303550	T	C	T	C	-0.0724	0.0646837	0.1946	0.19064	FALSE	FALSE	FALSE	TRAIL	GCST90274843	iNPH	0.0146	0.0486916	7.09e-07	0.184034	TRUE	24.5907	0.00164309
rs8178824	T	C	T	C	0.2575	0.0481504	0.029	0.00977397	FALSE	FALSE	FALSE	TRAIL	GCST90274843	iNPH	0.037	0.205358	3.42e-12	0.81462	TRUE	48.4341	0.00373424
rs113835939	A	C	A	C	-0.1939	-0.021784	0.976	0.958484	FALSE	FALSE	FALSE	TRANCE	GCST90274844	iNPH	0.0416	0.0944394	3.15e-06	0.817574	TRUE	21.7255	0.00176135
rs117113213	A	G	A	G	-0.1646	-0.0199111	0.0498	0.0649753	FALSE	FALSE	FALSE	TRANCE	GCST90274844	iNPH	0.03	0.0785421	4.1e-08	0.799875	TRUE	30.1035	0.00256409
rs11713634	A	G	A	G	-0.0978	0.00904803	0.2943	0.349852	FALSE	FALSE	FALSE	TRANCE	GCST90274844	iNPH	0.015	0.0393704	7.03e-11	0.818233	TRUE	42.5104	0.003973
rs1273754	T	C	T	C	-0.2296	0.0932436	0.9805	0.986515	FALSE	FALSE	FALSE	TRANCE	GCST90274844	iNPH	0.0503	0.167537	5e-06	0.577831	TRUE	20.8357	0.00201584
rs1426506	T	C	T	C	0.07	-0.0212385	0.8063	0.798223	FALSE	FALSE	FALSE	TRANCE	GCST90274844	iNPH	0.0148	0.0468674	2.25e-06	0.650432	TRUE	22.3703	0.00153057
rs1432791	T	C	T	C	-0.0549	0.0341389	0.4357	0.435106	FALSE	FALSE	FALSE	TRANCE	GCST90274844	iNPH	0.0118	0.0378977	3.28e-06	0.367684	TRUE	21.6462	0.00148208
rs150011668	T	C	T	C	-0.1376	-2.38315	0.9058	0.999666	FALSE	FALSE	FALSE	TRANCE	GCST90274844	iNPH	0.0281	1.64714	9.74e-07	0.147943	TRUE	23.9786	0.0032311
rs150128402	A	G	A	G	0.2386	-0.0236127	0.9763	0.975055	FALSE	FALSE	FALSE	TRANCE	GCST90274844	iNPH	0.0459	0.119627	2.01e-07	0.843525	TRUE	27.0219	0.00263453
rs150416959	C	G	C	G	0.1462	-0.133972	0.0491	0.0369583	FALSE	TRUE	FALSE	TRANCE	GCST90274844	iNPH	0.0315	0.0991657	3.46e-06	0.176697	TRUE	21.5414	0.00199591
rs17221073	C	G	C	G	0.2646	0.413187	0.018	0.00419762	FALSE	TRUE	FALSE	TRANCE	GCST90274844	iNPH	0.0498	0.287205	1.08e-07	0.150251	TRUE	28.2307	0.00247511
rs17302	T	G	T	G	-0.0625	-0.0550235	0.2875	0.220766	FALSE	FALSE	FALSE	TRANCE	GCST90274844	iNPH	0.013	0.0451204	1.53e-06	0.222661	TRUE	23.1139	0.00160034
rs2468187	T	C	T	C	-0.1618	0.0401997	0.4162	0.306773	FALSE	FALSE	FALSE	TRANCE	GCST90274844	iNPH	0.0118	0.0410131	8.62e-43	0.327004	TRUE	188.015	0.0127219
rs2975421	T	G	T	G	-0.078	0.0943357	0.8529	0.847749	FALSE	FALSE	FALSE	TRANCE	GCST90274844	iNPH	0.017	0.0521833	4.47e-06	0.0706415	TRUE	21.0519	0.00152662
rs34221978	A	G	A	G	0.167	-0.077335	0.0349	0.0562073	FALSE	FALSE	FALSE	TRANCE	GCST90274844	iNPH	0.0344	0.081399	1.21e-06	0.342075	TRUE	23.5676	0.00187871
rs3801000	A	G	A	G	0.0686	-0.0809083	0.2872	0.453734	FALSE	FALSE	FALSE	TRANCE	GCST90274844	iNPH	0.013	0.0379703	1.31e-07	0.0331032	TRUE	27.8459	0.00192677
rs4334157	T	C	T	C	-0.1684	-0.208526	0.0319	0.012991	FALSE	FALSE	FALSE	TRANCE	GCST90274844	iNPH	0.0356	0.167598	2.24e-06	0.213427	TRUE	22.3761	0.00175156
rs4365726	A	G	A	G	-0.0777	-0.0261979	0.1504	0.175029	FALSE	FALSE	FALSE	TRANCE	GCST90274844	iNPH	0.0166	0.0499349	2.86e-06	0.599833	TRUE	21.9092	0.00154289
rs4512994	A	C	A	C	0.1172	-0.0281292	0.4634	0.387107	FALSE	FALSE	FALSE	TRANCE	GCST90274844	iNPH	0.0116	0.0385824	5.33e-24	0.46596	TRUE	102.08	0.00683112
rs6063153	T	C	T	C	0.0636	0.0380831	0.3364	0.343891	FALSE	FALSE	FALSE	TRANCE	GCST90274844	iNPH	0.0126	0.0397388	4.47e-07	0.337894	TRUE	25.4785	0.00180595
rs62501135	A	G	A	G	-0.1532	0.0102155	0.2051	0.182435	FALSE	FALSE	FALSE	TRANCE	GCST90274844	iNPH	0.0148	0.0494536	4.13e-25	0.836348	TRUE	107.15	0.00765289
rs6932751	A	G	A	G	0.054	0.0165943	0.5245	0.529846	FALSE	FALSE	FALSE	TRANCE	GCST90274844	iNPH	0.0116	0.037636	3.24e-06	0.659274	TRUE	21.6706	0.0014545
rs704	A	G	A	G	-0.1085	0.00758468	0.4755	0.41935	FALSE	FALSE	FALSE	TRANCE	GCST90274844	iNPH	0.0116	0.037967	8.48e-21	0.84166	TRUE	87.487	0.00587199
rs72636362	A	G	A	G	0.302	0.738747	0.9818	0.995867	FALSE	FALSE	FALSE	TRANCE	GCST90274844	iNPH	0.0635	0.339261	1.98e-06	0.0294415	TRUE	22.6186	0.0032594
rs72781813	T	G	T	G	0.2368	0.0405544	0.9817	0.981412	FALSE	FALSE	FALSE	TRANCE	GCST90274844	iNPH	0.0486	0.139741	1.1e-06	0.771655	TRUE	23.7406	0.00201476
rs75991751	T	G	T	G	-0.2685	-0.0588626	0.9818	0.99377	FALSE	FALSE	FALSE	TRANCE	GCST90274844	iNPH	0.0539	0.253849	6.31e-07	0.816631	TRUE	24.8148	0.0025764
rs76488966	T	G	T	G	-0.1719	-0.0599083	0.9693	0.95317	FALSE	FALSE	FALSE	TRANCE	GCST90274844	iNPH	0.0366	0.086955	2.64e-06	0.49085	TRUE	22.0592	0.00175865
rs77980965	T	C	T	C	-0.2976	-0.18805	0.9853	0.98976	FALSE	FALSE	FALSE	TRANCE	GCST90274844	iNPH	0.0641	0.196364	3.44e-06	0.338234	TRUE	21.5551	0.00256556
rs79287178	A	G	A	G	-0.4987	-0.110698	0.0334	0.0419487	FALSE	FALSE	FALSE	TRANCE	GCST90274844	iNPH	0.0343	0.0926619	6.82e-48	0.232224	TRUE	211.393	0.0160584
rs112206094	A	T	A	T	-0.0934	0.0660212	0.1258	0.126094	FALSE	TRUE	FALSE	TSLP	GCST90274845	iNPH	0.0201	0.0566756	3.37e-06	0.24406	TRUE	21.5924	0.00191874
rs117095006	A	G	A	G	-0.1569	0.0518897	0.0499	0.0318041	FALSE	FALSE	FALSE	TSLP	GCST90274845	iNPH	0.0338	0.108814	3.45e-06	0.633458	TRUE	21.5483	0.00233424
rs118119134	A	G	A	G	-0.4423	-0.331028	0.0096	0.00207288	FALSE	FALSE	FALSE	TSLP	GCST90274845	iNPH	0.0943	0.444084	2.73e-06	0.456019	TRUE	21.9994	0.00372002
rs12448125	T	G	T	G	0.1784	0.0606388	0.0353	0.0412795	FALSE	FALSE	FALSE	TSLP	GCST90274845	iNPH	0.0367	0.0989519	1.17e-06	0.540002	TRUE	23.6297	0.00216764
rs12472785	C	G	C	G	-0.074	0.0300667	0.758	0.688899	FALSE	TRUE	FALSE	TSLP	GCST90274845	iNPH	0.0153	0.0403883	1.32e-06	0.456611	TRUE	23.3927	0.00200899
rs140886020	A	G	A	G	0.1619	-0.0986462	0.0381	0.0312316	FALSE	FALSE	FALSE	TSLP	GCST90274845	iNPH	0.0351	0.107796	3.98e-06	0.36013	TRUE	21.2755	0.00192123
rs145111430	A	G	A	G	0.2674	-0.379387	0.9812	0.992526	FALSE	FALSE	FALSE	TSLP	GCST90274845	iNPH	0.0575	0.242506	3.31e-06	0.117713	TRUE	21.6265	0.00263796
rs185922111	A	G	A	G	0.3618	-0.0858369	0.9877	0.992354	FALSE	FALSE	FALSE	TSLP	GCST90274845	iNPH	0.0747	0.21958	1.28e-06	0.695862	TRUE	23.4583	0.00318051
rs190906347	A	C	A	C	0.3219	-0.0222578	0.0132	0.00402261	FALSE	FALSE	FALSE	TSLP	GCST90274845	iNPH	0.066	0.321656	1.08e-06	0.944832	TRUE	23.7878	0.00269945
rs4724126	T	G	T	G	0.0846	0.0414619	0.2624	0.30245	FALSE	FALSE	FALSE	TSLP	GCST90274845	iNPH	0.0152	0.0410407	2.61e-08	0.312369	TRUE	30.978	0.00277048
rs72652144	A	G	A	G	0.1629	-0.0841677	0.9535	0.93862	FALSE	FALSE	FALSE	TSLP	GCST90274845	iNPH	0.0345	0.0775182	2.34e-06	0.277577	TRUE	22.2948	0.00235313
rs72811179	T	C	T	C	-0.2956	0.0765266	0.0141	0.0172097	FALSE	FALSE	FALSE	TSLP	GCST90274845	iNPH	0.063	0.143587	2.7e-06	0.59406	TRUE	22.0155	0.00242935
rs7406537	A	G	A	G	-0.0643	0.048745	0.4553	0.43426	FALSE	FALSE	FALSE	TSLP	GCST90274845	iNPH	0.0139	0.0381286	3.73e-06	0.201096	TRUE	21.3989	0.00205072
rs75129390	A	T	A	T	0.0743	-0.0170602	0.632	0.678276	FALSE	TRUE	FALSE	TSLP	GCST90274845	iNPH	0.0158	0.0404055	2.57e-06	0.672862	TRUE	22.1138	0.00256787
rs7550374	C	G	C	G	-0.0928	0.0566115	0.8143	0.839791	FALSE	TRUE	FALSE	TSLP	GCST90274845	iNPH	0.0187	0.0515374	6.96e-07	0.272006	TRUE	24.6271	0.00260449
rs10831650	A	G	A	G	0.0692	0.0128757	0.3558	0.289526	FALSE	FALSE	FALSE	TWEAK	GCST90274846	iNPH	0.0125	0.0416072	3.09e-08	0.756974	TRUE	30.6473	0.00219517
rs11136339	T	C	T	C	0.0613	-0.0230739	0.388	0.394529	FALSE	FALSE	FALSE	TWEAK	GCST90274846	iNPH	0.0122	0.0385216	5.05e-07	0.549183	TRUE	25.2465	0.00178457
rs111641307	C	G	C	G	-0.401	0.368362	0.9859	0.995024	FALSE	TRUE	FALSE	TWEAK	GCST90274846	iNPH	0.0871	0.300428	4.15e-06	0.220152	TRUE	21.1959	0.00447065
rs11738159	T	C	T	C	0.0577	-0.000884959	0.4339	0.409144	FALSE	FALSE	FALSE	TWEAK	GCST90274846	iNPH	0.0119	0.0381933	1.24e-06	0.981514	TRUE	23.5103	0.00163555
rs117550445	C	G	C	G	-0.1855	0.0512401	0.9706	0.969618	FALSE	TRUE	FALSE	TWEAK	GCST90274846	iNPH	0.0377	0.112857	8.64e-07	0.649811	TRUE	24.2106	0.00196384
rs12145644	A	T	A	T	-0.0727	0.0225212	0.2484	0.25893	FALSE	TRUE	FALSE	TWEAK	GCST90274846	iNPH	0.0141	0.0428376	2.52e-07	0.599073	TRUE	26.5846	0.0019735
rs12726054	A	G	A	G	0.109	-0.0854745	0.0734	0.121673	FALSE	FALSE	FALSE	TWEAK	GCST90274846	iNPH	0.0228	0.0572733	1.75e-06	0.135595	TRUE	22.8551	0.00161611
rs13107325	T	C	T	C	0.2027	0.226762	0.0696	0.0140641	FALSE	FALSE	FALSE	TWEAK	GCST90274846	iNPH	0.0236	0.173788	8.77e-18	0.191954	TRUE	73.7706	0.00532128
rs16879825	A	G	A	G	-0.2027	0.0497924	0.9577	0.933885	FALSE	FALSE	FALSE	TWEAK	GCST90274846	iNPH	0.0438	0.0754126	3.69e-06	0.509082	TRUE	21.417	0.00332895
rs1965399	A	G	A	G	-0.1312	-0.18693	0.9544	0.973132	FALSE	FALSE	FALSE	TWEAK	GCST90274846	iNPH	0.028	0.121707	2.79e-06	0.124564	TRUE	21.9559	0.00149828
rs2163333	A	G	A	G	0.1404	0.0878776	0.9522	0.959976	FALSE	FALSE	FALSE	TWEAK	GCST90274846	iNPH	0.0273	0.0970387	2.71e-07	0.365151	TRUE	26.449	0.0017944
rs2738752	A	G	A	G	-0.0591	-0.075742	0.6653	0.645156	FALSE	FALSE	FALSE	TWEAK	GCST90274846	iNPH	0.0129	0.0391848	4.62e-06	0.0532427	TRUE	20.9892	0.00155553
rs34790908	T	C	T	C	0.211	0.013035	0.2563	0.237118	FALSE	FALSE	FALSE	TWEAK	GCST90274846	iNPH	0.0129	0.0447351	3.9e-60	0.770758	TRUE	267.538	0.0169723
rs3821473	A	G	A	G	-0.0622	0.0377329	0.2327	0.259162	FALSE	FALSE	FALSE	TWEAK	GCST90274846	iNPH	0.0136	0.0429598	4.8e-06	0.379764	TRUE	20.9172	0.00138157
rs4882710	T	C	T	C	0.0666	0.0475842	0.3457	0.411983	FALSE	FALSE	FALSE	TWEAK	GCST90274846	iNPH	0.0131	0.0382118	3.7e-07	0.213032	TRUE	25.8467	0.00200657
rs552941568	A	C	A	C	0.1015	0.975471	0.1166	0.000638198	FALSE	FALSE	FALSE	TWEAK	GCST90274846	iNPH	0.0218	1.00118	3.22e-06	0.329897	TRUE	21.678	0.00212235
rs56023600	T	C	T	C	-0.0856	0.117495	0.8764	0.844991	FALSE	FALSE	FALSE	TWEAK	GCST90274846	iNPH	0.0186	0.0517319	4.18e-06	0.0231329	TRUE	21.1798	0.00158744
rs579459	T	C	T	C	0.1098	-0.0081399	0.7888	0.776089	FALSE	FALSE	FALSE	TWEAK	GCST90274846	iNPH	0.0157	0.0451262	2.68e-12	0.856854	TRUE	48.9109	0.00401694
rs7019909	T	C	T	C	-0.0897	-0.0663447	0.1102	0.120306	FALSE	FALSE	FALSE	TWEAK	GCST90274846	iNPH	0.0193	0.0579791	3.36e-06	0.252504	TRUE	21.6008	0.00157793
rs73133996	C	G	C	G	0.0812	0.0468202	0.4558	0.47737	FALSE	TRUE	TRUE	TWEAK	GCST90274846	iNPH	0.012	0.0378179	1.32e-11	0.2157	FALSE	45.7878	0.00327096
rs73590361	T	C	T	C	-0.0744	0.0588184	0.1517	0.145878	FALSE	FALSE	FALSE	TWEAK	GCST90274846	iNPH	0.0161	0.0529725	3.82e-06	0.266845	TRUE	21.3547	0.00142466
rs7503751	A	G	A	G	-0.1386	-0.0194014	0.0779	0.0497576	FALSE	FALSE	FALSE	TWEAK	GCST90274846	iNPH	0.0238	0.0887428	5.76e-09	0.826942	TRUE	33.9135	0.00275976
rs76047473	T	C	T	C	0.1318	-0.0174972	0.0482	0.0458191	FALSE	FALSE	FALSE	TWEAK	GCST90274846	iNPH	0.0286	0.0880703	4.06e-06	0.842519	TRUE	21.2373	0.00159387
rs76133364	A	C	A	C	0.1896	-0.131734	0.0315	0.048499	FALSE	FALSE	FALSE	TWEAK	GCST90274846	iNPH	0.0369	0.0835716	2.77e-07	0.114957	TRUE	26.4012	0.00219339
rs78254232	T	C	T	C	-0.2108	0.112085	0.9813	0.992078	FALSE	FALSE	FALSE	TWEAK	GCST90274846	iNPH	0.0456	0.216378	3.79e-06	0.604454	TRUE	21.3703	0.00163085
rs826688	A	T	A	T	-0.0592	-0.0419075	0.3965	0.333371	FALSE	TRUE	FALSE	TWEAK	GCST90274846	iNPH	0.0125	0.0404665	2.18e-06	0.300386	TRUE	22.4297	0.00167723
rs9842051	C	G	C	G	0.1192	0.0302441	0.748	0.814566	FALSE	TRUE	FALSE	TWEAK	GCST90274846	iNPH	0.014	0.0495017	1.68e-17	0.541219	TRUE	72.4931	0.00535654
rs1074669	A	G	A	G	-0.0548	0.0228561	0.5246	0.537264	FALSE	FALSE	FALSE	uPA	GCST90274847	iNPH	0.0119	0.0377026	4.12e-06	0.544367	TRUE	21.2064	0.00149789
rs10840566	A	G	A	G	0.0784	0.0965113	0.1671	0.122162	FALSE	FALSE	FALSE	uPA	GCST90274847	iNPH	0.0154	0.0595211	3.56e-07	0.104918	TRUE	25.9174	0.00171093
rs10992204	A	G	A	G	0.1061	0.0497885	0.1034	0.134301	FALSE	FALSE	FALSE	uPA	GCST90274847	iNPH	0.0217	0.0543306	1.01e-06	0.359457	TRUE	23.9062	0.00208728
rs11220462	A	G	A	G	-0.1024	0.0898103	0.1509	0.189344	FALSE	FALSE	FALSE	uPA	GCST90274847	iNPH	0.0161	0.0475841	2.01e-10	0.0591058	TRUE	40.4528	0.00268706
rs144470316	C	G	C	G	0.3395	0.437388	0.0119	0.00466359	FALSE	TRUE	FALSE	uPA	GCST90274847	iNPH	0.0656	0.280158	2.28e-07	0.118472	TRUE	26.7838	0.00271055
rs154972	A	G	A	G	-0.0625	0.0293991	0.6344	0.745451	FALSE	FALSE	FALSE	uPA	GCST90274847	iNPH	0.012	0.0437047	1.91e-07	0.501154	TRUE	27.1267	0.001812
rs2227575	A	C	A	C	-0.0946	0.0479889	0.5624	0.469796	FALSE	FALSE	FALSE	uPA	GCST90274847	iNPH	0.0115	0.0377663	1.93e-16	0.203843	TRUE	67.6685	0.00440489
rs333947	A	G	A	G	-0.0785	-0.0876654	0.1578	0.166458	FALSE	FALSE	FALSE	uPA	GCST90274847	iNPH	0.0166	0.0503501	2.26e-06	0.0816639	TRUE	22.3626	0.00163792
rs3933086	A	G	A	G	0.3099	0.231511	0.0145	0.0263369	FALSE	FALSE	FALSE	uPA	GCST90274847	iNPH	0.0664	0.110819	3.05e-06	0.0367003	TRUE	21.7825	0.00274472
rs4251805	T	C	T	C	-0.422	-0.183433	0.0405	0.0363354	FALSE	FALSE	FALSE	uPA	GCST90274847	iNPH	0.0311	0.104728	6.1e-42	0.0798583	TRUE	184.121	0.0138406
rs4760	A	G	A	G	0.1408	-0.00976611	0.8426	0.832648	FALSE	FALSE	FALSE	uPA	GCST90274847	iNPH	0.0165	0.0507408	1.42e-17	0.847374	TRUE	72.8178	0.0052585
rs4800787	T	C	T	C	-0.094	-0.0184769	0.3008	0.378225	FALSE	FALSE	FALSE	uPA	GCST90274847	iNPH	0.0125	0.0388373	5.48e-14	0.634251	TRUE	56.5504	0.00371676
rs59772299	T	G	T	G	0.0627	-0.00756849	0.7552	0.793223	FALSE	FALSE	FALSE	uPA	GCST90274847	iNPH	0.0133	0.0457934	2.43e-06	0.868728	TRUE	22.2245	0.00145358
rs597808	A	G	A	G	0.0662	0.0448199	0.478	0.413634	FALSE	FALSE	FALSE	uPA	GCST90274847	iNPH	0.0134	0.038226	7.8e-07	0.240998	TRUE	24.4065	0.00218698
rs62286554	T	C	T	C	-0.091	0.00572176	0.8498	0.817337	FALSE	FALSE	FALSE	uPA	GCST90274847	iNPH	0.019	0.0477622	1.67e-06	0.904644	TRUE	22.9391	0.00211397
rs6805474	A	G	A	G	0.0952	0.118234	0.1456	0.162346	FALSE	FALSE	FALSE	uPA	GCST90274847	iNPH	0.0176	0.0504082	6.33e-08	0.0190003	TRUE	29.2583	0.0022549
rs704	A	G	A	G	0.0567	0.00758468	0.4758	0.41935	FALSE	FALSE	FALSE	uPA	GCST90274847	iNPH	0.0115	0.037967	8.2e-07	0.84166	TRUE	24.3092	0.00160368
rs72727847	C	G	C	G	0.1968	-0.0392756	0.0253	0.0334094	FALSE	TRUE	FALSE	uPA	GCST90274847	iNPH	0.0417	0.103196	2.37e-06	0.703506	TRUE	22.273	0.00191017
rs7406661	T	C	T	C	-0.1107	-0.040087	0.7855	0.718169	FALSE	FALSE	FALSE	uPA	GCST90274847	iNPH	0.0156	0.0423102	1.28e-12	0.343408	TRUE	50.3554	0.00412951
rs74607099	A	G	A	G	-0.1817	-0.21986	0.0248	0.0370857	FALSE	FALSE	FALSE	uPA	GCST90274847	iNPH	0.0389	0.101155	3e-06	0.0297434	TRUE	21.8178	0.00159693
rs7564243	A	G	A	G	-0.0852	-0.00466264	0.5375	0.581408	FALSE	FALSE	FALSE	uPA	GCST90274847	iNPH	0.0114	0.0383356	7.8e-14	0.903195	TRUE	55.856	0.0036091
rs10411345	C	G	C	G	-0.1041	-0.063601	0.7823	0.769824	FALSE	TRUE	FALSE	VEGF	ebi-a-GCST004422	iNPH	0.0218	0.044627	1.733e-06	0.154109	TRUE	22.8028	0.00369116
rs10761731	A	T	A	T	-0.1146	-0.0150436	0.6204	0.615358	FALSE	TRUE	FALSE	VEGF	ebi-a-GCST004422	iNPH	0.0174	0.0389558	4.309e-11	0.69937	TRUE	43.3781	0.00618582
rs10934631	T	C	T	C	-0.1132	0.00991319	0.8517	0.852298	FALSE	FALSE	FALSE	VEGF	ebi-a-GCST004422	iNPH	0.0244	0.0522566	3.607e-06	0.849542	TRUE	21.5235	0.00323706
rs10967186	T	C	T	C	0.0899	0.00617205	0.578	0.575044	FALSE	FALSE	FALSE	VEGF	ebi-a-GCST004422	iNPH	0.0169	0.0381408	1.086e-07	0.871446	TRUE	28.2974	0.00394266
rs12456390	T	C	T	C	-0.0818	-0.00374802	0.6772	0.68636	FALSE	FALSE	FALSE	VEGF	ebi-a-GCST004422	iNPH	0.0179	0.0403251	4.882e-06	0.925947	TRUE	20.8834	0.00292541
rs13209117	A	G	A	G	0.1253	0.0111617	0.2474	0.257163	FALSE	FALSE	FALSE	VEGF	ebi-a-GCST004422	iNPH	0.02	0.0435194	3.697e-10	0.797584	TRUE	39.2502	0.0058465
rs143479231	A	G	A	G	-0.2628	0.029154	0.0363	0.0420085	FALSE	FALSE	FALSE	VEGF	ebi-a-GCST004422	iNPH	0.0489	0.0941587	7.902e-08	0.756845	TRUE	28.8824	0.00483203
rs4082730	A	G	A	G	0.2455	0.14332	0.0305	0.0266091	FALSE	FALSE	FALSE	VEGF	ebi-a-GCST004422	iNPH	0.0533	0.113437	4.116e-06	0.206433	TRUE	21.2153	0.00356435
rs6921438	A	G	A	G	-0.4866	0.00992702	0.4691	0.483853	FALSE	FALSE	FALSE	VEGF	ebi-a-GCST004422	iNPH	0.0174	0.0377865	4.11e-172	0.792771	TRUE	782.07	0.117938
rs7030781	A	T	A	T	0.1403	0.00251318	0.5878	0.599936	FALSE	TRUE	FALSE	VEGF	ebi-a-GCST004422	iNPH	0.0172	0.03836	3.454e-16	0.947764	TRUE	66.5363	0.00953856
rs73418461	A	G	A	G	-0.2498	0.0245992	0.0266	0.0282297	FALSE	FALSE	FALSE	VEGF	ebi-a-GCST004422	iNPH	0.0521	0.118431	1.61e-06	0.835456	TRUE	22.9884	0.00323138
rs8045833	A	G	A	G	0.103	0.0186542	0.2132	0.216591	FALSE	FALSE	FALSE	VEGF	ebi-a-GCST004422	iNPH	0.0211	0.046185	1.006e-06	0.686284	TRUE	23.8292	0.00355923
rs9472183	A	G	A	G	-0.1264	-0.0147894	0.4547	0.457781	FALSE	FALSE	FALSE	VEGF	ebi-a-GCST004422	iNPH	0.017	0.0376926	9.541e-14	0.694786	TRUE	55.2836	0.00792291
rs10822155	A	C	A	C	0.0838	0.0179318	0.4155	0.384551	FALSE	FALSE	FALSE	VEGF-A	GCST90274848	iNPH	0.0117	0.0389567	7.93e-13	0.6453	TRUE	51.2999	0.00341094
rs114694170	T	C	T	C	-0.1625	-0.00405645	0.9462	0.943765	FALSE	FALSE	FALSE	VEGF-A	GCST90274848	iNPH	0.0267	0.0828164	1.16e-09	0.960934	TRUE	37.0411	0.00268845
[truncated: 27 more rows]

## Sheet: Supplementary Table 3
Supplementary Table 3 Results of causal relationship between 132 inflammatory biomarkers and iNPH in the forward MR Analysis.
id.exposure	exposure	outcome	method	nsnp	b	se	pval	lo_ci	up_ci	or	or_lci95	or_uci95
GCST90274758	4EBP1	iNPH	MR Egger	11	0.407053	0.485641	0.423632	-0.544804	1.35891	1.50238	0.579956	3.89195
GCST90274758	4EBP1	iNPH	Weighted median	11	-0.114197	0.235637	0.62794	-0.576046	0.347653	0.892083	0.562117	1.41574
GCST90274758	4EBP1	iNPH	Inverse variance weighted	11	-0.258062	0.208195	0.215153	-0.666124	0.150001	0.772548	0.513696	1.16184
GCST90274758	4EBP1	iNPH	Simple mode	11	-0.453703	0.519856	0.40327	-1.47262	0.565214	0.635271	0.229324	1.75982
GCST90274758	4EBP1	iNPH	Weighted mode	11	0.0943031	0.267813	0.732054	-0.430611	0.619217	1.09889	0.650112	1.85747
GCST90274759	ADA	iNPH	MR Egger	14	-0.027913	0.117497	0.816227	-0.258206	0.20238	0.972473	0.772436	1.22431
GCST90274759	ADA	iNPH	Weighted median	14	-0.100285	0.0961734	0.297061	-0.288785	0.0882145	0.904579	0.749173	1.09222
GCST90274759	ADA	iNPH	Inverse variance weighted	14	-0.0855991	0.0915832	0.349964	-0.265102	0.093904	0.917962	0.767128	1.09845
GCST90274759	ADA	iNPH	Simple mode	14	-0.25781	0.183827	0.184205	-0.61811	0.102491	0.772742	0.538962	1.10793
GCST90274759	ADA	iNPH	Weighted mode	14	-0.103036	0.0943503	0.294634	-0.287962	0.0818907	0.902095	0.74979	1.08534
GCST90274760	ARTN	iNPH	MR Egger	17	0.758819	0.403456	0.0795579	-0.0319551	1.54959	2.13575	0.96855	4.70956
GCST90274760	ARTN	iNPH	Weighted median	17	0.324354	0.203745	0.111393	-0.0749854	0.723693	1.38314	0.927757	2.06203
GCST90274760	ARTN	iNPH	Inverse variance weighted	17	0.274531	0.162235	0.0906103	-0.0434485	0.592511	1.31591	0.957482	1.80852
GCST90274760	ARTN	iNPH	Simple mode	17	0.264426	0.34633	0.456272	-0.41438	0.943232	1.30268	0.66075	2.56827
GCST90274760	ARTN	iNPH	Weighted mode	17	0.290046	0.3311	0.393988	-0.35891	0.939003	1.33649	0.698437	2.55743
GCST90274761	AXIN1	iNPH	MR Egger	8	-0.67748	0.521344	0.24147	-1.69931	0.344354	0.507895	0.182809	1.41108
GCST90274761	AXIN1	iNPH	Weighted median	8	-0.114189	0.294016	0.697738	-0.69046	0.462083	0.892089	0.501345	1.58738
GCST90274761	AXIN1	iNPH	Inverse variance weighted	8	-0.0403888	0.230961	0.86118	-0.493073	0.412295	0.960416	0.610747	1.51028
GCST90274761	AXIN1	iNPH	Simple mode	8	-0.0945941	0.48906	0.852122	-1.05315	0.863963	0.909742	0.348837	2.37254
GCST90274761	AXIN1	iNPH	Weighted mode	8	-0.0861011	0.418898	0.842998	-0.907142	0.734939	0.917501	0.403676	2.08536
ebi-a-GCST004459	bFGF	iNPH	MR Egger	6	0.0424025	1.25936	0.974753	-2.42593	2.51074	1.04331	0.0883955	12.314
ebi-a-GCST004459	bFGF	iNPH	Weighted median	6	0.118034	0.244292	0.628976	-0.360778	0.596847	1.12528	0.697134	1.81638
ebi-a-GCST004459	bFGF	iNPH	Inverse variance weighted	6	0.297093	0.208217	0.153625	-0.111012	0.705198	1.34594	0.894928	2.02425
ebi-a-GCST004459	bFGF	iNPH	Simple mode	6	-0.00844808	0.368306	0.982587	-0.730328	0.713432	0.991588	0.481751	2.04098
ebi-a-GCST004459	bFGF	iNPH	Weighted mode	6	0.00269038	0.342274	0.994032	-0.668166	0.673547	1.00269	0.512648	1.96118
GCST90274763	CASP-8	iNPH	MR Egger	14	-0.284314	0.288073	0.34315	-0.848936	0.280309	0.752531	0.42787	1.32354
GCST90274763	CASP-8	iNPH	Weighted median	14	0.085636	0.216459	0.692384	-0.338624	0.509896	1.08941	0.712751	1.66512
GCST90274763	CASP-8	iNPH	Inverse variance weighted	14	-0.0699568	0.159789	0.661525	-0.383142	0.243229	0.932434	0.681716	1.27536
GCST90274763	CASP-8	iNPH	Simple mode	14	0.170637	0.333057	0.61701	-0.482155	0.823428	1.18606	0.617451	2.2783
GCST90274763	CASP-8	iNPH	Weighted mode	14	0.130195	0.276329	0.645334	-0.411409	0.6718	1.13905	0.662716	1.95776
GCST90274764	CCL11	iNPH	MR Egger	18	-0.212744	0.256885	0.419051	-0.716238	0.290751	0.808363	0.488587	1.33743
GCST90274764	CCL11	iNPH	Weighted median	18	-0.0938077	0.170885	0.583038	-0.428742	0.241127	0.910458	0.651328	1.27268
GCST90274764	CCL11	iNPH	Inverse variance weighted	18	-0.00773246	0.126546	0.951276	-0.255762	0.240297	0.992297	0.774326	1.27163
GCST90274764	CCL11	iNPH	Simple mode	18	-0.145243	0.253586	0.573896	-0.642271	0.351786	0.864812	0.526096	1.4216
GCST90274764	CCL11	iNPH	Weighted mode	18	-0.0961083	0.180812	0.601546	-0.4505	0.258283	0.908366	0.637309	1.29471
GCST90274824	CCL13/MCP-4	iNPH	MR Egger	18	-0.391297	0.184809	0.0502492	-0.753522	-0.0290721	0.676179	0.470706	0.971346
GCST90274824	CCL13/MCP-4	iNPH	Weighted median	18	-0.112933	0.120999	0.350644	-0.35009	0.124224	0.893211	0.704625	1.13227
GCST90274824	CCL13/MCP-4	iNPH	Inverse variance weighted	18	-0.103049	0.0905713	0.255218	-0.280569	0.0744707	0.902083	0.755354	1.07731
GCST90274824	CCL13/MCP-4	iNPH	Simple mode	18	-0.0454965	0.185983	0.809674	-0.410023	0.31903	0.955523	0.663635	1.37579
GCST90274824	CCL13/MCP-4	iNPH	Weighted mode	18	-0.167607	0.135879	0.234174	-0.43393	0.0987169	0.845686	0.647957	1.10375
GCST90274765	CCL19	iNPH	MR Egger	20	-0.286265	0.151265	0.0746245	-0.582746	0.0102147	0.751063	0.558363	1.01027
GCST90274765	CCL19	iNPH	Weighted median	20	-0.183308	0.116872	0.116778	-0.412378	0.0457625	0.832512	0.662074	1.04683
GCST90274765	CCL19	iNPH	Inverse variance weighted	20	-0.131257	0.102874	0.20199	-0.332891	0.0703761	0.876992	0.716849	1.07291
GCST90274765	CCL19	iNPH	Simple mode	20	-0.014529	0.247092	0.953725	-0.498828	0.46977	0.985576	0.607242	1.59963
GCST90274765	CCL19	iNPH	Weighted mode	20	-0.209008	0.108722	0.069679	-0.422104	0.00408828	0.811389	0.655666	1.0041
GCST90274821	CCL2/MCP-1	iNPH	MR Egger	22	0.0342656	0.182806	0.853202	-0.324034	0.392565	1.03486	0.723226	1.48077
GCST90274821	CCL2/MCP-1	iNPH	Weighted median	22	-0.0356659	0.120582	0.767397	-0.272006	0.200675	0.964963	0.761849	1.22223
GCST90274821	CCL2/MCP-1	iNPH	Inverse variance weighted	22	-0.0515642	0.105483	0.624957	-0.258312	0.155183	0.949743	0.772355	1.16787
GCST90274821	CCL2/MCP-1	iNPH	Simple mode	22	-0.0533629	0.179152	0.768734	-0.4045	0.297774	0.948036	0.66731	1.34686
GCST90274821	CCL2/MCP-1	iNPH	Weighted mode	22	-0.0252884	0.113293	0.825527	-0.247342	0.196765	0.975029	0.780874	1.21746
ebi-a-GCST004438	CCL2/MCP-1	iNPH	MR Egger	13	-0.0190316	0.347438	0.957298	-0.70001	0.661947	0.981148	0.49658	1.93856
ebi-a-GCST004438	CCL2/MCP-1	iNPH	Weighted median	13	-0.088501	0.141647	0.532103	-0.366129	0.189127	0.915302	0.693413	1.20819
ebi-a-GCST004438	CCL2/MCP-1	iNPH	Inverse variance weighted	13	-0.084284	0.128849	0.513028	-0.336828	0.16826	0.91917	0.714032	1.18324
ebi-a-GCST004438	CCL2/MCP-1	iNPH	Simple mode	13	0.178313	0.264717	0.513331	-0.340532	0.697159	1.1952	0.711392	2.00804
ebi-a-GCST004438	CCL2/MCP-1	iNPH	Weighted mode	13	-0.0301728	0.139718	0.83265	-0.30402	0.243674	0.970278	0.737846	1.27593
GCST90274766	CCL20	iNPH	MR Egger	17	0.175994	0.35335	0.623866	-0.516573	0.86856	1.19243	0.596562	2.38348
GCST90274766	CCL20	iNPH	Weighted median	17	0.362554	0.205576	0.0777989	-0.0403746	0.765482	1.43699	0.96043	2.15003
GCST90274766	CCL20	iNPH	Inverse variance weighted	17	0.248099	0.13952	0.0753665	-0.025361	0.521558	1.28159	0.974958	1.68465
GCST90274766	CCL20	iNPH	Simple mode	17	0.337655	0.371267	0.373424	-0.390029	1.06534	1.40166	0.677037	2.90182
GCST90274766	CCL20	iNPH	Weighted mode	17	0.320433	0.297248	0.293263	-0.262174	0.90304	1.37772	0.769377	2.46709
GCST90274767	CCL23	iNPH	MR Egger	22	-0.000353338	0.12122	0.997703	-0.237945	0.237239	0.999647	0.788246	1.26774
GCST90274767	CCL23	iNPH	Weighted median	22	0.0203267	0.109546	0.852794	-0.194383	0.235036	1.02053	0.823343	1.26495
GCST90274767	CCL23	iNPH	Inverse variance weighted	22	0.0672979	0.0859321	0.433538	-0.101129	0.235725	1.06961	0.903816	1.26583
GCST90274767	CCL23	iNPH	Simple mode	22	0.458565	0.30004	0.14135	-0.129513	1.04664	1.5818	0.878523	2.84808
GCST90274767	CCL23	iNPH	Weighted mode	22	0.0192179	0.115366	0.869292	-0.206899	0.245334	1.0194	0.813102	1.27805
GCST90274768	CCL25	iNPH	MR Egger	24	-0.128808	0.0668825	0.0671396	-0.259898	0.00228193	0.879143	0.771131	1.00228
GCST90274768	CCL25	iNPH	Weighted median	24	-0.102303	0.0573578	0.0744896	-0.214724	0.0101183	0.902756	0.806764	1.01017
GCST90274768	CCL25	iNPH	Inverse variance weighted	24	-0.0767204	0.0521866	0.14153	-0.179006	0.0255654	0.926149	0.836101	1.02589
GCST90274768	CCL25	iNPH	Simple mode	24	0.0445903	0.182557	0.8092	-0.313221	0.402402	1.0456	0.731088	1.49541
GCST90274768	CCL25	iNPH	Weighted mode	24	-0.103645	0.0588405	0.09145	-0.218973	0.0116821	0.901545	0.803344	1.01175
GCST90274769	CCL28	iNPH	MR Egger	20	-0.320944	0.362883	0.388127	-1.0322	0.390307	0.725464	0.356224	1.47743
GCST90274769	CCL28	iNPH	Weighted median	20	-0.0295313	0.228812	0.897308	-0.478003	0.418941	0.970901	0.62002	1.52035
GCST90274769	CCL28	iNPH	Inverse variance weighted	20	-0.121474	0.168383	0.470653	-0.451504	0.208556	0.885614	0.63667	1.2319
GCST90274769	CCL28	iNPH	Simple mode	20	0.104507	0.418241	0.805368	-0.715246	0.92426	1.11016	0.489072	2.52
GCST90274769	CCL28	iNPH	Weighted mode	20	-0.00620692	0.405959	0.987961	-0.801886	0.789472	0.993812	0.448482	2.20223
GCST90274770	CCL4	iNPH	MR Egger	18	0.0525652	0.0983901	0.600512	-0.140279	0.24541	1.05397	0.869115	1.27815
GCST90274770	CCL4	iNPH	Weighted median	18	0.0519097	0.0804742	0.518896	-0.10582	0.209639	1.05328	0.899587	1.23323
GCST90274770	CCL4	iNPH	Inverse variance weighted	18	0.0486268	0.0673254	0.470131	-0.083331	0.180585	1.04983	0.920047	1.19792
GCST90274770	CCL4	iNPH	Simple mode	18	-0.00975973	0.163889	0.953208	-0.330981	0.311462	0.990288	0.718219	1.36542
GCST90274770	CCL4	iNPH	Weighted mode	18	0.0418781	0.0727116	0.572197	-0.100637	0.184393	1.04277	0.904262	1.20249
GCST90274823	CCL7/MCP-3	iNPH	MR Egger	17	-0.0859888	0.249443	0.735089	-0.574898	0.40292	0.917605	0.562762	1.49619
GCST90274823	CCL7/MCP-3	iNPH	Weighted median	17	-0.0714452	0.158851	0.652882	-0.382793	0.239903	0.931047	0.681954	1.27113
GCST90274823	CCL7/MCP-3	iNPH	Inverse variance weighted	17	0.0392641	0.116741	0.736618	-0.189548	0.268076	1.04005	0.827333	1.30745
GCST90274823	CCL7/MCP-3	iNPH	Simple mode	17	0.233053	0.239167	0.344342	-0.235713	0.70182	1.26245	0.790007	2.01742
GCST90274823	CCL7/MCP-3	iNPH	Weighted mode	17	-0.068633	0.191282	0.724431	-0.443545	0.306279	0.933669	0.641757	1.35836
ebi-a-GCST004437	CCL7/MCP-3	iNPH	MR Egger	5	-0.150077	0.261095	0.605701	-0.661823	0.361668	0.860641	0.51591	1.43572
ebi-a-GCST004437	CCL7/MCP-3	iNPH	Weighted median	5	-0.0472407	0.111083	0.670638	-0.264964	0.170483	0.953858	0.767233	1.18588
ebi-a-GCST004437	CCL7/MCP-3	iNPH	Inverse variance weighted	5	-0.0868451	0.0950601	0.360937	-0.273163	0.0994727	0.916819	0.760969	1.10459
ebi-a-GCST004437	CCL7/MCP-3	iNPH	Simple mode	5	-0.0697875	0.165307	0.694604	-0.393789	0.254214	0.932592	0.674497	1.28945
ebi-a-GCST004437	CCL7/MCP-3	iNPH	Weighted mode	5	-0.0671989	0.143613	0.664202	-0.348681	0.214284	0.935009	0.705618	1.23897
GCST90274822	CCL8/MCP-2	iNPH	MR Egger	28	0.0393035	0.0690058	0.573859	-0.0959478	0.174555	1.04009	0.908511	1.19072
GCST90274822	CCL8/MCP-2	iNPH	Weighted median	28	0.0357296	0.0740375	0.629388	-0.109384	0.180843	1.03638	0.896386	1.19823
GCST90274822	CCL8/MCP-2	iNPH	Inverse variance weighted	28	-0.0320515	0.0546436	0.557502	-0.139153	0.0750499	0.968457	0.870095	1.07794
GCST90274822	CCL8/MCP-2	iNPH	Simple mode	28	-0.00148015	0.134014	0.991269	-0.264148	0.261188	0.998521	0.76786	1.29847
GCST90274822	CCL8/MCP-2	iNPH	Weighted mode	28	0.0457383	0.0694224	0.515578	-0.0903297	0.181806	1.0468	0.91363	1.19938
GCST90274771	CD2B4	iNPH	MR Egger	21	0.0268301	0.225546	0.906559	-0.415241	0.468901	1.02719	0.660181	1.59824
GCST90274771	CD2B4	iNPH	Weighted median	21	-0.117828	0.156663	0.451983	-0.424887	0.189231	0.888849	0.653844	1.20832
GCST90274771	CD2B4	iNPH	Inverse variance weighted	21	-0.0579875	0.106256	0.585249	-0.266249	0.150274	0.943662	0.766248	1.16215
GCST90274771	CD2B4	iNPH	Simple mode	21	0.0530352	0.279033	0.851172	-0.493869	0.599939	1.05447	0.610261	1.82201
GCST90274771	CD2B4	iNPH	Weighted mode	21	-0.113123	0.172715	0.519948	-0.451644	0.225397	0.89304	0.636581	1.25282
GCST90274772	CD40	iNPH	MR Egger	15	-0.0614863	0.110043	0.585829	-0.27717	0.154197	0.940366	0.757926	1.16672
GCST90274772	CD40	iNPH	Weighted median	15	0.00340844	0.090124	0.969832	-0.173235	0.180052	1.00341	0.84094	1.19728
GCST90274772	CD40	iNPH	Inverse variance weighted	15	0.00329612	0.0792249	0.966814	-0.151985	0.158577	1.0033	0.859001	1.17184
GCST90274772	CD40	iNPH	Simple mode	15	0.00498393	0.251382	0.984462	-0.487725	0.497693	1.005	0.614022	1.64492
GCST90274772	CD40	iNPH	Weighted mode	15	-0.00161343	0.0909948	0.986104	-0.179963	0.176736	0.998388	0.835301	1.19332
GCST90274773	CD5	iNPH	MR Egger	21	0.0722671	0.305895	0.815769	-0.527288	0.671822	1.07494	0.590203	1.9578
GCST90274773	CD5	iNPH	Weighted median	21	0.0815379	0.160806	0.612115	-0.233643	0.396719	1.08495	0.791645	1.48694
GCST90274773	CD5	iNPH	Inverse variance weighted	21	0.0300982	0.113587	0.791026	-0.192533	0.25273	1.03056	0.824867	1.28754
GCST90274773	CD5	iNPH	Simple mode	21	-0.0306371	0.22733	0.894141	-0.476204	0.41493	0.969827	0.621137	1.51426
GCST90274773	CD5	iNPH	Weighted mode	21	0.082658	0.187787	0.664535	-0.285404	0.45072	1.08617	0.75171	1.56944
GCST90274774	CD6	iNPH	MR Egger	18	0.0193554	0.121277	0.875196	-0.218348	0.257059	1.01954	0.803846	1.29312
GCST90274774	CD6	iNPH	Weighted median	18	-0.0264955	0.0861072	0.758308	-0.195266	0.142275	0.973852	0.822616	1.15289
GCST90274774	CD6	iNPH	Inverse variance weighted	18	-0.0442741	0.0713312	0.534808	-0.184083	0.095535	0.956692	0.831867	1.10025
GCST90274774	CD6	iNPH	Simple mode	18	-0.0255803	0.172375	0.883774	-0.363434	0.312274	0.974744	0.695284	1.36653
GCST90274774	CD6	iNPH	Weighted mode	18	-0.0169135	0.0797151	0.834494	-0.173155	0.139328	0.983229	0.841007	1.1495
GCST90274775	CDCP1	iNPH	MR Egger	25	-0.183648	0.143212	0.212496	-0.464344	0.0970485	0.832229	0.628547	1.10191
GCST90274775	CDCP1	iNPH	Weighted median	25	0.0164551	0.121688	0.892435	-0.222054	0.254964	1.01659	0.800872	1.29042
GCST90274775	CDCP1	iNPH	Inverse variance weighted	25	-0.0110987	0.0830094	0.893637	-0.173797	0.1516	0.988963	0.840467	1.16369
GCST90274775	CDCP1	iNPH	Simple mode	25	-0.187915	0.222234	0.406144	-0.623494	0.247664	0.828685	0.536068	1.28103
GCST90274775	CDCP1	iNPH	Weighted mode	25	-0.00143979	0.125921	0.990972	-0.248244	0.245365	0.998561	0.780169	1.27809
GCST90274776	CSF-1	iNPH	MR Egger	16	-0.326397	0.337032	0.349256	-0.98698	0.334186	0.721518	0.3727	1.3968
GCST90274776	CSF-1	iNPH	Weighted median	16	0.047057	0.197359	0.811544	-0.339766	0.43388	1.04818	0.711937	1.54323
GCST90274776	CSF-1	iNPH	Inverse variance weighted	16	0.0650182	0.13414	0.627887	-0.197897	0.327933	1.06718	0.820455	1.3881
GCST90274776	CSF-1	iNPH	Simple mode	16	0.332039	0.36281	0.374572	-0.379068	1.04315	1.39381	0.684499	2.83813
GCST90274776	CSF-1	iNPH	Weighted mode	16	-0.00339535	0.203325	0.986897	-0.401913	0.395122	0.99661	0.669039	1.48457
GCST90274777	CST5	iNPH	MR Egger	30	0.0224861	0.0848885	0.793035	-0.143895	0.188868	1.02274	0.865978	1.20788
GCST90274777	CST5	iNPH	Weighted median	30	0.0118046	0.0735932	0.872563	-0.132438	0.156047	1.01187	0.875957	1.16888
GCST90274777	CST5	iNPH	Inverse variance weighted	30	0.0371687	0.0642019	0.562633	-0.0886669	0.163004	1.03787	0.91515	1.17704
GCST90274777	CST5	iNPH	Simple mode	30	0.204603	0.238912	0.398801	-0.263664	0.67287	1.22704	0.768231	1.95985
GCST90274777	CST5	iNPH	Weighted mode	30	0.0228309	0.0790403	0.77475	-0.132088	0.17775	1.02309	0.876264	1.19453
ebi-a-GCST004420	CTACK	iNPH	MR Egger	12	0.0482866	0.161229	0.770698	-0.267723	0.364296	1.04947	0.76512	1.4395
ebi-a-GCST004420	CTACK	iNPH	Weighted median	12	-0.0241077	0.103617	0.816025	-0.227197	0.178982	0.976181	0.796764	1.196
ebi-a-GCST004420	CTACK	iNPH	Inverse variance weighted	12	0.0541022	0.0798541	0.498081	-0.102412	0.210616	1.05559	0.902658	1.23444
ebi-a-GCST004420	CTACK	iNPH	Simple mode	12	0.0759628	0.184203	0.68798	-0.285076	0.437001	1.07892	0.751957	1.54806
ebi-a-GCST004420	CTACK	iNPH	Weighted mode	12	-0.010518	0.117065	0.930023	-0.239965	0.218929	0.989537	0.786655	1.24474
GCST90274778	CX3CL1	iNPH	MR Egger	21	-0.212158	0.380937	0.584072	-0.958794	0.534478	0.808837	0.383355	1.70656
GCST90274778	CX3CL1	iNPH	Weighted median	21	0.161092	0.204918	0.431792	-0.240548	0.562732	1.17479	0.786197	1.75546
GCST90274778	CX3CL1	iNPH	Inverse variance weighted	21	0.176478	0.146348	0.227863	-0.110363	0.463319	1.19301	0.895509	1.58934
GCST90274778	CX3CL1	iNPH	Simple mode	21	0.578374	0.418947	0.182655	-0.242762	1.39951	1.78314	0.784458	4.05322
GCST90274778	CX3CL1	iNPH	Weighted mode	21	0.611789	0.393139	0.135352	-0.158763	1.38234	1.84373	0.853198	3.98422
GCST90274779	CXCL1	iNPH	MR Egger	9	-0.152634	0.333392	0.660953	-0.806082	0.500814	0.858444	0.446604	1.65006
GCST90274779	CXCL1	iNPH	Weighted median	9	-0.0360814	0.138361	0.794265	-0.307269	0.235107	0.964562	0.735452	1.26504
GCST90274779	CXCL1	iNPH	Inverse variance weighted	9	0.0567931	0.211715	0.788505	-0.358169	0.471755	1.05844	0.698955	1.6028
GCST90274779	CXCL1	iNPH	Simple mode	9	0.936931	0.497519	0.0964287	-0.038206	1.91207	2.55214	0.962515	6.76707
GCST90274779	CXCL1	iNPH	Weighted mode	9	-0.06186	0.138595	0.667188	-0.333507	0.209786	0.940014	0.716407	1.23341
GCST90274780	CXCL10	iNPH	MR Egger	23	0.2167	0.199161	0.288896	-0.173655	0.607055	1.24197	0.840587	1.83502
GCST90274780	CXCL10	iNPH	Weighted median	23	0.149848	0.154355	0.331647	-0.152688	0.452384	1.16166	0.858398	1.57206
GCST90274780	CXCL10	iNPH	Inverse variance weighted	23	0.0664427	0.111173	0.550071	-0.151456	0.284341	1.0687	0.859456	1.32889
GCST90274780	CXCL10	iNPH	Simple mode	23	0.164432	0.251238	0.519581	-0.327994	0.656858	1.17872	0.720368	1.92872
GCST90274780	CXCL10	iNPH	Weighted mode	23	0.180791	0.202853	0.382445	-0.216802	0.578384	1.19816	0.805089	1.78315
GCST90274781	CXCL11	iNPH	MR Egger	22	0.184046	0.350316	0.605101	-0.502574	0.870666	1.20207	0.604972	2.3885
GCST90274781	CXCL11	iNPH	Weighted median	22	-0.0257406	0.17149	0.880686	-0.36186	0.310379	0.974588	0.69638	1.36394
GCST90274781	CXCL11	iNPH	Inverse variance weighted	22	0.0427874	0.132269	0.746326	-0.21646	0.302035	1.04372	0.805365	1.35261
GCST90274781	CXCL11	iNPH	Simple mode	22	0.224722	0.253036	0.384545	-0.271229	0.720673	1.25197	0.762442	2.05582
GCST90274781	CXCL11	iNPH	Weighted mode	22	-0.0109843	0.182361	0.952539	-0.368412	0.346443	0.989076	0.691832	1.41403
GCST90274782	CXCL5	iNPH	MR Egger	14	0.111898	0.134825	0.422771	-0.152359	0.376154	1.1184	0.85868	1.45667
GCST90274782	CXCL5	iNPH	Weighted median	14	0.100998	0.104986	0.336043	-0.104774	0.30677	1.10627	0.900528	1.35903
GCST90274782	CXCL5	iNPH	Inverse variance weighted	14	0.0359354	0.0860972	0.676399	-0.132815	0.204686	1.03659	0.875627	1.22714
GCST90274782	CXCL5	iNPH	Simple mode	14	-0.106346	0.176655	0.557532	-0.45259	0.239899	0.899114	0.635979	1.27112
GCST90274782	CXCL5	iNPH	Weighted mode	14	0.086179	0.102841	0.41718	-0.115389	0.287747	1.09	0.89102	1.33342
GCST90274783	CXCL6	iNPH	MR Egger	13	-0.456914	0.34238	0.208998	-1.12798	0.21415	0.633235	0.323687	1.23881
GCST90274783	CXCL6	iNPH	Weighted median	13	-0.0974339	0.209432	0.641768	-0.507921	0.313054	0.907162	0.601745	1.36759
GCST90274783	CXCL6	iNPH	Inverse variance weighted	13	-0.124819	0.1561	0.423939	-0.430775	0.181138	0.882657	0.650005	1.19858
GCST90274783	CXCL6	iNPH	Simple mode	13	-0.0602204	0.311405	0.849894	-0.670574	0.550134	0.941557	0.511415	1.73348
GCST90274783	CXCL6	iNPH	Weighted mode	13	-0.109538	0.268546	0.690535	-0.635887	0.416811	0.896248	0.529465	1.51712
GCST90274784	CXCL9	iNPH	MR Egger	21	-0.0909185	0.297421	0.763165	-0.673864	0.492027	0.913092	0.509735	1.63563
GCST90274784	CXCL9	iNPH	Weighted median	21	0.413531	0.185256	0.0256009	0.0504291	0.776633	1.51215	1.05172	2.17414
GCST90274784	CXCL9	iNPH	Inverse variance weighted	21	0.156661	0.127618	0.219606	-0.0934703	0.406793	1.1696	0.910765	1.50199
GCST90274784	CXCL9	iNPH	Simple mode	21	0.4574	0.331463	0.182836	-0.192267	1.10707	1.57996	0.825087	3.02547
GCST90274784	CXCL9	iNPH	Weighted mode	21	0.44741	0.28763	0.135509	-0.116346	1.01117	1.56426	0.890167	2.7488
GCST90274785	DNER	iNPH	MR Egger	16	0.244445	0.272737	0.385262	-0.290119	0.779009	1.27691	0.748175	2.17931
GCST90274785	DNER	iNPH	Weighted median	16	0.191139	0.158354	0.227418	-0.119235	0.501512	1.21063	0.8876	1.65122
GCST90274785	DNER	iNPH	Inverse variance weighted	16	0.0373752	0.119116	0.753694	-0.196092	0.270842	1.03808	0.821937	1.31107
GCST90274785	DNER	iNPH	Simple mode	16	0.0964476	0.240943	0.694584	-0.3758	0.568695	1.10125	0.686739	1.76596
GCST90274785	DNER	iNPH	Weighted mode	16	0.175615	0.168079	0.312646	-0.15382	0.50505	1.19198	0.857426	1.65707
GCST90274786	EN-RAGE	iNPH	MR Egger	15	0.16611	0.303481	0.593413	-0.428713	0.760932	1.1807	0.651347	2.14027
GCST90274786	EN-RAGE	iNPH	Weighted median	15	-0.0238299	0.196135	0.903297	-0.408254	0.360594	0.976452	0.66481	1.43418
GCST90274786	EN-RAGE	iNPH	Inverse variance weighted	15	0.015494	0.143791	0.914191	-0.266335	0.297323	1.01561	0.766182	1.34625
GCST90274786	EN-RAGE	iNPH	Simple mode	15	0.124308	0.311808	0.696151	-0.486835	0.735452	1.13236	0.614568	2.08642
GCST90274786	EN-RAGE	iNPH	Weighted mode	15	0.0499916	0.213951	0.818631	-0.369352	0.469335	1.05126	0.691182	1.59893
ebi-a-GCST004460	Eotaxin	iNPH	MR Egger	13	-0.136261	0.210623	0.530937	-0.549082	0.27656	0.872615	0.577479	1.31859
ebi-a-GCST004460	Eotaxin	iNPH	Weighted median	13	-0.113992	0.132205	0.388556	-0.373113	0.145129	0.892265	0.688588	1.15619
ebi-a-GCST004460	Eotaxin	iNPH	Inverse variance weighted	13	-0.171352	0.0975233	0.0789123	-0.362497	0.0197941	0.842525	0.695936	1.01999
ebi-a-GCST004460	Eotaxin	iNPH	Simple mode	13	-0.197635	0.199336	0.341029	-0.588333	0.193063	0.820669	0.555252	1.21296
ebi-a-GCST004460	Eotaxin	iNPH	Weighted mode	13	-0.115892	0.146367	0.443853	-0.402771	0.170987	0.890571	0.668465	1.18647
GCST90274787	FGF-19	iNPH	MR Egger	21	-0.0518233	0.273371	0.851655	-0.58763	0.483983	0.949497	0.555643	1.62252
GCST90274787	FGF-19	iNPH	Weighted median	21	0.0353606	0.170767	0.835956	-0.299342	0.370063	1.03599	0.741306	1.44783
GCST90274787	FGF-19	iNPH	Inverse variance weighted	21	0.040612	0.112389	0.717835	-0.17967	0.260894	1.04145	0.835546	1.29809
GCST90274787	FGF-19	iNPH	Simple mode	21	0.137504	0.271552	0.618138	-0.394738	0.669747	1.14741	0.673856	1.95374
GCST90274787	FGF-19	iNPH	Weighted mode	21	0.00443504	0.19304	0.981898	-0.373924	0.382794	1.00444	0.688029	1.46638
GCST90274788	FGF-21	iNPH	MR Egger	14	0.0210983	0.337944	0.951247	-0.641271	0.683468	1.02132	0.526623	1.98073
GCST90274788	FGF-21	iNPH	Weighted median	14	-0.0895589	0.176875	0.612618	-0.436234	0.257116	0.914334	0.646467	1.2932
GCST90274788	FGF-21	iNPH	Inverse variance weighted	14	-0.0845978	0.137734	0.539074	-0.354556	0.18536	0.918882	0.701485	1.20365
GCST90274788	FGF-21	iNPH	Simple mode	14	-0.12887	0.270402	0.641568	-0.658857	0.401118	0.879088	0.517442	1.49349
GCST90274788	FGF-21	iNPH	Weighted mode	14	-0.0979361	0.191198	0.617085	-0.472684	0.276812	0.906707	0.623327	1.31892
GCST90274789	FGF-23	iNPH	MR Egger	15	0.329776	0.507882	0.52744	-0.665672	1.32522	1.39066	0.513928	3.76303
GCST90274789	FGF-23	iNPH	Weighted median	15	0.0391202	0.226172	0.862678	-0.404177	0.482417	1.0399	0.667526	1.61999
GCST90274789	FGF-23	iNPH	Inverse variance weighted	15	-0.131804	0.162826	0.41824	-0.450944	0.187335	0.876513	0.637027	1.20603
GCST90274789	FGF-23	iNPH	Simple mode	15	0.170599	0.359031	0.641998	-0.533102	0.874299	1.18601	0.586782	2.39719
GCST90274789	FGF-23	iNPH	Weighted mode	15	0.108943	0.287853	0.710761	-0.45525	0.673135	1.1151	0.63429	1.96037
GCST90274790	FGF-5	iNPH	MR Egger	23	0.132973	0.0938285	0.171093	-0.0509308	0.316877	1.14222	0.950344	1.37283
GCST90274790	FGF-5	iNPH	Weighted median	23	0.102294	0.0775721	0.18727	-0.049747	0.254336	1.10771	0.95147	1.2896
GCST90274790	FGF-5	iNPH	Inverse variance weighted	23	-0.00850801	0.0696831	0.902823	-0.145087	0.128071	0.991528	0.864947	1.13663
GCST90274790	FGF-5	iNPH	Simple mode	23	-0.107746	0.255308	0.677103	-0.608149	0.392657	0.897856	0.544358	1.48091
GCST90274790	FGF-5	iNPH	Weighted mode	23	0.0772291	0.0725719	0.298791	-0.0650118	0.21947	1.08029	0.937056	1.24542
GCST90274791	FIt3L	iNPH	MR Egger	29	-0.0434189	0.154641	0.781025	-0.346515	0.259677	0.95751	0.707148	1.29651
GCST90274791	FIt3L	iNPH	Weighted median	29	-0.0282629	0.136883	0.83642	-0.296554	0.240029	0.972133	0.743375	1.27129
GCST90274791	FIt3L	iNPH	Inverse variance weighted	29	-0.0186106	0.0907727	0.837553	-0.196525	0.159304	0.981561	0.821581	1.17269
GCST90274791	FIt3L	iNPH	Simple mode	29	0.096834	0.215666	0.656888	-0.325872	0.51954	1.10168	0.721898	1.68125
GCST90274791	FIt3L	iNPH	Weighted mode	29	-0.0483252	0.144222	0.740066	-0.331001	0.234351	0.952824	0.718204	1.26409
ebi-a-GCST004458	GCSF	iNPH	MR Egger	7	-0.637043	0.395131	0.167829	-1.4115	0.137413	0.528854	0.243778	1.1473
ebi-a-GCST004458	GCSF	iNPH	Weighted median	7	-0.436972	0.224501	0.0516049	-0.876994	0.0030499	0.64599	0.416032	1.00305
ebi-a-GCST004458	GCSF	iNPH	Inverse variance weighted	7	-0.258559	0.173164	0.1354	-0.59796	0.0808428	0.772164	0.549932	1.0842
ebi-a-GCST004458	GCSF	iNPH	Simple mode	7	-0.529181	0.362493	0.194627	-1.23967	0.181306	0.589087	0.289481	1.19878
ebi-a-GCST004458	GCSF	iNPH	Weighted mode	7	-0.518771	0.329896	0.166889	-1.16537	0.127826	0.595252	0.311808	1.13635
ebi-a-GCST004457	GRPa	iNPH	MR Egger	7	0.0222513	0.171028	0.901557	-0.312963	0.357466	1.0225	0.731277	1.4297
ebi-a-GCST004457	GRPa	iNPH	Weighted median	7	-0.084725	0.0807513	0.294082	-0.242998	0.0735475	0.918765	0.784273	1.07632
ebi-a-GCST004457	GRPa	iNPH	Inverse variance weighted	7	-0.101669	0.066683	0.127342	-0.232368	0.0290292	0.903328	0.792654	1.02945
ebi-a-GCST004457	GRPa	iNPH	Simple mode	7	-0.100751	0.122787	0.443282	-0.341414	0.139912	0.904158	0.710765	1.15017
ebi-a-GCST004457	GRPa	iNPH	Weighted mode	7	-0.0789554	0.0806664	0.365484	-0.237061	0.0791507	0.924081	0.788943	1.08237
GCST90274792	hGDNF	iNPH	MR Egger	12	0.11845	0.212273	0.589111	-0.297605	0.534505	1.12575	0.742595	1.7066
GCST90274792	hGDNF	iNPH	Weighted median	12	0.122114	0.15548	0.432217	-0.182626	0.426854	1.12988	0.83308	1.53243
GCST90274792	hGDNF	iNPH	Inverse variance weighted	12	0.126398	0.125193	0.312674	-0.11898	0.371776	1.13473	0.887826	1.45031
GCST90274792	hGDNF	iNPH	Simple mode	12	0.244781	0.255003	0.357723	-0.255025	0.744586	1.27734	0.774897	2.10557
GCST90274792	hGDNF	iNPH	Weighted mode	12	0.120528	0.164593	0.479313	-0.202075	0.443131	1.12809	0.817033	1.55758
GCST90274793	HGF	iNPH	MR Egger	18	-0.0586866	0.338825	0.864662	-0.722783	0.60541	0.943002	0.4854	1.832
GCST90274793	HGF	iNPH	Weighted median	18	0.0200413	0.215154	0.925786	-0.401661	0.441744	1.02024	0.669207	1.55542
GCST90274793	HGF	iNPH	Inverse variance weighted	18	-0.0453228	0.152942	0.766971	-0.345089	0.254443	0.955689	0.708157	1.28974
GCST90274793	HGF	iNPH	Simple mode	18	-0.0360329	0.320759	0.911873	-0.664721	0.592655	0.964609	0.514417	1.80878
GCST90274793	HGF	iNPH	Weighted mode	18	-0.0176848	0.296464	0.953128	-0.598754	0.563385	0.982471	0.549496	1.75661
ebi-a-GCST004449	HGF	iNPH	MR Egger	8	0.137121	0.45789	0.774689	-0.760342	1.03459	1.14697	0.467506	2.81394
ebi-a-GCST004449	HGF	iNPH	Weighted median	8	0.0959798	0.213648	0.653257	-0.322771	0.51473	1.10074	0.72414	1.67319
ebi-a-GCST004449	HGF	iNPH	Inverse variance weighted	8	-0.0228649	0.191421	0.90492	-0.398049	0.352319	0.977395	0.671629	1.42236
ebi-a-GCST004449	HGF	iNPH	Simple mode	8	0.143752	0.310777	0.657717	-0.465371	0.752874	1.1546	0.627902	2.12309
ebi-a-GCST004449	HGF	iNPH	Weighted mode	8	0.143752	0.269631	0.610435	-0.384724	0.672228	1.1546	0.680638	1.9586
ebi-a-GCST004456	IFN -γ	iNPH	MR Egger	11	-0.439449	0.286431	0.159345	-1.00085	0.121956	0.644392	0.367566	1.1297
ebi-a-GCST004456	IFN -γ	iNPH	Weighted median	11	-0.0354223	0.19185	0.853515	-0.411448	0.340603	0.965198	0.66269	1.4058
ebi-a-GCST004456	IFN -γ	iNPH	Inverse variance weighted	11	-0.104565	0.136962	0.445186	-0.37301	0.163879	0.900716	0.688658	1.17807
ebi-a-GCST004456	IFN -γ	iNPH	Simple mode	11	0.203133	0.320334	0.540232	-0.424723	0.830988	1.22524	0.653951	2.29559
ebi-a-GCST004456	IFN -γ	iNPH	Weighted mode	11	-0.42954	0.340832	0.236186	-1.09757	0.238491	0.650808	0.333681	1.26933
GCST90274794	IFN-γ	iNPH	MR Egger	10	-0.0395942	0.303112	0.899297	-0.633694	0.554506	0.961179	0.530628	1.74108
GCST90274794	IFN-γ	iNPH	Weighted median	10	0.0996959	0.226708	0.660114	-0.344651	0.544043	1.10483	0.708467	1.72296
GCST90274794	IFN-γ	iNPH	Inverse variance weighted	10	0.0335567	0.171334	0.844724	-0.302259	0.369372	1.03413	0.739147	1.44683
GCST90274794	IFN-γ	iNPH	Simple mode	10	0.151935	0.328672	0.65486	-0.492262	0.796132	1.16408	0.611242	2.21695
GCST90274794	IFN-γ	iNPH	Weighted mode	10	0.119297	0.328866	0.725162	-0.525281	0.763876	1.12671	0.591389	2.14658
GCST90274795	IL-10	iNPH	MR Egger	18	-0.0664229	0.266291	0.806196	-0.588353	0.455507	0.935735	0.555241	1.57697
GCST90274795	IL-10	iNPH	Weighted median	18	0.0373732	0.161523	0.81702	-0.279213	0.353959	1.03808	0.756379	1.4247
GCST90274795	IL-10	iNPH	Inverse variance weighted	18	0.168424	0.12836	0.189478	-0.0831614	0.42001	1.18344	0.920203	1.52198
GCST90274795	IL-10	iNPH	Simple mode	18	0.046738	0.231396	0.842327	-0.406798	0.500274	1.04785	0.665779	1.64917
GCST90274795	IL-10	iNPH	Weighted mode	18	0.0190507	0.175179	0.914674	-0.3243	0.362401	1.01923	0.723033	1.43678
ebi-a-GCST004444	IL-10	iNPH	MR Egger	14	-0.110325	0.246032	0.661841	-0.592549	0.371898	0.895543	0.552916	1.45049
ebi-a-GCST004444	IL-10	iNPH	Weighted median	14	-0.00794529	0.117144	0.945925	-0.237548	0.221657	0.992086	0.788559	1.24814
ebi-a-GCST004444	IL-10	iNPH	Inverse variance weighted	14	0.027393	0.110834	0.80479	-0.189842	0.244628	1.02777	0.82709	1.27715
ebi-a-GCST004444	IL-10	iNPH	Simple mode	14	0.174604	0.224455	0.450555	-0.265329	0.614536	1.19077	0.766953	1.8488
ebi-a-GCST004444	IL-10	iNPH	Weighted mode	14	-0.0151158	0.12761	0.907519	-0.265231	0.235	0.984998	0.767029	1.26491
GCST90274796	IL-10Rα	iNPH	MR Egger	10	0.0101866	0.223006	0.964686	-0.426905	0.447278	1.01024	0.652525	1.56405
GCST90274796	IL-10Rα	iNPH	Weighted median	10	0.141944	0.188406	0.451213	-0.227331	0.511219	1.15251	0.796657	1.66732
GCST90274796	IL-10Rα	iNPH	Inverse variance weighted	10	0.0431932	0.139373	0.756628	-0.229977	0.316364	1.04414	0.794552	1.37213
GCST90274796	IL-10Rα	iNPH	Simple mode	10	0.154175	0.247163	0.548256	-0.330265	0.638615	1.16669	0.718733	1.89386
GCST90274796	IL-10Rα	iNPH	Weighted mode	10	0.154175	0.208237	0.477937	-0.253969	0.562318	1.16669	0.775716	1.75474
ebi-a-GCST004439	IL-12p70	iNPH	MR Egger	14	-0.102175	0.138064	0.473495	-0.37278	0.16843	0.902871	0.688817	1.18344
ebi-a-GCST004439	IL-12p70	iNPH	Weighted median	14	-0.0223904	0.0929391	0.809621	-0.204551	0.15977	0.977858	0.815013	1.17324
ebi-a-GCST004439	IL-12p70	iNPH	Inverse variance weighted	14	0.076765	0.0783675	0.327307	-0.0768352	0.230365	1.07979	0.926042	1.25906
ebi-a-GCST004439	IL-12p70	iNPH	Simple mode	14	0.160927	0.203046	0.442254	-0.237042	0.558897	1.1746	0.788958	1.74874
ebi-a-GCST004439	IL-12p70	iNPH	Weighted mode	14	-0.00536668	0.10219	0.958916	-0.20566	0.194926	0.994648	0.81411	1.21522
GCST90274798	IL-12β	iNPH	MR Egger	28	0.0135546	0.126582	0.915546	-0.234546	0.261655	1.01365	0.79093	1.29908
GCST90274798	IL-12β	iNPH	Weighted median	28	0.0024261	0.0815678	0.976272	-0.157447	0.162299	1.00243	0.854322	1.17621
GCST90274798	IL-12β	iNPH	Inverse variance weighted	28	0.0320272	0.0789839	0.685117	-0.122781	0.186836	1.03255	0.884457	1.20543
GCST90274798	IL-12β	iNPH	Simple mode	28	-0.209023	0.213177	0.335535	-0.62685	0.208803	0.811376	0.534272	1.2322
GCST90274798	IL-12β	iNPH	Weighted mode	28	0.0162148	0.0796369	0.840186	-0.139873	0.172303	1.01635	0.869468	1.18804
GCST90274799	IL-13	iNPH	MR Egger	11	0.313251	0.380368	0.431478	-0.43227	1.05877	1.36787	0.649034	2.88283
GCST90274799	IL-13	iNPH	Weighted median	11	-0.0930402	0.226642	0.681427	-0.537258	0.351178	0.911157	0.584348	1.42074
GCST90274799	IL-13	iNPH	Inverse variance weighted	11	-0.0143597	0.18733	0.938898	-0.381527	0.352808	0.985743	0.682818	1.42306
GCST90274799	IL-13	iNPH	Simple mode	11	-0.566045	0.499663	0.283707	-1.54538	0.413295	0.567767	0.21323	1.51179
GCST90274799	IL-13	iNPH	Weighted mode	11	-0.447881	0.463803	0.356982	-1.35693	0.461174	0.638981	0.257449	1.58593
ebi-a-GCST004443	IL-13	iNPH	MR Egger	12	-0.245025	0.124994	0.0783976	-0.490013	-3.71e-05	0.782685	0.612619	0.999963
ebi-a-GCST004443	IL-13	iNPH	Weighted median	12	-0.0261607	0.0822897	0.750553	-0.187448	0.135127	0.974179	0.829072	1.14468
ebi-a-GCST004443	IL-13	iNPH	Inverse variance weighted	12	0.00541183	0.0737273	0.941485	-0.139094	0.149917	1.00543	0.870146	1.16174
ebi-a-GCST004443	IL-13	iNPH	Simple mode	12	-0.0531567	0.17361	0.765181	-0.393431	0.287118	0.948231	0.674738	1.33258
ebi-a-GCST004443	IL-13	iNPH	Weighted mode	12	-0.0350492	0.0900422	0.704519	-0.211532	0.141434	0.965558	0.809343	1.15192
GCST90274800	IL-15Rα	iNPH	MR Egger	12	-0.14702	0.172516	0.414042	-0.485152	0.191112	0.863277	0.615604	1.2106
GCST90274800	IL-15Rα	iNPH	Weighted median	12	0.0158399	0.0973768	0.870782	-0.175019	0.206698	1.01597	0.839441	1.22961
GCST90274800	IL-15Rα	iNPH	Inverse variance weighted	12	0.0278281	0.102387	0.785781	-0.17285	0.228506	1.02822	0.841264	1.25672
GCST90274800	IL-15Rα	iNPH	Simple mode	12	0.165181	0.266053	0.547343	-0.356283	0.686644	1.17961	0.700274	1.98704
GCST90274800	IL-15Rα	iNPH	Weighted mode	12	-0.0203264	0.0975912	0.838816	-0.211605	0.170952	0.979879	0.809284	1.18643
ebi-a-GCST004430	IL-16	iNPH	MR Egger	9	0.195706	0.141023	0.207777	-0.0806978	0.472111	1.21617	0.922472	1.60337
ebi-a-GCST004430	IL-16	iNPH	Weighted median	9	0.249722	0.109856	0.0230154	0.0344044	0.465039	1.28367	1.035	1.59208
ebi-a-GCST004430	IL-16	iNPH	Inverse variance weighted	9	0.205753	0.0805453	0.0106341	0.047884	0.363622	1.22845	1.04905	1.43853
ebi-a-GCST004430	IL-16	iNPH	Simple mode	9	0.296791	0.156946	0.0952744	-0.0108242	0.604406	1.34553	0.989234	1.83016
ebi-a-GCST004430	IL-16	iNPH	Weighted mode	9	0.267687	0.129212	0.0720399	0.0144313	0.520942	1.30694	1.01454	1.68361
ebi-a-GCST004442	IL-17	iNPH	MR Egger	11	-0.224168	0.246512	0.386867	-0.707332	0.258997	0.799181	0.492958	1.29563
ebi-a-GCST004442	IL-17	iNPH	Weighted median	11	-0.130715	0.165198	0.42879	-0.454503	0.193073	0.877468	0.634764	1.21297
ebi-a-GCST004442	IL-17	iNPH	Inverse variance weighted	11	0.0195956	0.123625	0.874056	-0.22271	0.261901	1.01979	0.800347	1.2994
ebi-a-GCST004442	IL-17	iNPH	Simple mode	11	0.123445	0.262759	0.648574	-0.391563	0.638452	1.13139	0.675999	1.89355
ebi-a-GCST004442	IL-17	iNPH	Weighted mode	11	-0.101793	0.218954	0.651955	-0.530943	0.327356	0.903216	0.58805	1.3873
GCST90274801	IL-17A	iNPH	MR Egger	12	0.67898	0.630886	0.307102	-0.557557	1.91552	1.97187	0.572606	6.79045
GCST90274801	IL-17A	iNPH	Weighted median	12	-0.222682	0.253003	0.378775	-0.718567	0.273204	0.80037	0.48745	1.31417
GCST90274801	IL-17A	iNPH	Inverse variance weighted	12	-0.162718	0.249132	0.513666	-0.651016	0.32558	0.849831	0.521515	1.38483
GCST90274801	IL-17A	iNPH	Simple mode	12	-0.23359	0.397149	0.568299	-1.012	0.544823	0.791686	0.36349	1.7243
GCST90274801	IL-17A	iNPH	Weighted mode	12	-0.275582	0.348423	0.445697	-0.958491	0.407326	0.75913	0.383471	1.50279
GCST90274802	IL-17C	iNPH	MR Egger	17	-0.201765	0.438912	0.652329	-1.06203	0.658502	0.817287	0.345753	1.9319
GCST90274802	IL-17C	iNPH	Weighted median	17	0.0461348	0.192479	0.810572	-0.331123	0.423393	1.04722	0.718117	1.52713
GCST90274802	IL-17C	iNPH	Inverse variance weighted	17	-0.0615045	0.140204	0.660893	-0.336303	0.213294	0.940349	0.714406	1.23775
GCST90274802	IL-17C	iNPH	Simple mode	17	0.176505	0.319008	0.587711	-0.448751	0.801761	1.19304	0.638425	2.22946
GCST90274802	IL-17C	iNPH	Weighted mode	17	0.114901	0.315421	0.72042	-0.503324	0.733127	1.12176	0.604518	2.08158
GCST90274803	IL-18	iNPH	MR Egger	21	0.0301617	0.218441	0.891632	-0.397982	0.458305	1.03062	0.671674	1.58139
GCST90274803	IL-18	iNPH	Weighted median	21	-0.176731	0.136255	0.19461	-0.44379	0.0903287	0.838005	0.6416	1.09453
GCST90274803	IL-18	iNPH	Inverse variance weighted	21	-0.157319	0.101902	0.122632	-0.357047	0.0424098	0.854432	0.699739	1.04332
GCST90274803	IL-18	iNPH	Simple mode	21	-0.161365	0.220896	0.473554	-0.594321	0.271591	0.850981	0.551937	1.31205
GCST90274803	IL-18	iNPH	Weighted mode	21	-0.213282	0.148301	0.16585	-0.503951	0.0773872	0.807928	0.604139	1.08046
ebi-a-GCST004441	IL-18	iNPH	MR Egger	10	-0.0479778	0.205945	0.821639	-0.451629	0.355673	0.953155	0.63659	1.42714
ebi-a-GCST004441	IL-18	iNPH	Weighted median	10	-0.0962932	0.102177	0.345978	-0.296559	0.103973	0.908198	0.743371	1.10957
ebi-a-GCST004441	IL-18	iNPH	Inverse variance weighted	10	-0.0393781	0.0759078	0.603926	-0.188157	0.109401	0.961387	0.828484	1.11561
ebi-a-GCST004441	IL-18	iNPH	Simple mode	10	-0.123509	0.147574	0.424295	-0.412753	0.165735	0.883814	0.661826	1.18026
ebi-a-GCST004441	IL-18	iNPH	Weighted mode	10	-0.134976	0.117518	0.280347	-0.365311	0.0953585	0.873737	0.693981	1.10005
GCST90274804	IL-18R1	iNPH	MR Egger	20	0.16343	0.151347	0.294473	-0.13321	0.460071	1.17754	0.875281	1.58419
GCST90274804	IL-18R1	iNPH	Weighted median	20	0.0200469	0.0964041	0.835271	-0.168905	0.208999	1.02025	0.844589	1.23244
GCST90274804	IL-18R1	iNPH	Inverse variance weighted	20	-0.0139645	0.0790835	0.859839	-0.168968	0.141039	0.986133	0.844536	1.15147
GCST90274804	IL-18R1	iNPH	Simple mode	20	-0.276752	0.239917	0.262997	-0.746991	0.193486	0.758242	0.47379	1.21347
GCST90274804	IL-18R1	iNPH	Weighted mode	20	0.0319849	0.0885866	0.72204	-0.141645	0.205615	1.0325	0.867929	1.22828
ebi-a-GCST004447	IL-1RA	iNPH	MR Egger	9	-0.00476894	0.352351	0.989579	-0.695377	0.685839	0.995242	0.498886	1.98544
ebi-a-GCST004447	IL-1RA	iNPH	Weighted median	9	-0.000457591	0.162634	0.997755	-0.319221	0.318306	0.999543	0.726715	1.3748
ebi-a-GCST004447	IL-1RA	iNPH	Inverse variance weighted	9	-0.131397	0.13408	0.327092	-0.394194	0.1314	0.87687	0.674223	1.14042
ebi-a-GCST004447	IL-1RA	iNPH	Simple mode	9	0.137015	0.317772	0.677726	-0.485819	0.759848	1.14684	0.615193	2.13795
ebi-a-GCST004447	IL-1RA	iNPH	Weighted mode	9	0.132085	0.305221	0.676624	-0.466148	0.730319	1.14121	0.627414	2.07574
GCST90274805	IL-1α	iNPH	MR Egger	12	0.0928377	0.29578	0.760066	-0.486892	0.672567	1.09728	0.614534	1.95926
GCST90274805	IL-1α	iNPH	Weighted median	12	-0.19586	0.202467	0.33336	-0.592696	0.200975	0.822127	0.552835	1.22259
GCST90274805	IL-1α	iNPH	Inverse variance weighted	12	-0.00473902	0.152202	0.975161	-0.303055	0.293577	0.995272	0.738559	1.34122
GCST90274805	IL-1α	iNPH	Simple mode	12	-0.209187	0.338946	0.549684	-0.873521	0.455147	0.811243	0.417479	1.5764
GCST90274805	IL-1α	iNPH	Weighted mode	12	-0.227122	0.257387	0.396427	-0.7316	0.277357	0.796824	0.481139	1.31964
ebi-a-GCST004448	IL-1β	iNPH	MR Egger	4	0.687495	0.508772	0.309163	-0.309699	1.68469	1.98873	0.733668	5.39077
ebi-a-GCST004448	IL-1β	iNPH	Weighted median	4	0.0981748	0.201112	0.625437	-0.296005	0.492355	1.10316	0.743784	1.63616
ebi-a-GCST004448	IL-1β	iNPH	Inverse variance weighted	4	0.0148765	0.166934	0.92899	-0.312314	0.342067	1.01499	0.731752	1.40785
ebi-a-GCST004448	IL-1β	iNPH	Simple mode	4	0.126832	0.260644	0.659871	-0.384031	0.637694	1.13523	0.68111	1.89211
ebi-a-GCST004448	IL-1β	iNPH	Weighted mode	4	0.0978157	0.243883	0.715222	-0.380195	0.575827	1.10276	0.683728	1.7786
GCST90274806	IL-2	iNPH	MR Egger	15	-0.995242	0.385835	0.0228803	-1.75148	-0.239007	0.369634	0.173517	0.78741
GCST90274806	IL-2	iNPH	Weighted median	15	0.0893267	0.208872	0.668897	-0.320063	0.498716	1.09344	0.726103	1.64661
GCST90274806	IL-2	iNPH	Inverse variance weighted	15	-0.00678185	0.169744	0.96813	-0.339481	0.325917	0.993241	0.71214	1.3853
GCST90274806	IL-2	iNPH	Simple mode	15	0.0621573	0.359644	0.865259	-0.642746	0.76706	1.06413	0.525847	2.15343
GCST90274806	IL-2	iNPH	Weighted mode	15	0.10277	0.327541	0.758327	-0.53921	0.74475	1.10824	0.583209	2.10592
ebi-a-GCST004455	IL-2	iNPH	MR Egger	6	0.177598	0.407367	0.685358	-0.62084	0.976037	1.19435	0.537493	2.65392
ebi-a-GCST004455	IL-2	iNPH	Weighted median	6	-0.169925	0.163361	0.298254	-0.490113	0.150262	0.843728	0.612557	1.16214
ebi-a-GCST004455	IL-2	iNPH	Inverse variance weighted	6	-0.166964	0.130591	0.201062	-0.422922	0.0889934	0.84623	0.65513	1.09307
ebi-a-GCST004455	IL-2	iNPH	Simple mode	6	-0.317573	0.248163	0.256813	-0.803973	0.168827	0.727913	0.447547	1.18392
ebi-a-GCST004455	IL-2	iNPH	Weighted mode	6	-0.244479	0.245976	0.365901	-0.726592	0.237635	0.783113	0.483554	1.26825
GCST90274807	IL-20	iNPH	MR Egger	11	0.147094	0.410296	0.728229	-0.657086	0.951275	1.15846	0.518359	2.58901
GCST90274807	IL-20	iNPH	Weighted median	11	-0.429666	0.280091	0.125023	-0.978643	0.119312	0.650726	0.375821	1.12672
GCST90274807	IL-20	iNPH	Inverse variance weighted	11	-0.313147	0.196002	0.110117	-0.697311	0.071018	0.731143	0.497922	1.0736
GCST90274807	IL-20	iNPH	Simple mode	11	-0.753136	0.439887	0.117657	-1.61531	0.109043	0.470888	0.198828	1.11521
GCST90274807	IL-20	iNPH	Weighted mode	11	-0.581972	0.337785	0.11563	-1.24403	0.0800875	0.558796	0.28822	1.08338
GCST90274808	IL-20Rα	iNPH	MR Egger	11	0.0983825	0.332452	0.773998	-0.553224	0.749989	1.10338	0.575093	2.11698
GCST90274808	IL-20Rα	iNPH	Weighted median	11	0.140344	0.201849	0.486873	-0.25528	0.535968	1.15067	0.774699	1.7091
GCST90274808	IL-20Rα	iNPH	Inverse variance weighted	11	0.092043	0.159796	0.564613	-0.221157	0.405243	1.09641	0.801591	1.49967
GCST90274808	IL-20Rα	iNPH	Simple mode	11	-0.251669	0.317901	0.446932	-0.874754	0.371417	0.777502	0.416964	1.44979
GCST90274808	IL-20Rα	iNPH	Weighted mode	11	0.215116	0.240975	0.392999	-0.257196	0.687428	1.24001	0.773217	1.98859
GCST90274809	IL-22Rα1	iNPH	MR Egger	11	-0.0367173	0.491563	0.942091	-1.00018	0.926747	0.963949	0.367813	2.52628
GCST90274809	IL-22Rα1	iNPH	Weighted median	11	-0.0963275	0.305019	0.752148	-0.694164	0.501509	0.908167	0.499492	1.65121
GCST90274809	IL-22Rα1	iNPH	Inverse variance weighted	11	0.0668387	0.24697	0.786672	-0.417223	0.5509	1.06912	0.658874	1.73481
GCST90274809	IL-22Rα1	iNPH	Simple mode	11	-0.445122	0.502312	0.396349	-1.42965	0.53941	0.640746	0.239392	1.71499
GCST90274809	IL-22Rα1	iNPH	Weighted mode	11	-0.517929	0.544208	0.363679	-1.58458	0.548718	0.595753	0.205035	1.73103
GCST90274810	IL-24	iNPH	MR Egger	10	0.723811	0.679928	0.318156	-0.608847	2.05647	2.06228	0.543978	7.81831
GCST90274810	IL-24	iNPH	Weighted median	10	0.0164344	0.274693	0.952292	-0.521965	0.554833	1.01657	0.593354	1.74165
GCST90274810	IL-24	iNPH	Inverse variance weighted	10	0.0267028	0.286749	0.925806	-0.535325	0.58873	1.02706	0.585479	1.8017
GCST90274810	IL-24	iNPH	Simple mode	10	-0.186684	0.348821	0.605491	-0.870372	0.497005	0.829706	0.418796	1.64379
GCST90274810	IL-24	iNPH	Weighted mode	10	-0.0487465	0.296822	0.873181	-0.630517	0.533024	0.952423	0.532316	1.70408
ebi-a-GCST004454	IL-2RA	iNPH	MR Egger	6	-0.0128586	0.160973	0.940169	-0.328365	0.302648	0.987224	0.7201	1.35344
ebi-a-GCST004454	IL-2RA	iNPH	Weighted median	6	0.00133833	0.115309	0.99074	-0.224667	0.227344	1.00134	0.798782	1.25526
ebi-a-GCST004454	IL-2RA	iNPH	Inverse variance weighted	6	0.00167615	0.0963758	0.986124	-0.18722	0.190573	1.00168	0.829261	1.20994
ebi-a-GCST004454	IL-2RA	iNPH	Simple mode	6	-0.0178726	0.201076	0.932624	-0.411982	0.376236	0.982286	0.662336	1.45679
ebi-a-GCST004454	IL-2RA	iNPH	Weighted mode	6	0.000126989	0.119838	0.999195	-0.234756	0.23501	1.00013	0.790764	1.26492
GCST90274811	IL-2Rβ	iNPH	MR Egger	12	-0.0669708	0.392235	0.867832	-0.835751	0.701809	0.935223	0.433549	2.0174
GCST90274811	IL-2Rβ	iNPH	Weighted median	12	-0.20843	0.260132	0.422988	-0.718288	0.301428	0.811858	0.487586	1.35179
GCST90274811	IL-2Rβ	iNPH	Inverse variance weighted	12	-0.270591	0.18454	0.142566	-0.632289	0.0911068	0.762928	0.531374	1.09539
GCST90274811	IL-2Rβ	iNPH	Simple mode	12	-0.213542	0.49399	0.67389	-1.18176	0.754678	0.807719	0.306738	2.12693
GCST90274811	IL-2Rβ	iNPH	Weighted mode	12	-0.243595	0.473369	0.617014	-1.1714	0.684208	0.783805	0.309933	1.9822
GCST90274812	IL-33	iNPH	MR Egger	11	-0.552401	0.498	0.296086	-1.52848	0.423679	0.575566	0.216865	1.52757
GCST90274812	IL-33	iNPH	Weighted median	11	-0.178184	0.242666	0.46278	-0.653809	0.297441	0.836789	0.520061	1.34641
GCST90274812	IL-33	iNPH	Inverse variance weighted	11	-0.15347	0.179435	0.392387	-0.505163	0.198222	0.857726	0.603407	1.21923
GCST90274812	IL-33	iNPH	Simple mode	11	-0.187596	0.402194	0.650902	-0.975896	0.600704	0.828949	0.376854	1.8234
GCST90274812	IL-33	iNPH	Weighted mode	11	-0.187596	0.353216	0.606937	-0.879899	0.504707	0.828949	0.414825	1.6565
GCST90274813	IL-4	iNPH	MR Egger	9	-0.201404	0.472194	0.682534	-1.1269	0.724096	0.817582	0.324035	2.06287
GCST90274813	IL-4	iNPH	Weighted median	9	0.375566	0.256799	0.143607	-0.12776	0.878891	1.45581	0.880065	2.40823
GCST90274813	IL-4	iNPH	Inverse variance weighted	9	0.313895	0.18744	0.0940047	-0.0534877	0.681277	1.36875	0.947918	1.9764
GCST90274813	IL-4	iNPH	Simple mode	9	0.472962	0.403364	0.274708	-0.317631	1.26356	1.60474	0.727871	3.53798
GCST90274813	IL-4	iNPH	Weighted mode	9	0.478045	0.355477	0.215569	-0.21869	1.17478	1.61292	0.803571	3.23743
ebi-a-GCST004453	IL-4	iNPH	MR Egger	12	-0.788269	0.376446	0.0627086	-1.5261	-0.0504356	0.454631	0.217381	0.950815
ebi-a-GCST004453	IL-4	iNPH	Weighted median	12	0.262114	0.200818	0.191813	-0.131489	0.655718	1.29968	0.876789	1.92652
ebi-a-GCST004453	IL-4	iNPH	Inverse variance weighted	12	0.130311	0.159003	0.412473	-0.181335	0.441957	1.13918	0.834156	1.55575
ebi-a-GCST004453	IL-4	iNPH	Simple mode	12	-0.110212	0.326369	0.741951	-0.749895	0.52947	0.895644	0.472416	1.69803
ebi-a-GCST004453	IL-4	iNPH	Weighted mode	12	0.32477	0.305869	0.311085	-0.274733	0.924273	1.38371	0.759775	2.52004
GCST90274814	IL-5	iNPH	MR Egger	11	0.00489111	0.310553	0.987778	-0.603793	0.613575	1.0049	0.546734	1.84702
GCST90274814	IL-5	iNPH	Weighted median	11	-0.0013322	0.220259	0.995174	-0.43304	0.430375	0.998669	0.648535	1.53783
GCST90274814	IL-5	iNPH	Inverse variance weighted	11	0.0778995	0.163289	0.633315	-0.242146	0.397945	1.08101	0.784941	1.48876
GCST90274814	IL-5	iNPH	Simple mode	11	0.129439	0.313	0.687938	-0.484042	0.74292	1.13819	0.616287	2.10206
GCST90274814	IL-5	iNPH	Weighted mode	11	-0.00434465	0.282828	0.988046	-0.558688	0.549998	0.995665	0.571959	1.73325
ebi-a-GCST004452	IL-5	iNPH	MR Egger	8	0.222323	0.238237	0.38673	-0.244621	0.689268	1.24898	0.783001	1.99226
ebi-a-GCST004452	IL-5	iNPH	Weighted median	8	-0.00812578	0.129642	0.950022	-0.262224	0.245972	0.991907	0.769339	1.27886
ebi-a-GCST004452	IL-5	iNPH	Inverse variance weighted	8	0.0456111	0.103721	0.66012	-0.157682	0.248904	1.04667	0.854121	1.28262
ebi-a-GCST004452	IL-5	iNPH	Simple mode	8	-0.0951411	0.22167	0.680678	-0.529615	0.339333	0.909245	0.588832	1.40401
ebi-a-GCST004452	IL-5	iNPH	Weighted mode	8	-0.0781558	0.206763	0.716634	-0.483411	0.3271	0.92482	0.616676	1.38694
GCST90274815	IL-6	iNPH	MR Egger	8	0.120008	0.333323	0.731155	-0.533305	0.77332	1.12751	0.586663	2.16695
GCST90274815	IL-6	iNPH	Weighted median	8	0.120623	0.205668	0.557542	-0.282485	0.523732	1.1282	0.753908	1.68832
GCST90274815	IL-6	iNPH	Inverse variance weighted	8	-0.0102278	0.170021	0.952031	-0.34347	0.323014	0.989824	0.709305	1.38128
GCST90274815	IL-6	iNPH	Simple mode	8	0.000340912	0.305116	0.99914	-0.597687	0.598369	1.00034	0.550082	1.81915
GCST90274815	IL-6	iNPH	Weighted mode	8	0.0650205	0.220166	0.776313	-0.366504	0.496545	1.06718	0.693153	1.64303
ebi-a-GCST004446	IL-6	iNPH	MR Egger	11	-0.450435	0.332149	0.208103	-1.10145	0.200576	0.637351	0.33239	1.22211
ebi-a-GCST004446	IL-6	iNPH	Weighted median	11	-0.122732	0.193603	0.526123	-0.502194	0.25673	0.884501	0.605201	1.2927
ebi-a-GCST004446	IL-6	iNPH	Inverse variance weighted	11	-0.14036	0.143919	0.329425	-0.422442	0.141721	0.869045	0.655444	1.15226
ebi-a-GCST004446	IL-6	iNPH	Simple mode	11	-0.156341	0.294577	0.607191	-0.733712	0.42103	0.855268	0.480124	1.52353
ebi-a-GCST004446	IL-6	iNPH	Weighted mode	11	-0.0878026	0.268866	0.750728	-0.614779	0.439174	0.915942	0.54076	1.55142
GCST90274816	IL-7	iNPH	MR Egger	12	-1.13239	0.678002	0.125837	-2.46128	0.196493	0.322262	0.0853261	1.21713
GCST90274816	IL-7	iNPH	Weighted median	12	0.16442	0.279255	0.556008	-0.382919	0.711759	1.17871	0.681868	2.03757
GCST90274816	IL-7	iNPH	Inverse variance weighted	12	-0.122459	0.228649	0.592253	-0.570611	0.325693	0.884743	0.56518	1.38499
GCST90274816	IL-7	iNPH	Simple mode	12	0.363675	0.446471	0.432608	-0.511408	1.23876	1.43861	0.599651	3.45132
GCST90274816	IL-7	iNPH	Weighted mode	12	0.363675	0.414925	0.399504	-0.449579	1.17693	1.43861	0.637897	3.24439
ebi-a-GCST004451	IL-7	iNPH	MR Egger	12	0.141583	0.190219	0.473815	-0.231247	0.514412	1.1521	0.793543	1.67266
ebi-a-GCST004451	IL-7	iNPH	Weighted median	12	-0.0182017	0.100804	0.856709	-0.215778	0.179375	0.981963	0.805914	1.19647
ebi-a-GCST004451	IL-7	iNPH	Inverse variance weighted	12	0.0284247	0.0842166	0.735726	-0.13664	0.193489	1.02883	0.872284	1.21348
ebi-a-GCST004451	IL-7	iNPH	Simple mode	12	0.16177	0.180975	0.390523	-0.19294	0.516481	1.17559	0.824531	1.67612
ebi-a-GCST004451	IL-7	iNPH	Weighted mode	12	0.00779793	0.11468	0.947008	-0.216975	0.232571	1.00783	0.80495	1.26184
GCST90274817	IL-8	iNPH	MR Egger	17	0.106149	0.304525	0.732253	-0.490719	0.703017	1.11199	0.612186	2.01984
GCST90274817	IL-8	iNPH	Weighted median	17	-0.0171239	0.21787	0.937353	-0.444148	0.409901	0.983022	0.64137	1.50667
GCST90274817	IL-8	iNPH	Inverse variance weighted	17	0.0779159	0.152479	0.609356	-0.220944	0.376776	1.08103	0.801762	1.45758
GCST90274817	IL-8	iNPH	Simple mode	17	0.149778	0.378852	0.697807	-0.592771	0.892328	1.16158	0.552793	2.44081
GCST90274817	IL-8	iNPH	Weighted mode	17	-0.135152	0.265507	0.617675	-0.655545	0.38524	0.873583	0.519159	1.46997
ebi-a-GCST004445	IL-8	iNPH	MR Egger	6	0.0564004	0.330826	0.872906	-0.592018	0.704819	1.05802	0.55321	2.02348
ebi-a-GCST004445	IL-8	iNPH	Weighted median	6	-0.0144477	0.172556	0.933273	-0.352657	0.323762	0.985656	0.702818	1.38232
ebi-a-GCST004445	IL-8	iNPH	Inverse variance weighted	6	0.0879297	0.134693	0.513876	-0.176069	0.351929	1.09191	0.83856	1.42181
ebi-a-GCST004445	IL-8	iNPH	Simple mode	6	-0.0535819	0.265435	0.847979	-0.573835	0.466672	0.947828	0.563361	1.59468
ebi-a-GCST004445	IL-8	iNPH	Weighted mode	6	-0.0535819	0.230736	0.825571	-0.505824	0.39866	0.947828	0.603009	1.48983
ebi-a-GCST004450	IL-9	iNPH	MR Egger	6	0.464737	0.638795	0.507205	-0.787301	1.71677	1.59159	0.455071	5.56654
ebi-a-GCST004450	IL-9	iNPH	Weighted median	6	0.095146	0.219246	0.664311	-0.334577	0.524868	1.09982	0.715641	1.69024
ebi-a-GCST004450	IL-9	iNPH	Inverse variance weighted	6	0.172297	0.252339	0.494733	-0.322287	0.666881	1.18803	0.72449	1.94815
ebi-a-GCST004450	IL-9	iNPH	Simple mode	6	-0.190918	0.418519	0.667394	-1.01122	0.62938	0.8262	0.363777	1.87645
ebi-a-GCST004450	IL-9	iNPH	Weighted mode	6	0.0238276	0.351433	0.948572	-0.664981	0.712637	1.02411	0.514283	2.03936
GCST90274797	IL10Rβ	iNPH	MR Egger	18	0.0529803	0.110943	0.639433	-0.164469	0.270429	1.05441	0.848344	1.31053
GCST90274797	IL10Rβ	iNPH	Weighted median	18	0.0279505	0.0869438	0.747848	-0.142459	0.19836	1.02834	0.867223	1.2194
GCST90274797	IL10Rβ	iNPH	Inverse variance weighted	18	0.0440811	0.075742	0.560574	-0.104373	0.192535	1.04507	0.900889	1.21232
GCST90274797	IL10Rβ	iNPH	Simple mode	18	0.0990094	0.189367	0.607831	-0.27215	0.470169	1.10408	0.76174	1.60026
GCST90274797	IL10Rβ	iNPH	Weighted mode	18	0.0436318	0.0913784	0.639098	-0.13547	0.222733	1.0446	0.873306	1.24949
ebi-a-GCST004440	IP-10	iNPH	MR Egger	8	0.371199	0.286987	0.243421	-0.191295	0.933692	1.44947	0.825889	2.54388
ebi-a-GCST004440	IP-10	iNPH	Weighted median	8	-0.043373	0.153386	0.777353	-0.344009	0.257263	0.957554	0.708923	1.29338
ebi-a-GCST004440	IP-10	iNPH	Inverse variance weighted	8	-0.0115622	0.131469	0.929919	-0.269242	0.246117	0.988504	0.763959	1.27905
ebi-a-GCST004440	IP-10	iNPH	Simple mode	8	-0.23339	0.248899	0.379621	-0.721233	0.254453	0.791845	0.486153	1.28976
ebi-a-GCST004440	IP-10	iNPH	Weighted mode	8	-0.0827969	0.221582	0.719715	-0.517097	0.351503	0.920538	0.596249	1.4212
GCST90274818	LAP TGFβ1	iNPH	MR Egger	19	0.197545	0.264817	0.465879	-0.321497	0.716586	1.21841	0.725063	2.04743
GCST90274818	LAP TGFβ1	iNPH	Weighted median	19	0.285392	0.180032	0.112913	-0.06747	0.638254	1.33028	0.934756	1.89317
GCST90274818	LAP TGFβ1	iNPH	Inverse variance weighted	19	0.241505	0.151638	0.11124	-0.0557052	0.538715	1.27316	0.945818	1.7138
GCST90274818	LAP TGFβ1	iNPH	Simple mode	19	0.148356	0.312103	0.64026	-0.463367	0.760078	1.15993	0.629162	2.13844
GCST90274818	LAP TGFβ1	iNPH	Weighted mode	19	0.28037	0.177459	0.131539	-0.0674503	0.62819	1.32362	0.934774	1.87422
GCST90274819	LIF	iNPH	MR Egger	11	-0.470213	0.5134	0.383615	-1.47648	0.536052	0.624869	0.228441	1.70925
GCST90274819	LIF	iNPH	Weighted median	11	-0.296351	0.252376	0.240297	-0.791008	0.198306	0.743526	0.453388	1.21933
GCST90274819	LIF	iNPH	Inverse variance weighted	11	-0.308415	0.228451	0.177007	-0.756178	0.139349	0.73461	0.469457	1.14952
GCST90274819	LIF	iNPH	Simple mode	11	-0.303622	0.421446	0.48776	-1.12966	0.522413	0.73814	0.323144	1.68609
GCST90274819	LIF	iNPH	Weighted mode	11	-0.33445	0.331891	0.337355	-0.984956	0.316056	0.715732	0.373456	1.37171
GCST90274820	LIF-R	iNPH	MR Egger	16	0.0040368	0.19433	0.98372	-0.37685	0.384923	1.00404	0.686019	1.4695
GCST90274820	LIF-R	iNPH	Weighted median	16	-0.0282232	0.140173	0.840429	-0.302963	0.246517	0.972171	0.738626	1.27956
GCST90274820	LIF-R	iNPH	Inverse variance weighted	16	0.0155042	0.102513	0.879785	-0.185421	0.21643	1.01563	0.830754	1.24164
GCST90274820	LIF-R	iNPH	Simple mode	16	-0.106988	0.223256	0.638696	-0.544569	0.330593	0.898537	0.580092	1.39179
GCST90274820	LIF-R	iNPH	Weighted mode	16	-0.0487254	0.150543	0.750661	-0.34379	0.246339	0.952443	0.709078	1.27933
ebi-a-GCST004436	MCSF	iNPH	MR Egger	10	0.273698	0.183722	0.174622	-0.086397	0.633792	1.31482	0.91723	1.88474
ebi-a-GCST004436	MCSF	iNPH	Weighted median	10	0.0679959	0.112101	0.544143	-0.151722	0.287713	1.07036	0.859227	1.33338
ebi-a-GCST004436	MCSF	iNPH	Inverse variance weighted	10	0.0522377	0.0829246	0.528732	-0.110295	0.21477	1.05363	0.89557	1.23958
ebi-a-GCST004436	MCSF	iNPH	Simple mode	10	0.0424145	0.165498	0.803493	-0.281961	0.36679	1.04333	0.754303	1.44309
ebi-a-GCST004436	MCSF	iNPH	Weighted mode	10	0.105931	0.156047	0.514317	-0.199922	0.411784	1.11174	0.818794	1.50951
ebi-a-GCST004423	MIF	iNPH	MR Egger	9	0.209963	0.247149	0.423681	-0.27445	0.694376	1.23363	0.75999	2.00246
ebi-a-GCST004423	MIF	iNPH	Weighted median	9	0.0682192	0.135438	0.614476	-0.197238	0.333677	1.0706	0.820995	1.39609
ebi-a-GCST004423	MIF	iNPH	Inverse variance weighted	9	0.00365456	0.106446	0.972612	-0.20498	0.212289	1.00366	0.814664	1.2365
ebi-a-GCST004423	MIF	iNPH	Simple mode	9	0.0944691	0.181354	0.616537	-0.260985	0.449923	1.09908	0.770293	1.56819
ebi-a-GCST004423	MIF	iNPH	Weighted mode	9	0.0944691	0.168666	0.590749	-0.236116	0.425054	1.09908	0.789689	1.52967
ebi-a-GCST004435	MIG	iNPH	MR Egger	9	0.204304	0.261312	0.459932	-0.307868	0.716476	1.22667	0.735012	2.04721
ebi-a-GCST004435	MIG	iNPH	Weighted median	9	0.0759501	0.142705	0.594576	-0.203752	0.355652	1.07891	0.815664	1.42711
ebi-a-GCST004435	MIG	iNPH	Inverse variance weighted	9	0.07445	0.104169	0.474791	-0.129721	0.278621	1.07729	0.878341	1.32131
ebi-a-GCST004435	MIG	iNPH	Simple mode	9	0.0331671	0.226725	0.887313	-0.411215	0.477549	1.03372	0.662845	1.61212
ebi-a-GCST004435	MIG	iNPH	Weighted mode	9	-0.0660076	0.21844	0.770224	-0.49415	0.362135	0.936124	0.610089	1.43639
GCST90274825	MIP-1α	iNPH	MR Egger	14	-0.0363001	0.177663	0.841528	-0.38452	0.31192	0.964351	0.680777	1.36605
GCST90274825	MIP-1α	iNPH	Weighted median	14	0.0442078	0.112064	0.693221	-0.175437	0.263853	1.0452	0.83909	1.30194
GCST90274825	MIP-1α	iNPH	Inverse variance weighted	14	-0.00448379	0.106781	0.966506	-0.213775	0.204808	0.995526	0.80753	1.22729
GCST90274825	MIP-1α	iNPH	Simple mode	14	-0.267363	0.245784	0.296442	-0.749098	0.214373	0.765396	0.472793	1.23908
GCST90274825	MIP-1α	iNPH	Weighted mode	14	0.0474724	0.111217	0.676476	-0.170513	0.265458	1.04862	0.843232	1.30403
ebi-a-GCST004434	MIP1α	iNPH	MR Egger	4	-0.239014	0.475055	0.664814	-1.17012	0.692094	0.787404	0.310329	1.99789
ebi-a-GCST004434	MIP1α	iNPH	Weighted median	4	0.0253424	0.192234	0.895118	-0.351437	0.402122	1.02567	0.703676	1.49499
ebi-a-GCST004434	MIP1α	iNPH	Inverse variance weighted	4	0.0623576	0.161929	0.70017	-0.255024	0.379739	1.06434	0.774898	1.4619
ebi-a-GCST004434	MIP1α	iNPH	Simple mode	4	0.00621093	0.242165	0.981149	-0.468432	0.480854	1.00623	0.625983	1.61745
ebi-a-GCST004434	MIP1α	iNPH	Weighted mode	4	0.00793908	0.25003	0.976664	-0.48212	0.497999	1.00797	0.617473	1.64542
ebi-a-GCST004433	MIP1β	iNPH	MR Egger	19	0.0629734	0.0823966	0.455184	-0.098524	0.224471	1.065	0.906174	1.25166
ebi-a-GCST004433	MIP1β	iNPH	Weighted median	19	0.0234042	0.0661414	0.723451	-0.106233	0.153041	1.02368	0.899215	1.16537
ebi-a-GCST004433	MIP1β	iNPH	Inverse variance weighted	19	0.0262733	0.0513559	0.608936	-0.0743842	0.126931	1.02662	0.928315	1.13534
ebi-a-GCST004433	MIP1β	iNPH	Simple mode	19	-0.0144213	0.117752	0.903882	-0.245214	0.216372	0.985682	0.782537	1.24156
ebi-a-GCST004433	MIP1β	iNPH	Weighted mode	19	0.0325717	0.0635919	0.614739	-0.0920684	0.157212	1.03311	0.912043	1.17024
GCST90274826	MMP-1	iNPH	MR Egger	16	0.131591	0.227524	0.572208	-0.314356	0.577539	1.14064	0.730259	1.78165
GCST90274826	MMP-1	iNPH	Weighted median	16	0.228548	0.161981	0.158258	-0.088935	0.546032	1.25677	0.914905	1.72639
GCST90274826	MMP-1	iNPH	Inverse variance weighted	16	0.186119	0.124055	0.133539	-0.0570294	0.429268	1.20457	0.944566	1.53613
GCST90274826	MMP-1	iNPH	Simple mode	16	0.25108	0.235737	0.303681	-0.210964	0.713124	1.28541	0.809804	2.04036
GCST90274826	MMP-1	iNPH	Weighted mode	16	0.25771	0.189945	0.194924	-0.114581	0.630002	1.29396	0.89174	1.87761
GCST90274827	MMP-10	iNPH	MR Egger	14	0.219313	0.189919	0.270663	-0.152929	0.591554	1.24522	0.858191	1.80679
GCST90274827	MMP-10	iNPH	Weighted median	14	0.103537	0.155333	0.505059	-0.200915	0.40799	1.10909	0.817982	1.50379
GCST90274827	MMP-10	iNPH	Inverse variance weighted	14	0.0324152	0.117696	0.782998	-0.198269	0.2631	1.03295	0.820149	1.30096
GCST90274827	MMP-10	iNPH	Simple mode	14	0.0141813	0.214841	0.948375	-0.406907	0.43527	1.01428	0.665706	1.54538
GCST90274827	MMP-10	iNPH	Weighted mode	14	0.114204	0.160937	0.490475	-0.201233	0.42964	1.12098	0.817722	1.5367
GCST90274828	NRTN	iNPH	MR Egger	14	-0.248289	0.339191	0.478219	-0.913104	0.416525	0.780134	0.401277	1.51668
GCST90274828	NRTN	iNPH	Weighted median	14	0.0640496	0.194849	0.742372	-0.317854	0.445954	1.06615	0.727709	1.56198
GCST90274828	NRTN	iNPH	Inverse variance weighted	14	-0.0411164	0.184766	0.8239	-0.403258	0.321026	0.959717	0.66814	1.37854
GCST90274828	NRTN	iNPH	Simple mode	14	0.179587	0.328275	0.593602	-0.463831	0.823005	1.19672	0.62887	2.27733
GCST90274828	NRTN	iNPH	Weighted mode	14	0.116978	0.254982	0.653976	-0.382787	0.616744	1.12409	0.681958	1.85288
GCST90274829	NT-3	iNPH	MR Egger	17	0.536472	0.333594	0.128641	-0.117372	1.19032	1.70996	0.889255	3.28812
GCST90274829	NT-3	iNPH	Weighted median	17	0.0819299	0.221757	0.711786	-0.352714	0.516574	1.08538	0.702778	1.67627
GCST90274829	NT-3	iNPH	Inverse variance weighted	17	0.147711	0.150699	0.327004	-0.14766	0.443081	1.15918	0.862724	1.5575
GCST90274829	NT-3	iNPH	Simple mode	17	-0.0320316	0.389786	0.935525	-0.796012	0.731949	0.968476	0.451124	2.07913
GCST90274829	NT-3	iNPH	Weighted mode	17	-0.0394902	0.363522	0.914845	-0.751993	0.673013	0.961279	0.471426	1.96013
GCST90274830	OPG	iNPH	MR Egger	18	-0.28226	0.279128	0.326959	-0.829351	0.264831	0.754077	0.436332	1.30321
GCST90274830	OPG	iNPH	Weighted median	18	0.0625856	0.166552	0.707086	-0.263856	0.389027	1.06459	0.768084	1.47554
GCST90274830	OPG	iNPH	Inverse variance weighted	18	-0.159943	0.127926	0.211197	-0.410678	0.0907916	0.852192	0.6632	1.09504
GCST90274830	OPG	iNPH	Simple mode	18	-0.0605375	0.285449	0.834568	-0.620018	0.498943	0.941258	0.537935	1.64698
GCST90274830	OPG	iNPH	Weighted mode	18	0.0422996	0.161385	0.796391	-0.274015	0.358614	1.04321	0.76032	1.43134
GCST90274831	OSM	iNPH	MR Egger	15	0.208471	0.394054	0.605692	-0.563875	0.980818	1.23179	0.569	2.66664
GCST90274831	OSM	iNPH	Weighted median	15	0.24335	0.201378	0.226885	-0.151351	0.63805	1.27551	0.859546	1.89279
GCST90274831	OSM	iNPH	Inverse variance weighted	15	0.16681	0.175608	0.342161	-0.177381	0.511002	1.18153	0.837461	1.66696
GCST90274831	OSM	iNPH	Simple mode	15	0.461203	0.376848	0.241209	-0.277418	1.19983	1.58598	0.757737	3.31954
GCST90274831	OSM	iNPH	Weighted mode	15	0.293664	0.275569	0.30461	-0.246452	0.833779	1.34133	0.781569	2.302
GCST90274832	PD-L1	iNPH	MR Egger	16	-0.232228	0.470236	0.629066	-1.15389	0.689433	0.792765	0.315407	1.99259
GCST90274832	PD-L1	iNPH	Weighted median	16	0.0438925	0.227721	0.847157	-0.402441	0.490227	1.04487	0.668685	1.63269
GCST90274832	PD-L1	iNPH	Inverse variance weighted	16	0.0336978	0.1883	0.857971	-0.335371	0.402766	1.03427	0.715073	1.49596
GCST90274832	PD-L1	iNPH	Simple mode	16	0.548988	0.473556	0.264461	-0.379182	1.47716	1.7315	0.684421	4.38048
GCST90274832	PD-L1	iNPH	Weighted mode	16	0.496778	0.408452	0.242685	-0.303787	1.29734	1.64342	0.738018	3.65956
ebi-a-GCST004432	PDGFbb	iNPH	MR Egger	14	-0.139086	0.181601	0.458545	-0.495024	0.216853	0.870153	0.609556	1.24216
ebi-a-GCST004432	PDGFbb	iNPH	Weighted median	14	-0.0680662	0.129778	0.599942	-0.32243	0.186298	0.934199	0.724386	1.20478
ebi-a-GCST004432	PDGFbb	iNPH	Inverse variance weighted	14	-0.0800125	0.0910552	0.379551	-0.258481	0.0984558	0.923105	0.772224	1.10347
ebi-a-GCST004432	PDGFbb	iNPH	Simple mode	14	0.00742154	0.224114	0.974086	-0.431841	0.446684	1.00745	0.649312	1.56312
ebi-a-GCST004432	PDGFbb	iNPH	Weighted mode	14	-0.0741155	0.141166	0.608405	-0.350801	0.20257	0.928564	0.704124	1.22455
ebi-a-GCST004431	RANTES	iNPH	MR Egger	10	0.222107	0.391267	0.585839	-0.544776	0.98899	1.2487	0.579972	2.68852
ebi-a-GCST004431	RANTES	iNPH	Weighted median	10	0.105859	0.15194	0.485982	-0.191944	0.403662	1.11167	0.825353	1.4973
ebi-a-GCST004431	RANTES	iNPH	Inverse variance weighted	10	0.0541222	0.149796	0.717871	-0.239479	0.347723	1.05561	0.787038	1.41584
ebi-a-GCST004431	RANTES	iNPH	Simple mode	10	0.220393	0.292576	0.470525	-0.353056	0.793842	1.24657	0.702538	2.21188
ebi-a-GCST004431	RANTES	iNPH	Weighted mode	10	0.214672	0.272115	0.450449	-0.318673	0.748018	1.23946	0.727113	2.11281
ebi-a-GCST004429	SCF	iNPH	MR Egger	10	-0.462923	0.430258	0.313336	-1.30623	0.380381	0.629441	0.27084	1.46284
ebi-a-GCST004429	SCF	iNPH	Weighted median	10	-0.156257	0.188195	0.406374	-0.525119	0.212606	0.85534	0.591485	1.2369
ebi-a-GCST004429	SCF	iNPH	Inverse variance weighted	10	-0.18332	0.143701	0.202059	-0.464973	0.0983334	0.832502	0.628152	1.10333
ebi-a-GCST004429	SCF	iNPH	Simple mode	10	-0.107311	0.291361	0.721156	-0.678379	0.463756	0.898246	0.507439	1.59004
ebi-a-GCST004429	SCF	iNPH	Weighted mode	10	-0.0918478	0.304424	0.769728	-0.688519	0.504823	0.912244	0.50232	1.65669
GCST90274833	SCF	iNPH	MR Egger	32	0.0835373	0.136459	0.545031	-0.183922	0.350996	1.08713	0.832001	1.42048
GCST90274833	SCF	iNPH	Weighted median	32	-0.0335928	0.117766	0.775452	-0.264414	0.197228	0.966965	0.767656	1.21802
GCST90274833	SCF	iNPH	Inverse variance weighted	32	0.0278151	0.0780068	0.721412	-0.125078	0.180708	1.02821	0.882428	1.19807
GCST90274833	SCF	iNPH	Simple mode	32	-0.0929865	0.197846	0.641648	-0.480764	0.294791	0.911206	0.618311	1.34285
GCST90274833	SCF	iNPH	Weighted mode	32	-0.0189628	0.144551	0.896477	-0.302284	0.264358	0.981216	0.739128	1.30259
ebi-a-GCST004428	SCGFβ	iNPH	MR Egger	18	0.0490247	0.11737	0.681722	-0.18102	0.279069	1.05025	0.834419	1.3219
ebi-a-GCST004428	SCGFβ	iNPH	Weighted median	18	0.0393411	0.0896164	0.660665	-0.136307	0.214989	1.04013	0.872575	1.23985
ebi-a-GCST004428	SCGFβ	iNPH	Inverse variance weighted	18	0.0124521	0.0643801	0.846634	-0.113733	0.138637	1.01253	0.892496	1.14871
ebi-a-GCST004428	SCGFβ	iNPH	Simple mode	18	0.0412718	0.142313	0.775318	-0.237662	0.320205	1.04214	0.788469	1.37741
ebi-a-GCST004428	SCGFβ	iNPH	Weighted mode	18	0.0469566	0.125675	0.713296	-0.199367	0.29328	1.04808	0.819249	1.34082
ebi-a-GCST004427	SDF-1α	iNPH	MR Egger	8	0.534428	0.599043	0.406674	-0.639697	1.70855	1.70647	0.527452	5.52096
ebi-a-GCST004427	SDF-1α	iNPH	Weighted median	8	-0.0633295	0.234926	0.78749	-0.523784	0.397125	0.938634	0.592275	1.48754
ebi-a-GCST004427	SDF-1α	iNPH	Inverse variance weighted	8	0.040371	0.183894	0.826234	-0.320061	0.400803	1.0412	0.726105	1.49302
ebi-a-GCST004427	SDF-1α	iNPH	Simple mode	8	-0.142215	0.3152	0.665499	-0.760007	0.475578	0.867435	0.467663	1.60894
ebi-a-GCST004427	SDF-1α	iNPH	Weighted mode	8	-0.1348	0.288775	0.654824	-0.700799	0.431199	0.873891	0.496189	1.5391
GCST90274834	SIRT2	iNPH	MR Egger	13	0.189395	0.313741	0.558308	-0.425537	0.804328	1.20852	0.653419	2.23519
GCST90274834	SIRT2	iNPH	Weighted median	13	0.278654	0.205777	0.175688	-0.12467	0.681977	1.32135	0.882789	1.97778
GCST90274834	SIRT2	iNPH	Inverse variance weighted	13	0.155931	0.155118	0.314782	-0.148101	0.459963	1.16875	0.862344	1.58402
GCST90274834	SIRT2	iNPH	Simple mode	13	0.360785	0.364361	0.34163	-0.353363	1.07493	1.43445	0.702322	2.92979
GCST90274834	SIRT2	iNPH	Weighted mode	13	0.391409	0.365893	0.305783	-0.325741	1.10856	1.47906	0.721992	3.02999
GCST90274835	SLAMF1	iNPH	MR Egger	25	-0.193392	0.232094	0.413273	-0.648297	0.261512	0.824158	0.522936	1.29889
GCST90274835	SLAMF1	iNPH	Weighted median	25	0.0149353	0.162951	0.926972	-0.304448	0.334319	1.01505	0.73753	1.39699
GCST90274835	SLAMF1	iNPH	Inverse variance weighted	25	0.0342224	0.108103	0.751568	-0.17766	0.246104	1.03481	0.837227	1.27903
GCST90274835	SLAMF1	iNPH	Simple mode	25	0.0454921	0.268857	0.867053	-0.481468	0.572452	1.04654	0.617876	1.77261
GCST90274835	SLAMF1	iNPH	Weighted mode	25	0.0379835	0.199485	0.850591	-0.353007	0.428974	1.03871	0.702572	1.53568
GCST90274836	ST1A1	iNPH	MR Egger	23	-0.124607	0.227674	0.58994	-0.570847	0.321634	0.882844	0.565046	1.37938
GCST90274836	ST1A1	iNPH	Weighted median	23	0.0287928	0.137643	0.834304	-0.240987	0.298573	1.02921	0.785851	1.34793
GCST90274836	ST1A1	iNPH	Inverse variance weighted	23	0.0391402	0.0941714	0.677683	-0.145436	0.223716	1.03992	0.864646	1.25072
GCST90274836	ST1A1	iNPH	Simple mode	23	-0.107341	0.242033	0.661739	-0.581726	0.367045	0.89822	0.558933	1.44346
GCST90274836	ST1A1	iNPH	Weighted mode	23	-0.0287005	0.14676	0.84675	-0.316351	0.25895	0.971707	0.728804	1.29557
GCST90274837	STAMPB	iNPH	MR Egger	11	0.180343	0.699944	0.802469	-1.19155	1.55223	1.19763	0.303751	4.722
GCST90274837	STAMPB	iNPH	Weighted median	11	0.294064	0.271196	0.278222	-0.237481	0.825608	1.34187	0.788612	2.28327
GCST90274837	STAMPB	iNPH	Inverse variance weighted	11	0.170876	0.219918	0.437159	-0.260163	0.601915	1.18634	0.770926	1.82561
GCST90274837	STAMPB	iNPH	Simple mode	11	0.39025	0.358552	0.301951	-0.312512	1.09301	1.47735	0.731607	2.98325
GCST90274837	STAMPB	iNPH	Weighted mode	11	0.300941	0.359573	0.422176	-0.403821	1.0057	1.35113	0.667764	2.73383
GCST90274838	TGF-α	iNPH	MR Egger	14	0.172298	0.413194	0.684049	-0.637563	0.982159	1.18803	0.528579	2.67021
GCST90274838	TGF-α	iNPH	Weighted median	14	0.00100478	0.211886	0.996216	-0.414292	0.416301	1.00101	0.660808	1.51634
GCST90274838	TGF-α	iNPH	Inverse variance weighted	14	-0.00928466	0.177079	0.958184	-0.356359	0.33779	0.990758	0.700221	1.40185
GCST90274838	TGF-α	iNPH	Simple mode	14	0.110699	0.337546	0.748171	-0.550892	0.772289	1.11706	0.576435	2.16472
GCST90274838	TGF-α	iNPH	Weighted mode	14	-0.085207	0.318174	0.793055	-0.708828	0.538414	0.918322	0.492221	1.71329
GCST90274839	TNF	iNPH	MR Egger	18	-0.128391	0.235083	0.592494	-0.589153	0.33237	0.879509	0.554797	1.39427
GCST90274839	TNF	iNPH	Weighted median	18	-0.0757459	0.188529	0.687851	-0.445263	0.293771	0.927052	0.640656	1.34148
GCST90274839	TNF	iNPH	Inverse variance weighted	18	-0.112579	0.13015	0.387041	-0.367672	0.142514	0.893527	0.692344	1.15317
GCST90274839	TNF	iNPH	Simple mode	18	-0.433302	0.297958	0.164094	-1.0173	0.150696	0.648364	0.36157	1.16264
GCST90274839	TNF	iNPH	Weighted mode	18	-0.114107	0.206611	0.587946	-0.519064	0.290851	0.892163	0.595077	1.33756
GCST90274841	TNFRSF9	iNPH	MR Egger	27	0.0730787	0.226476	0.749623	-0.370814	0.516972	1.07582	0.690172	1.67694
GCST90274841	TNFRSF9	iNPH	Weighted median	27	-0.127056	0.143342	0.375409	-0.408007	0.153894	0.880684	0.664974	1.16637
GCST90274841	TNFRSF9	iNPH	Inverse variance weighted	27	-0.119255	0.100947	0.237457	-0.317111	0.0786003	0.887581	0.72825	1.08177
GCST90274841	TNFRSF9	iNPH	Simple mode	27	-0.191391	0.2916	0.517368	-0.762928	0.380146	0.82581	0.466299	1.4625
GCST90274841	TNFRSF9	iNPH	Weighted mode	27	-0.123288	0.235037	0.60434	-0.58396	0.337383	0.884009	0.557685	1.40128
GCST90274842	TNFSF14	iNPH	MR Egger	25	-0.189164	0.166008	0.26623	-0.51454	0.136213	0.827651	0.597775	1.14593
GCST90274842	TNFSF14	iNPH	Weighted median	25	-0.0560694	0.153919	0.71565	-0.357751	0.245612	0.945473	0.699247	1.2784
GCST90274842	TNFSF14	iNPH	Inverse variance weighted	25	0.0396676	0.105265	0.706297	-0.166652	0.245988	1.04046	0.846494	1.27888
GCST90274842	TNFSF14	iNPH	Simple mode	25	0.35068	0.316485	0.278823	-0.269631	0.970991	1.42003	0.763661	2.64056
GCST90274842	TNFSF14	iNPH	Weighted mode	25	-0.380264	0.151169	0.0189875	-0.676557	-0.0839722	0.683681	0.508365	0.919457
ebi-a-GCST004426	TNFα	iNPH	MR Egger	4	0.234009	0.325624	0.546976	-0.404215	0.872232	1.26366	0.667501	2.39224
ebi-a-GCST004426	TNFα	iNPH	Weighted median	4	-0.0324692	0.193271	0.866584	-0.41128	0.346341	0.968052	0.662802	1.41388
ebi-a-GCST004426	TNFα	iNPH	Inverse variance weighted	4	-0.119765	0.169864	0.48077	-0.452699	0.213169	0.887129	0.635909	1.23759
ebi-a-GCST004426	TNFα	iNPH	Simple mode	4	0.0590916	0.280624	0.846713	-0.490932	0.609116	1.06087	0.612055	1.8388
ebi-a-GCST004426	TNFα	iNPH	Weighted mode	4	0.0705681	0.261448	0.804729	-0.44187	0.583006	1.07312	0.642833	1.79142
ebi-a-GCST004425	TNFβ	iNPH	MR Egger	5	0.0480469	0.188658	0.815432	-0.321723	0.417817	1.04922	0.724899	1.51864
ebi-a-GCST004425	TNFβ	iNPH	Weighted median	5	0.0273836	0.10084	0.785964	-0.170263	0.22503	1.02776	0.843443	1.25236
ebi-a-GCST004425	TNFβ	iNPH	Inverse variance weighted	5	-0.00228367	0.0957618	0.980974	-0.189977	0.185409	0.997719	0.826978	1.20371
ebi-a-GCST004425	TNFβ	iNPH	Simple mode	5	0.0194327	0.134851	0.892386	-0.244874	0.28374	1.01962	0.782803	1.32809
ebi-a-GCST004425	TNFβ	iNPH	Weighted mode	5	0.0239285	0.117762	0.848902	-0.206885	0.254743	1.02422	0.813113	1.29013
GCST90274840	TNFβ	iNPH	MR Egger	23	0.0542568	0.122248	0.661707	-0.185349	0.293863	1.05576	0.830814	1.3416
GCST90274840	TNFβ	iNPH	Weighted median	23	0.0296589	0.0815095	0.715955	-0.1301	0.189417	1.0301	0.878008	1.20855
GCST90274840	TNFβ	iNPH	Inverse variance weighted	23	0.146387	0.0778703	0.0601234	-0.00623838	0.299013	1.15764	0.993781	1.34853
GCST90274840	TNFβ	iNPH	Simple mode	23	0.00771466	0.185481	0.967199	-0.355828	0.371257	1.00774	0.700593	1.44956
GCST90274840	TNFβ	iNPH	Weighted mode	23	0.0619512	0.0817723	0.456725	-0.0983225	0.222225	1.06391	0.906357	1.24885
ebi-a-GCST004424	TRAIL	iNPH	MR Egger	15	0.0465453	0.0761901	0.551792	-0.102787	0.195878	1.04765	0.902319	1.21638
ebi-a-GCST004424	TRAIL	iNPH	Weighted median	15	0.0122988	0.0704118	0.86134	-0.125708	0.150306	1.01237	0.881872	1.16219
ebi-a-GCST004424	TRAIL	iNPH	Inverse variance weighted	15	0.0691401	0.0561679	0.21834	-0.0409489	0.179229	1.07159	0.959878	1.19629
ebi-a-GCST004424	TRAIL	iNPH	Simple mode	15	0.0403608	0.105908	0.708854	-0.167218	0.24794	1.04119	0.846015	1.28138
ebi-a-GCST004424	TRAIL	iNPH	Weighted mode	15	0.0071736	0.0793132	0.929214	-0.14828	0.162627	1.0072	0.862189	1.1766
GCST90274843	TRAIL	iNPH	MR Egger	27	-0.00836603	0.113986	0.942076	-0.231779	0.215047	0.991669	0.793121	1.23992
GCST90274843	TRAIL	iNPH	Weighted median	27	0.187114	0.103098	0.0695356	-0.014957	0.389186	1.20577	0.985154	1.47578
GCST90274843	TRAIL	iNPH	Inverse variance weighted	27	0.160902	0.0704358	0.0223494	0.0228478	0.298956	1.17457	1.02311	1.34845
GCST90274843	TRAIL	iNPH	Simple mode	27	0.306908	0.180567	0.101125	-0.0470043	0.66082	1.35922	0.954083	1.93638
GCST90274843	TRAIL	iNPH	Weighted mode	27	0.306908	0.115339	0.0131773	0.0808423	0.532973	1.35922	1.0842	1.70399
GCST90274844	TRANCE	iNPH	MR Egger	28	0.213208	0.170415	0.222034	-0.120805	0.547221	1.23764	0.886207	1.72844
GCST90274844	TRANCE	iNPH	Weighted median	28	-0.0669307	0.12678	0.59755	-0.31542	0.181558	0.93526	0.729483	1.19908
GCST90274844	TRANCE	iNPH	Inverse variance weighted	28	-0.00923877	0.0922648	0.920239	-0.190078	0.1716	0.990804	0.826895	1.1872
GCST90274844	TRANCE	iNPH	Simple mode	28	0.0333013	0.192957	0.864266	-0.344895	0.411498	1.03386	0.708295	1.50908
GCST90274844	TRANCE	iNPH	Weighted mode	28	-0.0061173	0.130832	0.963051	-0.262548	0.250314	0.993901	0.769089	1.28443
GCST90274845	TSLP	iNPH	MR Egger	15	-0.194776	0.343469	0.580317	-0.867976	0.478423	0.823019	0.419801	1.61353
GCST90274845	TSLP	iNPH	Weighted median	15	-0.325037	0.210468	0.122502	-0.737554	0.0874797	0.722501	0.478283	1.09142
GCST90274845	TSLP	iNPH	Inverse variance weighted	15	-0.289452	0.154389	0.0608167	-0.592055	0.01315	0.748673	0.553189	1.01324
GCST90274845	TSLP	iNPH	Simple mode	15	-0.419945	0.336737	0.232821	-1.07995	0.240059	0.657083	0.339613	1.27132
GCST90274845	TSLP	iNPH	Weighted mode	15	-0.419945	0.338673	0.235368	-1.08374	0.243854	0.657083	0.338326	1.27616
GCST90274846	TWEAK	iNPH	MR Egger	26	-0.204168	0.250631	0.423302	-0.695404	0.287068	0.815326	0.498873	1.33252
GCST90274846	TWEAK	iNPH	Weighted median	26	0.00593553	0.156054	0.96966	-0.299931	0.311802	1.00595	0.740869	1.36588
GCST90274846	TWEAK	iNPH	Inverse variance weighted	26	-0.0394857	0.112316	0.72517	-0.259626	0.180654	0.961284	0.77134	1.198
GCST90274846	TWEAK	iNPH	Simple mode	26	-0.204267	0.267163	0.45168	-0.727906	0.319372	0.815245	0.482919	1.37626
GCST90274846	TWEAK	iNPH	Weighted mode	26	-0.0456159	0.167306	0.787363	-0.373536	0.282305	0.955409	0.688296	1.32618
GCST90274847	uPA	iNPH	MR Egger	21	0.572809	0.256268	0.037607	0.0705238	1.07509	1.77324	1.07307	2.93027
GCST90274847	uPA	iNPH	Weighted median	21	0.302064	0.155402	0.0519244	-0.0025237	0.606652	1.35265	0.997479	1.83428
GCST90274847	uPA	iNPH	Inverse variance weighted	21	0.26498	0.122842	0.0309994	0.0242097	0.505749	1.3034	1.02451	1.65823
GCST90274847	uPA	iNPH	Simple mode	21	0.0336989	0.301388	0.912087	-0.557022	0.62442	1.03427	0.572912	1.86716
GCST90274847	uPA	iNPH	Weighted mode	21	0.273614	0.224119	0.236345	-0.16566	0.712888	1.31471	0.847334	2.03987
ebi-a-GCST004422	VEGF	iNPH	MR Egger	13	-0.0597213	0.104756	0.580066	-0.265042	0.1456	0.942027	0.767174	1.15673
ebi-a-GCST004422	VEGF	iNPH	Weighted median	13	-0.0100187	0.0742182	0.89262	-0.155486	0.135449	0.990031	0.855999	1.14505
ebi-a-GCST004422	VEGF	iNPH	Inverse variance weighted	13	0.0235369	0.0633597	0.71028	-0.100648	0.147722	1.02382	0.904251	1.15919
ebi-a-GCST004422	VEGF	iNPH	Simple mode	13	0.0667951	0.165331	0.693314	-0.257253	0.390843	1.06908	0.773172	1.47823
ebi-a-GCST004422	VEGF	iNPH	Weighted mode	13	-0.0141352	0.0723923	0.848458	-0.156024	0.127754	0.985964	0.855539	1.13627
GCST90274848	VEGF-A	iNPH	MR Egger	24	-0.0281793	0.109702	0.799666	-0.243195	0.186837	0.972214	0.784118	1.20543
GCST90274848	VEGF-A	iNPH	Weighted median	24	-0.0043935	0.088104	0.960228	-0.177077	0.16829	0.995616	0.837715	1.18328
GCST90274848	VEGF-A	iNPH	Inverse variance weighted	24	0.0167017	0.0718744	0.816248	-0.124172	0.157576	1.01684	0.883228	1.17067
GCST90274848	VEGF-A	iNPH	Simple mode	24	0.0683818	0.24552	0.783104	-0.412838	0.549602	1.07077	0.661769	1.73256
GCST90274848	VEGF-A	iNPH	Weighted mode	24	0.00404083	0.0899054	0.964539	-0.172174	0.180255	1.00405	0.841833	1.19752
ebi-a-GCST004421	βNGF	iNPH	MR Egger	4	0.836935	1.0563	0.511224	-1.23341	2.90728	2.30928	0.291297	18.307
ebi-a-GCST004421	βNGF	iNPH	Weighted median	4	0.0749302	0.191071	0.694941	-0.299569	0.449429	1.07781	0.741137	1.56742
ebi-a-GCST004421	βNGF	iNPH	Inverse variance weighted	4	0.0520489	0.175346	0.766593	-0.29163	0.395728	1.05343	0.747045	1.48547
ebi-a-GCST004421	βNGF	iNPH	Simple mode	4	0.138016	0.298586	0.675376	-0.447212	0.723243	1.14799	0.639408	2.06111
ebi-a-GCST004421	βNGF	iNPH	Weighted mode	4	0.0991837	0.258129	0.726418	-0.406749	0.605117	1.10427	0.665811	1.83147
GCST90274762	βNGF	iNPH	MR Egger	21	0.504808	0.386292	0.206876	-0.252324	1.26194	1.65667	0.776993	3.53227
GCST90274762	βNGF	iNPH	Weighted median	21	0.0563959	0.21101	0.789264	-0.357183	0.469975	1.05802	0.699644	1.59995
GCST90274762	βNGF	iNPH	Inverse variance weighted	21	-0.00304153	0.150959	0.983925	-0.298921	0.292838	0.996963	0.741618	1.34023
GCST90274762	βNGF	iNPH	Simple mode	21	0.255713	0.393236	0.522912	-0.51503	1.02646	1.29138	0.597483	2.79116
GCST90274762	βNGF	iNPH	Weighted mode	21	0.159368	0.329077	0.633443	-0.485623	0.804358	1.17277	0.615314	2.23526

## Sheet: Supplementary Table 4
Supplementary Table 4 Meta-analyses of identical inflammatory biomarkers from both data sources in the Forward MR Analysis.
id.exposure	outcome	exposure	method	nsnp	beta	se	pval	lo_ci	up_ci	After meta analysis	I2	Test for Heterogeneity		estimate	se	zval	pval	ci.lb	ci.ub	or	or_lci95	or_uci95
GCST90274821	iNPH	CCL2/MCP-1	Inverse variance weighted	22	-0.051564	0.105483	0.624957	-0.258312	0.155183	→	0.036	Q	pval	-0.0647	0.0816	-0.7926	0.428	-0.2247	0.0953	0.937	0.799	1.1
ebi-a-GCST004438	iNPH	CCL2/MCP-1	Inverse variance weighted	13	-0.084284	0.128849	0.513028	-0.336828	0.16826			0.0386	0.8442
GCST90274823	iNPH	CCL7/MCP-3	Inverse variance weighted	17	0.0392641	0.116741	0.736618	-0.189548	0.268076	→	0.036	Q	pval	-0.0366	0.0737	-0.4961	0.6199	-0.181	0.1079	0.964	0.834	1.114
ebi-a-GCST004437	iNPH	CCL7/MCP-3	Inverse variance weighted	5	-0.0868451	0.0950601	0.360937	-0.273163	0.0994727			0.7017	0.4022
GCST90274793	iNPH	HGF	Inverse variance weighted	18	-0.0453228	0.152942	0.766971	-0.345089	0.254443	→	0.036	Q	pval	-0.0366	0.1195	-0.3061	0.7595	-0.2708	0.1976	0.964	0.763	1.218
ebi-a-GCST004449	iNPH	HGF	Inverse variance weighted	8	-0.0228649	0.191421	0.90492	-0.398049	0.352319			0.0084	0.927
ebi-a-GCST004456	iNPH	IFN -γ	Inverse variance weighted	11	-0.104565	0.136962	0.445186	-0.37301	0.163879	→	0.036	Q	pval	-0.0507	0.107	-0.474	0.6355	-0.2604	0.159	0.951	0.771	1.172
GCST90274794	iNPH	IFN-γ	Inverse variance weighted	10	0.0335567	0.171334	0.844724	-0.302259	0.369372			0.3965	0.5289
GCST90274795	iNPH	IL-10	Inverse variance weighted	18	0.168424	0.12836	0.189478	-0.0831614	0.42001	→	0.036	Q	pval	0.0876	0.0839	1.0446	0.2962	-0.0768	0.252	1.092	0.926	1.287
ebi-a-GCST004444	iNPH	IL-10	Inverse variance weighted	14	0.027393	0.110834	0.80479	-0.189842	0.244628			0.6916	0.4056
GCST90274799	iNPH	IL-13	Inverse variance weighted	11	-0.0143597	0.18733	0.938898	-0.381527	0.352808	→	0.036	Q	pval	0.0028	0.0686	0.0402	0.9679	-0.1317	0.1372	1.003	0.877	1.147
ebi-a-GCST004443	iNPH	IL-13	Inverse variance weighted	12	0.00541183	0.0737273	0.941485	-0.139094	0.149917			0.0096	0.9218
[truncated: 34 more rows]

## Sheet: Supplementary Table 5
Supplementary Table 5 Results of causal relationship between iNPH and 132 inflammatory biomarkers in the reverse MR Analysis.
[truncated: 661 more rows]

[truncated: 1 more sheets: Supplementary Table 6]
